# Supplementary material for: Pharmacological inhibition of METTL3 impacts specific haematopoietic lineages
Source: Leukemia. 2023 Jul 19;37(10):2133–7. doi: 10.1038/s41375-023-01965-2 (PMC10539174; doi:10.1038/s41375-023-01965-2)
Supplement: Supplementary file 3 — Table S1 [file 41375_2023_1965_MOESM3_ESM.xlsx]

## Sheet: Table S1
Table S1: Details of mice included in the study
Experiment	Treatment	Run identifier	CRI identifier	sample_name	Tissue	Celltype	Mouse strain	Sequencing platform	Sequencing chemistry	Index	Age at sacrifice	Sex	# Cells after QC
1	Vehicle	RBG35068	SLX-19800	e1_WT_1	LK_bone marrow	Lin-cKit+	C57BL6	Novaseq 6000	10X 3' v3.1	SIGAA11	6-10 weeks	F	6656
1	STM2457	RBG35069	SLX-19800	e1_Met3i_1	LK_bone marrow	Lin-cKit+	C57BL6	Novaseq 6000	10X 3' v3.1	SIGAB11	6-10 weeks	F	7731
1	Vehicle	RBG35070	SLX-19800	e1_WT_2	LK_bone marrow	Lin-cKit+	C57BL6	Novaseq 6000	10X 3' v3.1	SIGAC11	6-10 weeks	F	6756
2	Vehicle	RBG36831	SLX-19984	e2_WT_1	LK_bone marrow	Lin-cKit+	C57BL6	Novaseq 6000	10X 3' v3.1	SITTA10	6-10 weeks	F	7585
2	Vehicle	RBG36832	SLX-19984	e2_WT_2	LK_bone marrow	Lin-cKit+	C57BL6	Novaseq 6000	10X 3' v3.1	SITTB10	6-10 weeks	F	8113
2	STM2457	RBG36833	SLX-19984	e2_Met3i_1	LK_bone marrow	Lin-cKit+	C57BL6	Novaseq 6000	10X 3' v3.1	SITTC10	6-10 weeks	F	7931
2	STM2457	RBG36834	SLX-19984	e2_Met3i_2	LK_bone marrow	Lin-cKit+	C57BL6	Novaseq 6000	10X 3' v3.1	SITTD10	6-10 weeks	F	7652
