# Supplementary material for: Pharmacological inhibition of METTL3 impacts specific haematopoietic lineages
Source: Leukemia. 2023 Jul 19;37(10):2133–7. doi: 10.1038/s41375-023-01965-2 (PMC10539174; doi:10.1038/s41375-023-01965-2)
Supplement: Supplementary file 4 — Table S2 [file 41375_2023_1965_MOESM4_ESM.xlsx]

## Sheet: Table S2
Table S2: Differentially expressed genes across whole dataset
	logFC	logCPM	F	pvalue	adj p value (BH)
Csf2rb	1.37848	4.66133	476.365	2.87872e-08	0.000198556
Wfdc17	1.8023	5.52097	461.624	3.70659e-08	0.000198556
Lcn2	2.86639	3.9345	506.158	5.97951e-08	0.000198556
Wfdc21	2.84583	3.02003	403.486	7.07486e-08	0.000198556
Csf2rb2	2.24598	1.77958	345.037	9.89813e-08	0.000222233
Nkx2-3	1.38221	3.09906	319.056	1.33431e-07	0.00024965
Gngt2	1.04077	3.55245	268.989	2.55444e-07	0.000361376
Ifitm1	1.88987	9.0563	310.264	2.63017e-07	0.000361376
Lrg1	4.01438	0.569179	262.096	2.89719e-07	0.000361376
Rhoj	2.50435	1.47146	250.612	3.34099e-07	0.00037506
Camk2d	0.861061	3.87687	240.881	3.88169e-07	0.000396144
Fcer1a	1.52765	2.73623	223.308	5.1692e-07	0.000483579
Casp4	1.08144	3.7061	217.606	5.69962e-07	0.000492184
C3	1.26902	2.46013	204.443	7.21143e-07	0.000578254
Cytip	0.705018	4.31525	196.037	8.44609e-07	0.000590234
Esam	1.23532	2.52469	192.469	9.0502e-07	0.000590234
Vldlr	1.85437	3.82817	225.458	9.57377e-07	0.000590234
Abhd17b	0.766911	5.23533	185.801	1.03319e-06	0.000590234
Gm20467	1.38752	2.04595	185.755	1.03416e-06	0.000590234
Col18a1	2.91046	0.0694826	184.931	1.05155e-06	0.000590234
Col4a1	1.45087	1.67088	182.341	1.10873e-06	0.000592693
Gda	1.31033	4.32454	188.047	1.19296e-06	0.000608737
Cebpd	0.838991	4.88653	169.285	1.46456e-06	0.000714834
Socs3	3.13913	2.46545	229.161	1.53888e-06	0.00071981
Meg3	3.53641	0.188791	169.186	1.65662e-06	0.000743888
Cybb	1.79018	2.37008	163.525	1.8783e-06	0.00081099
Ptms	0.665786	5.73706	151.416	2.221e-06	0.000895278
Stat3	0.739689	5.5812	151.197	2.23301e-06	0.000895278
Scarf1	1.05778	2.6154	148.803	2.36967e-06	0.000917307
Cd52	0.621603	6.48574	144.043	2.6742e-06	0.00099532
Gm15657	0.903288	5.23947	143.822	2.74852e-06	0.00099532
Abi3	0.957006	2.68854	140.725	2.91593e-06	0.00102294
Arid5a	0.806536	3.9995	137.859	3.14729e-06	0.00107065
Il4ra	0.97944	3.22041	127.626	4.18697e-06	0.00131909
Gm45716	-0.683474	3.6759	126.48	4.32886e-06	0.00131909
Igsf10	1.66612	0.206231	126.154	4.3703e-06	0.00131909
Pim2	1.67472	2.61917	132.055	4.39362e-06	0.00131909
Sbno2	0.804032	4.46431	125.422	4.46512e-06	0.00131909
S100a4	1.22284	3.07635	123.62	4.81371e-06	0.00138561
S100a6	1.06605	4.33029	126.006	5.12397e-06	0.00143804
Ldlr	0.739984	3.83806	119.724	5.29984e-06	0.00145112
Pld4	1.20606	2.27962	116.02	5.94927e-06	0.00157399
Naprt	0.94881	2.39931	115.6	6.02902e-06	0.00157399
Ffar2	1.89628	4.5348	174.357	6.28796e-06	0.00158743
Fut8	0.624729	7.25545	113.914	6.36328e-06	0.00158743
Lrp1	1.40424	0.610419	111.365	6.91418e-06	0.00165526
Pi16	1.09642	1.90472	111.223	6.94672e-06	0.00165526
Lyz2	0.503679	6.89832	109.673	7.31322e-06	0.00165526
Fam189b	0.479219	4.1195	109.354	7.39177e-06	0.00165526
Rnf150	1.02685	1.93116	109.309	7.40294e-06	0.00165526
Itgam	1.16679	3.01009	109.056	7.63673e-06	0.00165526
Il2rg	0.623768	4.46748	108.266	7.66732e-06	0.00165526
Gchfr	0.79509	2.32418	102.862	9.24502e-06	0.00185848
Cd274	0.885499	2.76891	102.702	9.2977e-06	0.00185848
Chd3	0.542995	5.63279	102.525	9.35648e-06	0.00185848
Itga6	0.552371	5.21266	102.504	9.36357e-06	0.00185848
Lrrc25	0.84554	1.56743	102.286	9.43641e-06	0.00185848
Ifitm6	1.70447	1.71689	103.168	9.7675e-06	0.00189052
Ecm1	1.08236	1.54735	100.119	1.02023e-05	0.00194121
Dock9	1.28965	2.6845	101.853	1.05591e-05	0.00197561
Vsir	0.60787	3.26874	97.2827	1.13272e-05	0.00208458
Nupr1	2.05118	2.19856	108.747	1.22419e-05	0.00210697
Snx24	1.51844	1.20776	95.068	1.23156e-05	0.00210697
Scpep1	0.662421	3.01075	94.8925	1.23985e-05	0.00210697
Usp40	0.805964	4.50044	95.1644	1.24931e-05	0.00210697
Itgb3	0.802617	2.82457	94.3427	1.26627e-05	0.00210697
Cebpb	0.83428	5.67153	96.5943	1.27755e-05	0.00210697
Lag3	1.39027	2.34491	96.565	1.27894e-05	0.00210697
Camk1	0.524577	4.51603	93.2572	1.32055e-05	0.00210697
Cited2	0.415843	6.99553	92.7634	1.34621e-05	0.00210697
Ms4a6c	0.583381	6.51473	92.629	1.3533e-05	0.00210697
Tgm1	1.62788	1.13309	92.3737	1.3669e-05	0.00210697
Mc5r	-0.526108	4.02824	92.3138	1.37011e-05	0.00210697
Gpc3	1.39903	2.16959	92.5195	1.44666e-05	0.00219378
Mir155hg	1.16069	1.7728	89.927	1.50637e-05	0.00219378
Myof	1.16334	1.84069	89.7535	1.51692e-05	0.00219378
Col4a2	1.3273	1.49908	89.6936	1.52059e-05	0.00219378
Selp	2.18661	4.02472	148.314	1.5425e-05	0.00219378
Hck	1.16675	1.29978	89.2257	1.54961e-05	0.00219378
Myadm	0.87197	1.88193	88.8313	1.57462e-05	0.00219378
Icam1	0.713187	2.9353	88.7024	1.5829e-05	0.00219378
Pik3ap1	0.678292	2.13842	88.1853	1.61668e-05	0.00221328
Asah1	0.525225	4.79765	87.8762	1.63731e-05	0.00221451
Tnfrsf1a	0.424972	5.05669	87.555	1.65909e-05	0.00221726
Ltc4s	0.674353	3.50529	87.0023	1.69744e-05	0.00224182
Acvr1b	0.74871	3.18942	86.223	1.75342e-05	0.00228883
Ston2	0.838893	2.14462	85.7576	1.78796e-05	0.00230709
Bend7	1.10321	0.671583	83.835	1.94005e-05	0.00243347
Fndc3a	0.558582	5.43234	83.5725	1.96206e-05	0.00243347
Ppard	0.628388	2.20708	83.5014	1.96808e-05	0.00243347
Nrg1	1.3993	0.620894	83.4479	1.97261e-05	0.00243347
Phldb2	1.03609	1.64808	82.9896	2.01207e-05	0.00244041
Treml2	0.534965	5.95796	82.8791	2.02172e-05	0.00244041
Trpm4	1.00119	1.52144	81.9846	2.10211e-05	0.00249738
Bhlhe40	1.30648	0.140914	81.6957	2.12892e-05	0.00249738
Ggt5	0.891592	2.47826	81.6238	2.13566e-05	0.00249738
S1pr2	0.869956	2.36261	81.3271	2.16375e-05	0.00250415
Rps6ka3	0.756211	5.24713	81.4287	2.34939e-05	0.00269125
Map3k8	0.94244	1.33632	78.9093	2.41098e-05	0.00273391
Podxl	2.4977	0.0367975	80.2299	2.47613e-05	0.00276689
Pik3cd	0.451877	4.53695	78.2072	2.48936e-05	0.00276689
Pdlim2	0.504416	3.44308	77.7223	2.54536e-05	0.0028014
Acp1	-0.427301	7.06648	75.5731	2.81353e-05	0.00306014
Nusap1	-0.370133	6.46712	75.4123	2.83498e-05	0.00306014
Procr	1.01903	1.71033	75.024	2.88767e-05	0.00306128
Cd33	0.783221	1.2275	74.8553	2.91093e-05	0.00306128
Rras	0.731428	2.61115	74.8055	2.91784e-05	0.00306128
Fam181b	1.10209	0.144523	74.6056	2.94581e-05	0.003062
Slc6a13	-0.746212	4.37169	73.5727	3.15389e-05	0.00322533
Tor3a	0.467509	4.45485	73.1207	3.16444e-05	0.00322533
Ifitm3	1.09033	8.94297	85.2179	3.23936e-05	0.00322533
Casp12	0.993457	2.31418	72.6225	3.24233e-05	0.00322533
Gpr132	0.575135	2.5837	72.5957	3.24659e-05	0.00322533
Lamp2	0.45903	6.05273	71.8881	3.36159e-05	0.00331028
Bcl3	1.84573	2.21201	83.9701	3.40172e-05	0.00332067
Il15ra	0.521172	3.0904	71.0983	3.4961e-05	0.00332846
Mcub	1.01128	1.03493	71.0942	3.49681e-05	0.00332846
Lbp	0.743364	4.96283	72.7431	3.49865e-05	0.00332846
Pdgfrb	0.79609	3.76714	71.567	3.54826e-05	0.00334729
Arhgap29	0.868835	1.33133	69.8607	3.72075e-05	0.00348076
Sytl4	-0.753224	2.03748	69.6135	3.76777e-05	0.00349562
Eva1b	0.737811	3.38756	69.4346	3.80226e-05	0.00349871
Ska1	-0.432874	4.56625	68.8871	3.91035e-05	0.00356165
Tmem215	2.31204	1.82668	87.6818	3.94333e-05	0.00356165
Nab2	0.650452	1.92704	68.4209	4.00544e-05	0.00356165
Slc4a8	0.7105	5.03266	69.9751	4.00779e-05	0.00356165
Kbtbd11	0.851267	1.02212	68.3061	4.0293e-05	0.00356165
Cpxm1	-1.11229	1.19993	67.5404	4.1931e-05	0.00367748
Pmaip1	1.62244	0.257356	67.2637	4.25434e-05	0.00370226
Hmgcs1	0.445905	4.51014	66.343	4.46639e-05	0.00384955
Gadd45b	0.814818	3.8533	67.7314	4.49217e-05	0.00384955
1600014C10Rik	0.542747	3.43168	66.0527	4.536e-05	0.00385766
Muc13	0.493737	6.41118	65.7554	4.60869e-05	0.00389001
Mgst2	1.25005	4.42745	86.321	4.66544e-05	0.00390852
Relb	0.763733	1.53683	64.8913	4.82848e-05	0.00397463
Eps8	1.07813	2.19771	65.0177	4.86676e-05	0.00397463
Lpp	0.612977	3.01222	64.6784	4.88466e-05	0.00397463
Arhgef28	1.02903	1.94338	64.6735	4.88597e-05	0.00397463
Inpp4b	0.820625	2.01856	64.3617	4.96974e-05	0.00399491
Cers6	0.921127	3.85042	68.7598	4.99582e-05	0.00399491
Cyp27a1	1.10326	0.161017	64.1567	5.02581e-05	0.00399491
Cd38	1.28294	0.111184	64.0574	5.05324e-05	0.00399491
Hist1h4i	-0.456865	5.91741	63.6658	5.16331e-05	0.00405338
Hoxb4	0.51281	3.72052	63.4667	5.22042e-05	0.0040664
Vps13c	0.482637	4.9241	63.3567	5.25234e-05	0.0040664
Ccdc112	0.440876	3.20882	62.9457	5.37371e-05	0.00412079
Cmtm8	0.824753	1.88744	62.7813	5.42326e-05	0.00412079
Gab2	0.678436	2.87206	62.7047	5.44654e-05	0.00412079
Sipa1l1	0.486365	5.76365	62.5005	5.5092e-05	0.00412079
Skil	0.580952	2.95699	62.2286	5.59405e-05	0.00412079
Myd88	0.403067	3.94525	62.1367	5.62311e-05	0.00412079
Ndrg1	0.535976	5.07671	62.0906	5.63777e-05	0.00412079
Dst	0.758699	3.1591	61.9855	5.67134e-05	0.00412079
Insig1	0.451611	3.7417	61.9219	5.69178e-05	0.00412079
Smim20	-0.352604	5.65493	61.8389	5.71856e-05	0.00412079
Fcgrt	1.11556	1.37519	61.6614	5.77645e-05	0.00412079
Csf1r	0.674117	3.35122	61.6057	5.79474e-05	0.00412079
AB124611	0.96468	0.818337	61.5904	5.79979e-05	0.00412079
Trim47	0.537361	2.90027	61.1666	5.94169e-05	0.00419506
Tlr12	1.35811	0.2922	60.9944	6.00057e-05	0.00421015
Clnk	0.764544	2.63038	60.7153	6.09761e-05	0.00425166
Birc5	-0.361745	7.5022	60.5149	6.16851e-05	0.00427455
Cbr4	-0.403805	3.77491	60.2363	6.26877e-05	0.00429349
Tgfbi	1.16038	2.31128	61.5276	6.27233e-05	0.00429349
Nckap5l	0.833913	1.32607	60.0094	6.35197e-05	0.00432165
Ablim1	0.601137	3.64337	59.8029	6.4289e-05	0.00434764
Rnase4	1.31358	0.899278	59.3009	6.62083e-05	0.00445062
Fli1	0.340259	6.11465	58.7144	6.85427e-05	0.00456328
Grn	0.775454	5.3561	62.6406	6.90383e-05	0.00456328
Tctex1d1	1.12372	0.420778	58.4996	6.94236e-05	0.00456328
Ptger4	0.449186	3.28699	58.4787	6.95101e-05	0.00456328
Prg3	-1.43374	1.96347	60.2429	7.22046e-05	0.00471261
Pign	0.34653	4.14974	57.2714	7.47433e-05	0.0048501
Adck5	-0.364205	4.2345	56.4625	7.85284e-05	0.00506643
App	0.709788	4.10023	57.3721	7.98188e-05	0.00510747
Rhoq	0.70503	2.08927	56.1461	8.00744e-05	0.00510747
Rrm1	-0.377956	7.15511	55.8842	8.1383e-05	0.00514087
Nedd4	-0.34595	7.57637	55.8583	8.1514e-05	0.00514087
Slc44a2	0.524096	4.87589	55.5421	8.31332e-05	0.0051941
Ptgs1	0.509763	3.69025	55.5132	8.32832e-05	0.0051941
Slc28a2	0.744946	3.51202	55.8505	8.4303e-05	0.00520872
Cnn2	0.341373	5.66327	55.185	8.50109e-05	0.00520872
Gm46224	1.64306	1.00819	56.2558	8.53851e-05	0.00520872
Atp4a	-1.34201	0.733484	55.0386	8.57958e-05	0.00520872
Cplx2	0.854894	1.57044	55.0309	8.58376e-05	0.00520872
Nmb	0.943062	1.19036	54.7165	8.75556e-05	0.00526319
Itpr2	0.612336	3.6917	54.6954	8.76729e-05	0.00526319
Fgl2	0.491817	3.98742	54.3847	8.94166e-05	0.00533721
Cenpu	-0.373336	4.5912	54.3075	8.98568e-05	0.00533721
Pfdn1	-0.361694	6.92053	54.0784	9.11786e-05	0.00536033
Ezh2	-0.308062	7.51266	54.0669	9.12454e-05	0.00536033
Fzd6	0.682158	1.55441	53.9928	9.16785e-05	0.00536033
Smarca2	0.366343	5.50197	53.7324	9.32219e-05	0.00539396
Dok3	0.581715	3.49312	53.6655	9.36235e-05	0.00539396
Ctss	0.745698	3.82417	54.7496	9.36952e-05	0.00539396
Gm26740	0.714332	1.9768	53.3726	9.54079e-05	0.00546454
Oard1	-0.309059	5.47527	52.9639	9.79698e-05	0.00558279
Osbpl5	0.805956	1.63924	52.8174	9.89092e-05	0.00558967
Rasgef1b	0.777568	0.742642	52.6333	0.000100106	0.00558967
Cd200r3	1.56316	0.115835	52.6208	0.000100187	0.00558967
Hmox1	-1.1355	1.06554	52.6099	0.000100259	0.00558967
Anxa5	0.35103	5.86485	52.5301	0.000100784	0.00558967
Hes1	1.01794	0.690566	52.4857	0.000101078	0.00558967
4931406C07Rik	0.441854	4.54434	52.0936	0.00010372	0.00570763
Car3	-0.784123	3.49644	52.9338	0.000105103	0.00575552
Runx1	0.348143	6.83265	51.4241	0.000108434	0.00583217
Itga1	-1.35517	0.373588	51.369	0.000108834	0.00583217
Tnfsf10	0.6923	3.7713	51.975	0.000108937	0.00583217
Gbp3	0.480054	4.28512	51.3341	0.000109089	0.00583217
I830077J02Rik	0.837583	2.72085	51.5254	0.0001091	0.00583217
Camk2a	0.779879	2.86277	51.4312	0.000109786	0.00583383
Ptprc	0.436282	6.42715	51.1868	0.00011017	0.00583383
Trip10	0.449696	2.98775	50.794	0.000113121	0.00591192
Pla2g15	0.431261	3.15019	50.6707	0.000114067	0.00591192
Ang	1.05939	1.05908	50.6365	0.000114331	0.00591192
Cpne3	0.477461	5.43556	50.606	0.000114568	0.00591192
Nfkb2	0.537912	2.36424	50.5793	0.000114775	0.00591192
Mrpl28	-0.363749	7.04536	50.5294	0.000115164	0.00591192
H2-K1	0.376539	9.54625	50.4132	0.000116076	0.00591192
Atp2a3	0.336159	4.66627	50.4073	0.000116122	0.00591192
Cdca8	-0.291754	7.31976	50.3741	0.000116385	0.00591192
Irak4	0.385828	4.11994	50.0853	0.000118699	0.0059604
Tlcd1	-0.528776	3.10931	49.9961	0.000119425	0.0059604
Gfi1	0.824752	3.75316	52.9021	0.000119453	0.0059604
Naga	0.429108	3.61017	49.9868	0.000119502	0.0059604
Dglucy	0.82319	1.4453	49.9268	0.000119994	0.0059604
Gm45620	0.6256	2.00366	49.8524	0.000120608	0.00596244
P2ry14	0.464823	4.20941	49.7934	0.000121097	0.00596244
Aldh1l1	0.868149	2.17542	49.4639	0.000123878	0.0060518
Milr1	0.60356	4.82001	50.4188	0.00012399	0.0060518
Pxmp2	-0.675116	3.72868	49.5266	0.000124903	0.00605216
Rbfox2	1.07362	0.350094	49.3248	0.000125076	0.00605216
Thy1	1.40084	0.984217	49.3831	0.000126428	0.00609136
Cd200r4	1.45469	0.741996	49.1824	0.000127909	0.00613293
Dhrs4	-0.338664	6.13845	48.9493	0.000128384	0.00613293
Mfsd6	0.48137	2.92543	48.7571	0.000130119	0.00616607
Ucp2	-0.33155	7.74974	48.7508	0.000130176	0.00616607
Pde2a	0.860736	1.2136	48.6622	0.000130987	0.00617676
Npdc1	0.898645	0.65656	48.5539	0.000131986	0.00617676
Ltf	4.19135	1.33048	75.0815	0.000132053	0.00617676
Nuf2	-0.32398	4.72145	48.3157	0.000134218	0.00625198
Pabpc4	-0.383546	6.31993	48.1865	0.000135448	0.00626267
Neu1	0.473992	3.80733	48.1745	0.000135563	0.00626267
Chd7	0.918042	2.61663	49.036	0.00013623	0.00626267
Rhobtb3	-0.370015	4.03941	48.0449	0.000136813	0.00626267
Slpi	-0.764543	5.46343	52.2554	0.000137236	0.00626267
Cd53	0.523584	5.58634	48.1156	0.000137821	0.00626386
Atp5g1	-0.386464	9.80537	47.8091	0.000139124	0.0062976
Mvp	0.39713	3.55688	47.6401	0.000140811	0.00634835
Ppp1r3d	0.888128	0.296924	47.4971	0.000142258	0.00635623
Cyb5r3	-0.392052	5.51415	47.4663	0.000142573	0.00635623
Map3k14	0.510419	2.45674	47.4151	0.000143097	0.00635623
Ly6a	2.45338	4.7144	91.5036	0.000143972	0.00635623
AC149090.1	0.475574	7.06425	47.3063	0.000144219	0.00635623
Zfhx2	0.425293	2.98078	47.2905	0.000144382	0.00635623
Pmf1	-0.322905	6.25713	46.8483	0.000149065	0.00653672
Lrr1	-0.489286	3.70188	46.7301	0.000150349	0.00654398
C330018D20Rik	-0.442807	2.91468	46.7135	0.00015053	0.00654398
Mdfi	0.5669	3.20099	46.6312	0.000151434	0.00654398
Metrnl	0.681946	1.47963	46.6196	0.000151562	0.00654398
Pcdh7	-0.50377	3.21949	46.3914	0.000154105	0.00662829
Ncaph	-0.307164	4.53406	46.2668	0.000155517	0.00663876
Man2a2	0.57888	4.55015	46.8871	0.000156092	0.00663876
Cc2d2b	1.1188	0.462019	46.1785	0.000156528	0.00663876
Plod2	0.608953	1.4863	46.1559	0.000156787	0.00663876
Slc41a1	0.451884	3.11385	46.1061	0.000157362	0.00663876
Tapbpl	0.42213	3.93494	46.0322	0.000158219	0.00663876
Pros1	0.847838	0.958601	45.9429	0.000159263	0.00663876
Coq7	-0.352174	5.61239	45.9149	0.000159593	0.00663876
Acot1	0.569337	3.77219	45.9083	0.000159671	0.00663876
Csf1	0.857148	2.0403	45.813	0.000160797	0.00665072
Gtf2f1	-0.306359	6.5735	45.7453	0.000161605	0.00665072
Pear1	0.511718	3.41382	45.7343	0.000161736	0.00665072
F11r	0.681157	1.71641	45.5558	0.000163891	0.00669162
Rbm47	0.963329	0.952466	45.547	0.000163998	0.00669162
Emilin1	0.487764	5.23418	45.5038	0.000164525	0.00669162
Vwa5a	0.360978	3.9761	45.3782	0.00016607	0.00669162
Batf	0.449891	4.20152	45.3639	0.000166247	0.00669162
Tcn2	0.672925	3.99407	46.5525	0.000166307	0.00669162
Calhm2	0.360499	3.59794	45.308	0.000166942	0.00669318
Cxcr2	0.759281	2.86836	45.3962	0.000167833	0.00670497
Setd6	-0.385864	3.92058	45.1718	0.000168649	0.00671369
Orai1	0.394392	5.98859	44.9992	0.000170845	0.00677706
Usp2	0.65431	1.81558	44.9231	0.000171824	0.0067919
Cdca3	-0.31232	6.44239	44.7098	0.000174608	0.00687771
Pik3r2	-0.426197	3.6969	44.6248	0.000175732	0.00689779
Gas2	-0.561622	2.14298	44.5711	0.000176448	0.00690176
Dio2	0.605278	2.81605	44.4473	0.00017811	0.0069412
Bag1	-0.342994	8.00439	44.4043	0.000178693	0.0069412
Lias	-0.329174	5.16747	44.3496	0.000179437	0.00694606
Gpr18	1.25128	0.28782	44.2036	0.000181442	0.00698089
Trp53cor1	1.2279	1.79322	45.5159	0.00018158	0.00698089
Slc30a4	0.907507	0.875735	44.057	0.000183484	0.00703001
Afdn	0.480413	2.68544	43.8073	0.00018703	0.00711031
Trp53i11	0.634657	2.18872	43.7557	0.000187773	0.00711031
Arhgap26	0.609615	3.10491	43.7397	0.000188004	0.00711031
Gm2a	0.446006	6.61749	43.7322	0.000188114	0.00711031
Poldip2	-0.289749	5.87624	43.6311	0.000189583	0.00714183
Plxdc2	0.908323	1.47168	43.4841	0.000191748	0.0071992
Spata24	-0.353783	5.15401	43.3788	0.000193317	0.00723392
Alox5ap	0.407757	7.43109	43.3063	0.000194406	0.00723669
Tle3	0.316092	4.12863	43.2437	0.000195355	0.00723669
1300017J02Rik	-1.32156	0.147226	43.2181	0.000195743	0.00723669
Vasp	0.265133	5.76924	43.2032	0.00019597	0.00723669
Tspo	0.432303	8.89005	43.086	0.000197766	0.00726896
Pbx1	0.595215	6.79432	44.6012	0.000198138	0.00726896
Pik3r5	0.838883	0.640015	42.9663	0.000199622	0.00728193
Pole3	-0.351549	6.51906	42.9556	0.000199789	0.00728193
Cyth4	0.346106	4.56445	42.6605	0.000204463	0.00739625
Spc25	-0.350683	5.22371	42.6366	0.000204848	0.00739625
Atxn1	0.355196	4.09585	42.5921	0.000205566	0.00739625
Ppm1h	0.402673	3.37162	42.5482	0.000206278	0.00739625
Gpr146	0.458788	3.49077	42.5293	0.000206586	0.00739625
Rhbdf2	0.716584	1.43385	42.5113	0.000206879	0.00739625
Camkk1	0.96517	0.398889	42.3486	0.000209555	0.00746814
Slc29a1	-0.409467	5.53628	42.165	0.000212626	0.00755361
Htra2	-0.315107	6.33959	42.0708	0.000214225	0.0075864
Trim2	-1.095	1.46569	41.9859	0.000215678	0.00761382
Arhgef40	0.645297	2.57467	41.94	0.000216469	0.00761781
Rab13	0.640036	2.0024	41.83	0.000218378	0.00766099
Uaca	0.767856	1.44341	41.6759	0.000221091	0.00773197
Esco2	-0.351746	5.34064	41.4619	0.000224927	0.0078417
Csrp2	0.562782	4.87712	42.1654	0.000225631	0.00784191
Aldoc	1.00668	1.39062	41.3664	0.000226665	0.00785353
Prdx6	-0.406447	8.60209	41.2326	0.000229131	0.00789628
Gm973	0.993457	0.868951	41.2232	0.000229306	0.00789628
Ccna2	-0.407763	5.97522	41.0777	0.000232027	0.00796556
Mtus1	0.777889	3.49761	43.163	0.000233301	0.00798487
Sell	0.55216	6.43525	41.915	0.000236273	0.0080591
Cd300c2	0.927602	0.0732721	40.8221	0.000236906	0.0080591
Dmkn	1.47971	4.01761	60.725	0.000238151	0.00807698
Phf5a	-0.347806	7.67744	40.6464	0.000240336	0.00811924
Gm21188	1.05437	1.34433	40.565	0.000241946	0.00811924
Sppl2b	-0.447981	4.27234	40.52	0.000242841	0.00811924
Ly6e	0.307498	9.21048	40.4777	0.000243687	0.00811924
Lpcat2	0.489065	3.55509	40.429	0.000244666	0.00811924
C1rl	0.626919	1.77219	40.4023	0.000245205	0.00811924
Dennd2d	0.369852	3.22442	40.3959	0.000245335	0.00811924
Uap1	-0.345194	5.21149	40.3474	0.000246317	0.00811924
Clec4d	-0.487575	4.73219	40.3368	0.000246532	0.00811924
Marveld1	0.388087	3.15919	40.3256	0.000246759	0.00811924
Rasal3	0.489993	4.36491	40.3165	0.000247433	0.00811924
Tamm41	-0.429164	4.96305	40.2612	0.000248076	0.00811924
Ybx1	-0.388295	10.5749	40.1978	0.00024938	0.00813821
Tnfsf14	0.573717	2.38842	40.0864	0.000251692	0.00817933
Adrb2	-0.747851	2.17161	40.0669	0.000252098	0.00817933
Nfkbia	0.295982	5.72191	39.9558	0.000254435	0.00823138
Tmem238	-0.448552	6.28171	39.8702	0.000256255	0.00824059
S100a11	0.307947	7.86081	39.8442	0.000256811	0.00824059
Mgat4a	0.388088	3.44832	39.839	0.000256922	0.00824059
Nfkb1	0.27925	5.97704	39.4523	0.000265377	0.00840353
Net1	-0.458934	4.8216	39.4498	0.000265433	0.00840353
Mad2l1	-0.261067	5.51702	39.4236	0.000266017	0.00840353
Smc2	-0.280329	7.45689	39.4132	0.000266249	0.00840353
Gbx2	0.847193	0.892	39.3965	0.000266625	0.00840353
Knl1	-0.335197	6.51983	39.3786	0.000267027	0.00840353
Bmpr2	0.373561	3.86249	39.369	0.000267242	0.00840353
Ctsl	0.297713	4.73394	39.3261	0.000268211	0.00841044
Arap1	0.339446	4.05648	39.1635	0.000271918	0.00850293
Dusp6	-0.560984	3.30872	39.0333	0.000274935	0.00857337
Chchd10	-0.518758	6.6916	39.5952	0.000277554	0.00859707
Pccb	-0.418533	3.49688	38.9036	0.00027798	0.00859707
Ppt1	0.369683	4.9178	38.9031	0.000277992	0.00859707
Sp110	0.294282	6.34381	38.8492	0.000279271	0.0086129
Ppp3cc	0.757376	1.51743	38.6461	0.000284156	0.0087312
Orc6	-0.341172	6.65489	38.6253	0.000284662	0.0087312
B430010I23Rik	0.728113	1.44292	38.2529	0.000293922	0.00894064
Nav1	0.467746	4.18602	38.2389	0.000294275	0.00894064
Ccdc102a	0.750956	0.659786	38.2363	0.000294342	0.00894064
Me2	-0.379006	5.80147	38.1941	0.000295416	0.00894064
Acsl3	0.335492	4.68962	38.1919	0.000295473	0.00894064
Zfp516	0.584294	2.85001	38.0683	0.00029865	0.00900746
Tlr4	0.779547	0.608074	38.0438	0.000299286	0.00900746
Nsmce4a	-0.289563	7.23984	37.9858	0.000300797	0.00902601
Gng11	0.38196	5.00545	37.9585	0.00030151	0.00902601
Cdc6	-0.387703	5.3661	37.7619	0.000306717	0.00914174
P3h3	0.696243	2.64908	37.7999	0.000308079	0.00914174
Morf4l2	-0.334387	7.2351	37.671	0.000309161	0.00914174
Gadd45g	0.918308	3.231	41.1058	0.000309244	0.00914174
Tbkbp1	0.747729	1.21101	37.6473	0.000309803	0.00914174
Plac8	0.540971	11.0982	38.598	0.000310262	0.00914174
Ptpa	-0.257426	6.16574	37.6001	0.000311085	0.00914199
Klhl2	0.381454	3.22363	37.473	0.000314571	0.00922029
Incenp	-0.23803	6.36258	37.2494	0.000320826	0.00936042
Tmem176a	0.526354	6.65825	38.1604	0.00032108	0.00936042
Fancl	-0.365672	4.05715	37.2132	0.000321853	0.00936042
Rin3	0.346198	5.80176	37.1328	0.00032415	0.00940286
Clec10a	0.89382	2.07441	37.1785	0.000326228	0.00943876
Bard1	-0.290644	4.02076	36.9991	0.000328014	0.00946604
Gstm1	0.877389	6.48034	47.0002	0.000331798	0.00955045
Tha1	0.695642	2.51481	36.8417	0.000332641	0.00955045
Cnn3	-1.03245	3.75544	44.5577	0.000334014	0.00956541
H2-D1	0.33186	9.30918	36.5315	0.000341995	0.00976906
Fth1	-0.375263	11.082	36.4891	0.0003433	0.00978143
Mrps22	-0.340932	5.50597	36.3979	0.000346129	0.00983706
Suclg2	-0.28974	6.14348	36.3145	0.00034874	0.00986835
Hmgn1	-0.486911	8.06603	36.4208	0.000348988	0.00986835
Sdhc	-0.237497	6.49176	36.0602	0.000356855	0.0100655
Afap1l1	0.495312	4.33513	36.0888	0.000359587	0.0101076
Hmgb2	-0.294851	10.6019	35.9271	0.000361196	0.0101076
Sema6b	0.936016	1.10502	35.9074	0.000361845	0.0101076
AI463229	0.910651	1.14862	35.8964	0.000362206	0.0101076
Epn1	-0.391826	5.86361	35.8442	0.000363934	0.0101076
Skap2	0.343312	6.40869	35.8206	0.00036472	0.0101076
Selenon	0.394829	3.62562	35.7686	0.000366456	0.0101076
Man2b1	0.409049	6.1383	35.7643	0.000366598	0.0101076
Gramd1a	0.389375	4.30995	35.7578	0.000366817	0.0101076
Soat1	0.690727	4.3787	38.9445	0.000367352	0.0101076
Abr	0.512068	3.39955	35.6778	0.00036951	0.0101406
Ncapg	-0.249575	5.00207	35.6306	0.000371111	0.0101406
Gas7	0.970631	1.15681	35.6262	0.000371262	0.0101406
Plk1	-0.334707	5.27667	35.5625	0.000373436	0.0101752
Slc37a1	0.516753	2.33301	35.5165	0.000375019	0.0101936
Oaz1	-0.261283	10.2218	35.4148	0.000378542	0.0102564
Idh1	0.315564	4.85364	35.3972	0.000379156	0.0102564
Gm34084	0.737936	0.537574	35.3603	0.000380451	0.0102667
Plgrkt	0.290535	6.5907	35.3179	0.000381941	0.0102758
Gramd3	0.8047	1.80578	35.2987	0.000382618	0.0102758
Pkp3	0.44441	3.16812	35.2533	0.000384229	0.0102944
Cenpk	-0.401551	5.52632	35.1691	0.000387235	0.0103461
Cbr3	0.953244	0.92368	35.1136	0.000389232	0.0103461
Lrrc20	-0.40468	3.10648	35.0889	0.000390127	0.0103461
Adamts10	0.341798	4.20304	35.0511	0.000391497	0.0103461
Ssna1	-0.315057	7.12711	35.0027	0.000393262	0.0103461
9530077C05Rik	-1.02576	1.36136	34.9918	0.000393662	0.0103461
Slc2a6	0.656634	0.560897	34.9466	0.000395321	0.0103461
Nfam1	0.519204	4.08374	35.2074	0.0003955	0.0103461
Mrps11	-0.304434	5.93582	34.9196	0.000396319	0.0103461
Ahnak	1.01104	1.91414	35.4876	0.000396441	0.0103461
Zwint	-0.331231	5.96064	34.9163	0.000396441	0.0103461
Gmpr	0.357216	4.9579	34.8178	0.000400102	0.0103461
Vit	1.03243	0.508285	34.8145	0.000400224	0.0103461
Arhgap27os3	0.783217	0.370975	34.7577	0.000402356	0.0103461
Dmxl2	0.82113	1.55929	34.7552	0.000402451	0.0103461
H2afx	-0.376637	7.85623	34.754	0.000402495	0.0103461
Tef	0.363073	2.99978	34.7425	0.00040293	0.0103461
Smpd4	-0.272503	4.18022	34.7392	0.000403055	0.0103461
Rara	0.597745	2.10316	34.7109	0.000404124	0.0103461
Dnaaf2	-0.307307	4.23869	34.6986	0.000404589	0.0103461
Bicdl1	0.759832	0.254684	34.6189	0.000407625	0.0103796
Evi2a	0.696288	2.32418	34.6157	0.000407749	0.0103796
Zfp710	0.290151	4.05656	34.4919	0.000412522	0.0104773
Tmbim1	0.275091	3.94807	34.4111	0.000415677	0.0105336
Sema4d	0.287795	4.42354	34.3101	0.000419661	0.0106106
Prim2	-0.300691	4.66671	34.2368	0.000422585	0.0106359
Il3ra	0.387364	4.78359	34.2238	0.000423105	0.0106359
Tmem14c	-0.493629	8.43473	34.3181	0.000423505	0.0106359
Gm26692	0.838292	0.803981	34.1786	0.000424923	0.0106477
Plxnb2	0.834908	2.46802	34.8202	0.00042639	0.0106486
Lsp1	0.370456	5.4625	34.1284	0.000426956	0.0106486
Med30	-0.237874	6.05074	34.0816	0.00042886	0.0106486
Epsti1	0.619415	5.40091	36.4425	0.00042913	0.0106486
Tbc1d9b	0.381401	5.10988	34.0477	0.000430245	0.0106486
Frmd6	0.692086	3.05132	34.5871	0.000430651	0.0106486
Litaf	0.393878	4.01149	33.9739	0.00043328	0.0106901
Strbp	-0.243305	6.04582	33.8847	0.000436986	0.0107375
Gramd1b	0.461854	3.03706	33.8817	0.000437113	0.0107375
Dlg4	0.376178	3.3204	33.8205	0.000439679	0.0107769
Sh3bp1	0.27794	4.35845	33.7419	0.000443005	0.0108041
Robo3	0.550154	1.59092	33.7319	0.000443429	0.0108041
Mrps36	-0.444911	6.80813	33.8176	0.000444121	0.0108041
Ctla2a	0.279514	8.11308	33.7036	0.000444636	0.0108041
Apobec1	0.48284	2.74806	33.6792	0.000445681	0.0108061
Pou2f2	0.730151	5.7984	39.1201	0.000449989	0.0108772
AC113595.1	0.652707	1.26796	33.5553	0.000451024	0.0108772
Clec5a	1.39271	1.79938	37.8588	0.000451522	0.0108772
Pitpnm1	0.449299	2.11659	33.4956	0.000453628	0.0109046
Ncapg2	-0.306734	5.0418	33.4604	0.000455174	0.0109183
Ftsj1	-0.321304	4.29726	33.421	0.00045691	0.0109366
Hnrnpdl	-0.393022	7.27941	33.3846	0.000458521	0.0109518
Srgn	0.342666	10.045	33.2662	0.000463814	0.0110547
Pvr	0.51263	1.69782	33.2265	0.000465607	0.0110712
Lsm4	-0.279328	8.19068	33.2072	0.000466479	0.0110712
Dtd2	-0.282401	4.98706	33.1567	0.000468779	0.0111023
Psmb10	0.241083	7.0397	33.0721	0.000472656	0.0111706
Fpgs	-0.32755	4.73952	33.0135	0.000475369	0.0112012
Mylk	0.637582	1.50431	33.001	0.000475948	0.0112012
Fry	0.392389	3.2743	32.8714	0.000482027	0.0112909
Ndufv1	-0.29452	6.80071	32.8556	0.000482771	0.0112909
Itpr1	0.366457	4.61067	32.8555	0.000482777	0.0112909
Hist1h3a	-0.42376	3.82645	32.7481	0.000487899	0.0113524
Entpd1	0.948979	1.45824	32.8409	0.000488116	0.0113524
Tspan6	-0.550089	2.72399	32.7369	0.000488436	0.0113524
Flot1	0.261195	5.7317	32.6952	0.000490445	0.0113755
Tead2	0.742647	0.240886	32.6735	0.000491491	0.0113762
Mgst1	0.797602	4.56591	38.85	0.000500119	0.0115521
Irf2bpl	0.790423	2.03237	32.5389	0.000502824	0.0115791
Tmem82	0.906951	0.563196	32.4323	0.000503349	0.0115791
Sorl1	0.719899	2.68351	32.8983	0.000505427	0.0116031
Cenpq	-0.252696	5.79007	32.3178	0.000509105	0.0116412
Fas	0.839643	0.491501	32.3114	0.000509427	0.0116412
Mcf2l	0.754978	1.53563	32.2963	0.000510197	0.0116412
Mpv17l2	-0.318064	5.34727	32.2431	0.000512905	0.0116782
Tgfbr2	0.436812	3.68557	32.2129	0.000514452	0.0116782
Mansc1	0.533653	2.01517	32.2033	0.00051494	0.0116782
Sapcd2	-0.363814	3.55983	32.0863	0.000520992	0.0117464
2700062C07Rik	-0.263017	4.42729	32.0772	0.00052147	0.0117464
Srebf2	0.293099	5.38025	32.0701	0.000521838	0.0117464
Ccl9	0.712876	6.40939	37.916	0.000522869	0.0117464
Apobec3	0.235416	7.20925	32.0445	0.000523179	0.0117464
Siglece	2.03847	0.0178263	35.3908	0.000527283	0.0117763
Gstt3	0.582185	2.199	31.9379	0.000528802	0.0117763
Sdhd	-0.309989	7.1836	31.931	0.000529167	0.0117763
Ralb	0.514296	3.66444	32.0148	0.00052969	0.0117763
Npm3	-0.270336	8.03377	31.92	0.000529753	0.0117763
Tle1	0.372079	2.79807	31.8587	0.000533028	0.0118197
Aatk	0.919894	0.504446	31.844	0.000533815	0.0118197
Mospd3	-0.428251	6.06493	31.8418	0.000538954	0.0118329
Jak3	0.587203	3.01238	31.8229	0.000539978	0.0118329
Il27ra	0.450043	2.99233	31.7169	0.000540698	0.0118329
Etv6	0.338202	6.41544	31.7162	0.000540736	0.0118329
Nfat5	0.369112	4.89701	31.7054	0.000541326	0.0118329
Dap3	-0.365255	6.64554	31.7	0.000541623	0.0118329
Grk3	0.359533	4.42245	31.697	0.000541788	0.0118329
Plcb3	0.42211	2.94977	31.6632	0.000543643	0.0118504
Ppp1r3b	0.684948	1.48553	31.61	0.000546576	0.0118912
Cenpf	-0.257932	6.95679	31.415	0.000557505	0.0120374
Calm3	-0.243579	8.06453	31.4117	0.000557693	0.0120374
Insl6	0.513897	2.81287	31.3871	0.000559091	0.0120374
Rbks	-0.279958	3.93928	31.3538	0.000560989	0.0120374
S100a13	0.302442	6.73798	31.3487	0.000561286	0.0120374
Lpcat1	-0.324335	3.7426	31.3324	0.000562218	0.0120374
Pld1	0.751793	0.805934	31.3324	0.000562218	0.0120374
2010320M18Rik	-0.285767	3.7458	31.3309	0.000562303	0.0120374
Kif2c	-0.256353	4.38009	31.3013	0.000564003	0.0120374
Csnk1e	0.307949	5.83093	31.2999	0.000564083	0.0120374
Tiparp	0.340691	3.56564	31.2814	0.00056515	0.0120374
Plcb2	0.452879	4.6965	31.3546	0.000566164	0.0120374
Pithd1	-0.406525	4.78811	31.2398	0.000567561	0.0120443
Ndufa10	-0.276272	7.368	31.2146	0.000569024	0.0120526
Sgo1	-0.298084	5.02313	31.1726	0.000571478	0.0120818
Casp1	0.344752	4.85364	31.148	0.000572918	0.0120894
Col16a1	0.968979	0.706501	31.1009	0.000575691	0.0121252
Zyx	0.286641	6.27057	31.0801	0.000576924	0.0121257
Adora2a	0.49601	2.05178	31.064	0.000577877	0.0121257
Itga2b	0.502751	5.51136	31.5044	0.000581536	0.0121797
Slc25a10	-0.449314	3.43977	30.9384	0.000585396	0.0122377
Dcaf4	-0.325072	4.39766	30.8525	0.000590606	0.0123092
4930519L02Rik	-0.923265	4.79167	38.6781	0.00059101	0.0123092
Zfp319	0.3682	2.67515	30.8229	0.00059242	0.0123157
Bex3	-0.340008	7.40649	30.7944	0.000594169	0.0123293
Avpi1	0.393578	3.94488	30.7397	0.000597544	0.0123764
Ckm	-0.927909	1.4026	30.688	0.00060094	0.0124239
Mgam	1.14642	0.634792	30.7465	0.000602594	0.0124351
Cdk1	-0.330267	6.84477	30.5764	0.000607761	0.0125108
Txn2	-0.311688	7.17302	30.5566	0.000609013	0.0125108
Chn2	0.500873	2.57646	30.5473	0.000609603	0.0125108
Pcp4l1	0.701321	4.05519	33.7395	0.000612091	0.0125389
Immt	-0.230977	7.15517	30.3971	0.000619234	0.0126622
Hoxa5	0.54593	2.30139	30.3223	0.000624103	0.0127385
Dtnbp1	0.294018	6.74977	30.2685	0.000627637	0.0127731
A630072M18Rik	0.427309	4.7977	30.3363	0.000628842	0.0127731
Bmp2k	0.322126	4.64752	30.2126	0.00063133	0.0127731
Qsox1	0.392282	4.27155	30.2	0.000632169	0.0127731
Ccnb1	-0.349609	5.8404	30.1951	0.000632495	0.0127731
Atp5g3	-0.26697	8.46948	30.1931	0.000632626	0.0127731
Mrps15	-0.266574	7.04756	30.0777	0.000640359	0.012894
Nudt4	-0.230242	5.32755	30.0696	0.000640907	0.012894
Creld1	0.383248	2.52006	29.9901	0.000646316	0.0129195
Rnaseh2c	-0.251153	8.06108	29.9887	0.000646411	0.0129195
Dut	-0.426731	9.0386	29.9689	0.000647768	0.0129195
Fam129a	0.413546	3.06815	29.9607	0.000648331	0.0129195
Ubtd1	0.381567	2.88788	29.9428	0.000649556	0.0129195
AW112010	0.30565	5.9262	29.9051	0.000652159	0.0129195
Phyh	0.305484	4.17671	29.9037	0.000652253	0.0129195
Pxk	0.320832	4.21355	29.8975	0.000652679	0.0129195
Slc4a7	0.360231	4.67061	29.8956	0.000652811	0.0129195
Ncf2	0.373354	5.6312	29.883	0.000653685	0.0129195
Pex2	-0.246316	4.63205	29.8106	0.000658726	0.0129752
Laptm4b	0.895333	1.91997	30.2563	0.000658814	0.0129752
Ska3	-0.284007	3.30048	29.7442	0.000663398	0.0130426
Csf3r	0.715694	4.4614	34.1348	0.000674067	0.0132292
Slfn2	2.18304	3.18035	47.8471	0.000676308	0.01325
Slc16a9	0.791995	0.136	29.5207	0.000679417	0.0132877
Hist1h2bj	-0.455583	4.80946	29.6765	0.000681506	0.0133054
Atp8b2	0.435745	1.93549	29.4569	0.000684086	0.0133326
Pitrm1	-0.405254	5.69727	29.4234	0.000686548	0.0133408
Mfge8	0.32065	4.29445	29.4119	0.000687398	0.0133408
Hist1h3g	-0.610593	1.67293	29.4027	0.000688074	0.0133408
Hook2	0.341137	2.8987	29.3669	0.000690732	0.0133692
Cdkn2d	0.315294	5.22559	29.309	0.000695046	0.0134296
Susd3	0.525142	2.65276	29.2365	0.000700504	0.0134839
Ap3m2	0.750357	1.10193	29.2157	0.000702076	0.0134839
Rassf2	0.402251	3.8978	29.1931	0.000703797	0.0134839
Cd37	0.231929	6.39526	29.1714	0.000705452	0.0134839
Plcg2	0.47618	4.97025	29.6001	0.000705704	0.0134839
Snx5	-0.205415	6.95354	29.1671	0.00070578	0.0134839
Pgrmc2	-0.220219	5.69053	29.1607	0.000706268	0.0134839
E2f8	-0.278843	5.59993	29.1361	0.000708152	0.013497
Tmem38b	0.630922	3.81587	30.5876	0.000711367	0.0135177
Clock	0.351629	2.80997	29.0782	0.000712603	0.0135177
Wdr83os	-0.267675	7.42167	29.073	0.000713003	0.0135177
Slc7a8	0.760707	3.04393	30.5533	0.000714059	0.0135177
Bub1	-0.243417	4.86619	28.9822	0.000720068	0.0136025
Clspn	-0.340061	6.07887	28.9673	0.000721242	0.0136025
Evi2	0.469367	3.21713	28.9555	0.000722169	0.0136025
Pls3	0.614682	0.845933	28.9093	0.000725809	0.0136481
Igfbp7	-0.974556	1.07033	28.8492	0.000730584	0.0137149
Frat1	-0.506916	3.7501	28.89	0.0007337	0.0137274
Mrps26	-0.24186	6.9546	28.8038	0.000734215	0.0137274
Fcgr2b	0.600234	4.04509	30.2642	0.000734916	0.0137274
Txnl1	-0.434249	8.07923	28.8417	0.000737565	0.013754
Fam102a	0.522621	1.70887	28.735	0.000739758	0.013772
Acadvl	-0.2632	4.85214	28.6267	0.000748595	0.0139135
Sorbs3	0.47496	1.91224	28.587	0.000751867	0.0139512
Fgd3	0.459537	2.63614	28.5447	0.000755378	0.0139835
Pgrmc1	-0.284029	5.4708	28.5359	0.000756103	0.0139835
Atp10a	0.414662	3.15651	28.491	0.00075986	0.0140112
Serpina3g	1.59202	6.21674	46.3633	0.000761051	0.0140112
Tnfrsf1b	0.437527	3.09441	28.4733	0.000761341	0.0140112
Inppl1	0.649589	0.373921	28.444	0.000763808	0.0140187
Nudt1	-0.299391	5.52425	28.4388	0.000764248	0.0140187
Hivep2	0.599746	1.83528	28.4179	0.000766008	0.0140281
Oip5	-0.368575	3.71724	28.3959	0.000767874	0.0140393
Ptpn18	0.294806	8.46659	28.3646	0.000770538	0.0140439
Aplf	-0.419336	3.61163	28.3636	0.000770625	0.0140439
Pak6	0.709013	0.153453	28.2922	0.000776744	0.0141325
Fndc3b	0.676628	3.54456	29.9262	0.000779785	0.0141648
Gpr160	0.357086	3.65804	28.2184	0.000783131	0.0142026
Elovl7	0.434647	1.84159	28.1305	0.000790823	0.0142618
Adam9	0.551896	1.72712	28.121	0.000791665	0.0142618
Myct1	0.416524	5.23146	28.1962	0.00079181	0.0142618
Tbxas1	0.428345	4.10211	28.1262	0.000793519	0.0142618
Mrpl37	-0.279358	4.80973	28.0985	0.00079365	0.0142618
Oat	-0.460526	6.3461	28.4873	0.000795271	0.0142618
Etfa	-0.242163	6.52996	28.0623	0.000796866	0.0142618
Hpse	0.573911	2.33719	28.049	0.000798045	0.0142618
Wipf1	0.335425	4.3982	28.0395	0.000798897	0.0142618
Scd2	0.440913	6.33434	28.4056	0.000802397	0.0142618
H2-M3	0.273798	4.11783	27.9846	0.000803814	0.0142618
Kif22	-0.334465	5.17183	27.9727	0.000804886	0.0142618
Dock1	0.576134	2.79791	28.0483	0.000804937	0.0142618
Ier5l	0.628527	1.60577	27.9613	0.000805911	0.0142618
Ppfibp1	0.574931	2.55597	27.9607	0.000805966	0.0142618
Ube2e3	-0.302885	6.64019	27.9523	0.000806718	0.0142618
Kif20a	-0.278493	4.30322	27.9199	0.000809655	0.0142912
Gsap	0.467743	1.67908	27.858	0.000815293	0.0143681
Smim6	0.470602	2.08387	27.7439	0.000825825	0.0145309
Gata3	0.481757	1.69965	27.7191	0.000828133	0.0145445
Ccnjl	0.659659	0.735758	27.7078	0.000829192	0.0145445
Tk1	-0.399963	6.03871	27.6418	0.000842463	0.0147543
Lxn	0.243723	4.47609	27.5309	0.000845945	0.0147645
Gen1	-0.2847	3.58159	27.5142	0.000847545	0.0147645
Tnip2	0.398839	3.29382	27.5022	0.000848702	0.0147645
Atp5h	-0.244008	9.56355	27.4998	0.000848931	0.0147645
Prom1	1.23726	0.160457	27.5668	0.000849623	0.0147645
Birc3	0.373826	2.89151	27.4587	0.000852902	0.014795
Psmf1	-0.407572	4.65695	27.4624	0.000854011	0.014795
Tespa1	0.438784	5.82883	27.7815	0.000859502	0.0148482
Mrpl54	-0.237309	7.44118	27.3505	0.000863464	0.0148482
Cdkn1a	0.621886	3.69283	28.5943	0.000864517	0.0148482
Nucks1	-0.237299	8.96533	27.3067	0.000867783	0.0148482
Trim26	0.383001	3.47544	27.3013	0.000868321	0.0148482
B3glct	-0.44661	3.92886	27.324	0.000868731	0.0148482
Tcaf1	0.63568	0.421575	27.2821	0.000870227	0.0148482
Smc3	-0.216902	7.85304	27.2786	0.000870569	0.0148482
Fxn	-0.404727	6.28707	27.3513	0.000870633	0.0148482
Necap2	-0.607172	5.99988	29.9013	0.000874255	0.0148482
Rpl22l1	-0.271511	10.1899	27.2398	0.00087444	0.0148482
Itpr3	0.385739	2.29999	27.2373	0.000874686	0.0148482
Reep2	0.701013	1.1228	27.2351	0.000874907	0.0148482
Hist1h2bl	-0.513419	1.18307	27.2282	0.000875603	0.0148482
Shcbp1	-0.287837	4.69737	27.1819	0.00088025	0.0149045
Gvin1	1.7746	1.02045	31.7621	0.000887264	0.0150006
Lyar	-0.303569	7.84291	27.0822	0.000890373	0.0150306
Syt11	0.541968	1.46811	27.0275	0.00089599	0.0150388
Cd27	0.355207	6.35885	27.0168	0.000897096	0.0150388
Id1	1.20925	2.50972	32.4101	0.000897108	0.0150388
Kif4	-0.262169	4.93934	27.003	0.000898516	0.0150388
Rnf13	0.277109	4.61793	26.9974	0.000899097	0.0150388
Cdc123	-0.228562	6.55269	26.9872	0.000900157	0.0150388
Klhl6	0.246742	5.54564	26.9798	0.000900924	0.0150388
Prdx4	-0.450007	6.06234	27.3556	0.00090158	0.0150388
Thap3	0.256367	4.51792	26.917	0.000907472	0.0151147
Dazap1	-0.267224	6.85767	26.8434	0.000915218	0.0151658
Clca3a1	1.37881	3.23231	36.3062	0.000916447	0.0151658
Sdc2	-0.776908	1.17535	26.8298	0.00091666	0.0151658
Tbc1d2	0.5041	2.01749	26.8222	0.000917469	0.0151658
Kri1	0.235433	4.59035	26.8154	0.000918188	0.0151658
Tomm40	-0.251626	7.22162	26.8066	0.00091913	0.0151658
Rpa2	-0.331642	6.39811	26.7984	0.000919997	0.0151658
Ssbp3	-0.396015	5.63292	26.7921	0.000928282	0.0152689
Atp11a	0.528481	2.19366	26.7083	0.000929668	0.0152689
Acap1	0.257219	5.17327	26.7021	0.000930335	0.0152689
Upp2	0.575068	0.485246	26.6366	0.000937445	0.0153439
U2surp	-0.230363	7.36743	26.6348	0.00093764	0.0153439
Fnbp1	0.26671	5.59882	26.6077	0.000940612	0.0153658
Spc24	-0.313237	6.91436	26.5976	0.000941711	0.0153658
Acsl1	-0.338558	5.19687	26.5791	0.000943746	0.0153766
Ppia	-0.286328	12.0086	26.5444	0.000947576	0.0154167
Hcst	0.381126	5.3383	26.4969	0.000952851	0.01548
Gm38037	-0.58957	1.11258	26.4389	0.00095934	0.0155629
1700086O06Rik	-0.985505	2.73519	29.6012	0.000962352	0.0155815
A630001G21Rik	0.35293	4.58342	26.404	0.00096326	0.0155815
Gyg	0.391907	5.74971	26.4538	0.000965493	0.0155951
M1ap	-0.944486	2.37226	27.9469	0.000969533	0.0156101
Akr1c13	-0.280355	4.16497	26.3479	0.000969622	0.0156101
Ltbp3	0.583276	2.76196	26.4088	0.000970588	0.0156101
Itpkb	0.334726	3.86812	26.309	0.000974067	0.0156436
Pabpn1	-0.214151	7.60913	26.2643	0.000979197	0.0157035
Srsf3	-0.273874	9.45152	26.2419	0.000981791	0.0157227
Myh9	0.228088	6.91611	26.2109	0.000985378	0.0157576
Bnip1	-0.228261	4.54414	26.1415	0.000993483	0.015834
Cdk6	0.21949	8.70457	26.1409	0.00099356	0.015834
Nup133	-0.258094	4.62796	26.1338	0.000994388	0.015834
Spred3	0.660729	1.40428	26.103	0.00099801	0.0158692
Endou	1.02038	0.21953	26.0727	0.00100161	0.0159039
Itga9	0.718837	0.0858756	26.0379	0.00100573	0.0159248
Leprot	-0.458559	5.40512	26.3991	0.00100576	0.0159248
Pold4	0.381933	6.00293	26.0696	0.00101007	0.0159345
Themis2	0.567395	2.10165	25.9987	0.00101042	0.0159345
Pdap1	-0.315347	7.88345	25.9954	0.00101082	0.0159345
Map4k4	0.33275	5.46164	25.9789	0.0010128	0.0159345
Padi2	0.487781	2.83152	25.9733	0.00101347	0.0159345
Nup85	-0.301561	5.3375	25.947	0.00101665	0.0159586
Ubl4a	-0.302756	6.21464	25.9371	0.00101785	0.0159586
Recql4	-0.388453	2.60461	25.876	0.00102528	0.0160527
Psip1	-0.326177	7.58866	25.8427	0.00102935	0.016094
Bid	-0.254409	4.77425	25.7893	0.00103594	0.016172
Rhof	0.433996	2.61293	25.7789	0.00103722	0.016172
Eny2	-0.287015	7.46375	25.7465	0.00104124	0.0161941
Mirt1	0.821842	1.95932	26.0918	0.00104243	0.0161941
Ubac1	-0.521021	5.9278	26.9133	0.00104346	0.0161941
Itgav	0.405817	2.65824	25.712	0.00104555	0.0161941
Cdpf1	-0.223376	4.84217	25.7031	0.00104666	0.0161941
Hpcal1	0.311642	3.97492	25.6938	0.00104783	0.0161941
Acaa2	-0.211803	6.34515	25.685	0.00104893	0.0161941
Mbd2	-0.380975	6.61334	25.7274	0.00105198	0.0161941
Igsf6	0.556986	5.04867	27.4972	0.00105214	0.0161941
Dab2ip	0.386064	4.15186	25.6522	0.00105307	0.0161941
Mrpl35	-0.243553	6.70749	25.6235	0.0010567	0.0162269
Cyp11a1	0.838005	0.941162	25.6098	0.00105844	0.0162269
Diaph2	0.488319	3.65852	25.7489	0.00105953	0.0162269
Ndufb9	-0.222739	8.83267	25.5376	0.00106766	0.0163291
Dnajc19	-0.283168	7.07961	25.4992	0.00107262	0.0163617
Apbb1ip	-0.19883	6.63307	25.4985	0.00107271	0.0163617
2310009B15Rik	-0.261743	5.42493	25.4853	0.00107442	0.0163656
Ndst1	0.458823	3.25159	25.4517	0.00107878	0.0163997
Arhgap30	0.245019	5.78455	25.4428	0.00107994	0.0163997
Arhgef2	0.242857	5.93107	25.4344	0.00108104	0.0163997
Gpr45	0.508713	1.04082	25.4091	0.00108435	0.0164152
Ttyh3	0.277842	4.62888	25.4042	0.00108499	0.0164152
Plcg1	0.322798	3.20901	25.378	0.00108843	0.0164307
Rfc4	-0.30891	6.7571	25.3741	0.00108894	0.0164307
Cenph	-0.402054	5.75599	25.4318	0.00109057	0.0164332
Bcat2	-0.205548	5.30613	25.344	0.00109292	0.0164466
Timp2	-0.288152	3.65083	25.3074	0.00109778	0.0164768
Cnp	-0.334746	5.22153	25.3067	0.00109787	0.0164768
Sirt3	0.30243	6.37269	25.274	0.00110224	0.0165203
Elovl6	0.226818	4.34605	25.2292	0.00110825	0.0165514
Ube2m	-0.245016	7.54806	25.2134	0.00111037	0.0165514
Gm12216	0.458994	3.375	25.2054	0.00111145	0.0165514
Macrod1	-0.325495	5.36847	25.2038	0.00111168	0.0165514
Sigirr	0.258686	3.87664	25.1946	0.00111292	0.0165514
Ccnf	-0.285297	4.37395	25.1751	0.00111556	0.0165514
Rps2	-0.211091	12.4619	25.1505	0.00111891	0.0165514
Nelfcd	-0.24265	4.90255	25.1444	0.00111974	0.0165514
Pirb	0.976787	0.110481	25.1332	0.00112127	0.0165514
Ube2a	-0.248909	6.59194	25.1284	0.00112193	0.0165514
Per1	0.507242	2.3242	25.1248	0.00112242	0.0165514
Slc2a1	0.491569	2.27897	25.1202	0.00112305	0.0165514
3300005D01Rik	-0.722228	1.61803	25.117	0.00112348	0.0165514
Tlr2	0.481481	1.55798	25.0796	0.00112862	0.0165928
Mctp1	0.462491	4.56317	25.5516	0.00112925	0.0165928
Spdl1	-0.238351	4.52721	25.0514	0.00113252	0.0165946
Rrad	0.506027	1.55201	25.0457	0.00113331	0.0165946
Plk4	-0.227436	5.46649	25.0421	0.0011338	0.0165946
Zdhhc4	-0.228549	4.35	24.9978	0.00113997	0.0166078
Tmem154	0.661779	1.24531	24.9934	0.00114058	0.0166078
Gm16104	0.575787	1.68292	24.9843	0.00114185	0.0166078
Smad1	0.45582	4.39208	25.3154	0.00114289	0.0166078
Clip1	0.255359	5.27341	24.9677	0.00114417	0.0166078
AI661453	0.850994	0.258892	24.961	0.00114511	0.0166078
Osgepl1	-0.355078	3.36691	24.9518	0.00114641	0.0166078
Sla	0.336983	4.47741	24.9509	0.00114654	0.0166078
S1pr3	0.664018	2.34529	24.9703	0.00115341	0.0166858
Eme1	-0.308503	3.74181	24.8558	0.00116	0.0167333
A930024E05Rik	0.569363	1.23791	24.8515	0.00116062	0.0167333
Lcp2	0.453459	4.39903	25.1834	0.00116116	0.0167333
Slc27a1	0.566143	2.07888	24.8261	0.00116425	0.0167562
Micall1	0.466035	2.1664	24.8134	0.00116607	0.0167576
Npm1	-0.220662	11.6452	24.7952	0.00116869	0.0167576
Il10ra	1.01864	1.10646	25.1271	0.00116906	0.0167576
Pbk	-0.366926	5.62285	24.7751	0.00117159	0.0167576
Ly6c2	0.354289	6.46764	24.8366	0.00117181	0.0167576
Dlst	-0.218676	5.67148	24.7534	0.00117472	0.0167779
Lrp5	0.460157	3.18722	24.7422	0.00117636	0.0167799
Gstt2	0.302407	4.52028	24.7161	0.00118015	0.0168126
Anp32e	-0.23551	8.06217	24.6882	0.00118422	0.0168379
Bmx	1.15505	0.564249	25.0156	0.00118492	0.0168379
Gnb5	0.525032	1.55124	24.6723	0.00118655	0.0168397
Stard9	0.582195	0.77103	24.6554	0.00118903	0.0168536
2002-03-01	-0.212778	7.11963	24.6388	0.00119149	0.0168672
Nup155	-0.211519	4.88708	24.6263	0.00119333	0.0168719
Ccdc15	-0.297203	3.37072	24.5434	0.00120566	0.0170248
1700037H04Rik	-0.3103	5.21866	24.5192	0.00120929	0.0170486
Dscc1	-0.362614	4.4198	24.5084	0.00121092	0.0170486
Sgms2	1.08503	1.36925	25.3581	0.0012119	0.0170486
Donson	-0.499052	3.14047	24.4823	0.00121485	0.0170569
Isyna1	-0.325741	5.9171	24.4779	0.00121553	0.0170569
Mkrn1	-0.367466	5.98724	24.5144	0.00121874	0.0170806
Cdc42ep5	0.895849	0.981714	24.4231	0.00122384	0.017116
Ndufb8	-0.260032	8.40837	24.42	0.00122432	0.017116
Prkag1	-0.343353	5.28269	24.4033	0.00122688	0.0171203
Jsrp1	0.739477	0.3941	24.3923	0.00122857	0.0171203
Cks2	-0.300714	8.71937	24.3882	0.0012292	0.0171203
Diaph3	-0.212638	5.33258	24.3741	0.00123136	0.0171291
Shisa5	0.545727	5.21173	26.0492	0.00123378	0.0171416
Rnf217	0.593247	1.60345	24.3213	0.00123951	0.0171999
Cracr2a	0.473094	1.72733	24.2826	0.00124553	0.0172504
Sytl1	0.692144	2.47534	24.6	0.00124648	0.0172504
Arhgap27	0.527197	2.52101	24.2661	0.00124811	0.0172504
Tpx2	-0.23819	6.64156	24.2585	0.0012493	0.0172504
Socs1	1.39893	2.58343	30.778	0.0012532	0.017277
Cenpa	-0.395497	7.56281	24.2915	0.00125435	0.017277
Crlf2	0.25724	6.17198	24.2169	0.00125584	0.017277
Cask	0.492059	2.21836	24.195	0.00125929	0.0172833
Slc12a9	0.355978	2.86132	24.1789	0.00126184	0.0172833
Polr3b	-0.23019	4.06403	24.1638	0.00126423	0.0172833
Ms4a6b	0.797575	4.64203	29.8088	0.00126473	0.0172833
Cby1	-0.228391	4.96976	24.1506	0.00126634	0.0172833
Rab20	0.616381	1.33533	24.1497	0.00126648	0.0172833
Dmac1	-0.231346	6.6545	24.146	0.00126707	0.0172833
Mrps27	-0.24524	4.48913	24.1076	0.00127321	0.0173459
Cpsf4	-0.228458	4.42679	24.0464	0.00128307	0.0174591
Elk3	0.318676	4.99217	24.0362	0.00128473	0.0174605
Ccdc88b	0.334874	3.29272	23.985	0.00129307	0.0175329
Itgb2	0.377146	3.102	23.9598	0.00129719	0.0175329
Tmem147	-0.263101	7.37058	23.9562	0.00129778	0.0175329
Cdkn2c	-0.404228	4.05742	23.95	0.00129881	0.0175329
Fbxo5	-0.305878	5.81611	23.9435	0.00129988	0.0175329
Cyc1	-0.336615	7.68898	23.9382	0.00130075	0.0175329
Pbxip1	0.453147	4.11692	24.2531	0.00130099	0.0175329
Csgalnact1	0.468538	3.30415	23.9354	0.00130296	0.0175385
Hmgcr	0.198896	5.47521	23.9133	0.00130486	0.017543
Tacstd2	0.288451	4.98498	23.8482	0.00131569	0.0176674
Tnfaip8l2	0.394961	5.19348	23.8924	0.00131891	0.0176895
Fen1	-0.326309	6.43523	23.8096	0.00132216	0.0177119
Plin3	0.404717	4.37061	23.8303	0.00132861	0.0177771
Ikbkb	0.20974	5.56409	23.736	0.0013346	0.0178231
Lrrk1	0.274606	3.77685	23.7324	0.00133522	0.0178231
Plekha2	0.36079	3.57036	23.7001	0.00134073	0.0178461
Flot2	0.408871	4.24106	23.7402	0.00134391	0.0178461
Pwwp2b	0.396753	2.08168	23.6733	0.00134533	0.0178461
4833407H14Rik	0.780905	1.52252	23.7316	0.00134538	0.0178461
Orc2	-0.323216	5.75539	23.6667	0.00134647	0.0178461
Pla2g4a	0.289411	5.44916	23.6666	0.00134649	0.0178461
Mrgpra2a	2.03011	0.28002	27.7292	0.00134834	0.0178496
Thg1l	-0.22819	4.51596	23.6174	0.00135498	0.0178965
Fgd2	0.51063	3.10188	23.6753	0.00135507	0.0178965
Itsn1	-0.41157	2.86463	23.5873	0.00136022	0.0179433
Fam162a	-0.304188	7.0786	23.5782	0.00136181	0.0179433
Psap	0.296499	6.23383	23.4931	0.00137676	0.018119
Mrpl18	-0.250862	8.07091	23.4802	0.00137904	0.0181192
Pfkfb3	0.386728	3.36258	23.4691	0.00138101	0.0181192
Dek	-0.280129	8.54597	23.4657	0.00138162	0.0181192
Rhbdl3	0.706911	0.296913	23.4222	0.00138939	0.0181998
Lrp12	0.533475	1.0727	23.4074	0.00139204	0.0182133
Selenom	0.748786	4.61496	28.3584	0.00139671	0.0182522
Phb2	-0.310415	8.29881	23.3651	0.00139965	0.0182522
Zfp560	-0.226642	4.77677	23.3638	0.00139989	0.0182522
Fam117a	0.261903	6.36017	23.3398	0.00140423	0.0182688
Adgrg1	0.237203	7.27216	23.3388	0.00140441	0.0182688
Vegfb	-0.31559	5.82898	23.3044	0.00141068	0.0182869
Gtf2a2	-0.22806	6.9123	23.301	0.00141129	0.0182869
Pde10a	0.844526	2.12452	23.9322	0.00141136	0.0182869
Syne2	0.63604	2.70165	23.5779	0.001416	0.0182869
Nfs1	-0.243687	5.42363	23.272	0.0014166	0.0182869
Renbp	0.381141	3.28776	23.2486	0.0014209	0.0182869
Wls	0.348838	5.32878	23.2441	0.00142174	0.0182869
Ssh3	0.463055	1.39859	23.2412	0.00142226	0.0182869
Nuak2	0.329089	3.58557	23.2382	0.00142282	0.0182869
C230035I16Rik	0.638731	1.45592	23.2366	0.00142311	0.0182869
Arl2bp	-0.291852	4.99577	23.2333	0.00142373	0.0182869
Tubb2a	-0.561608	3.39204	23.4955	0.0014309	0.018358
Atp13a3	-0.272105	6.0552	23.1844	0.00143279	0.0183613
Aunip	-0.393975	4.81359	23.2313	0.0014346	0.0183635
Tmpo	-0.203524	7.71049	23.1158	0.00144561	0.0184834
Wdr35	-0.587271	1.12976	23.1071	0.00144726	0.0184835
Pdk3	-0.207465	5.27046	23.0899	0.00145051	0.0184904
Abcb6	-0.64498	2.54136	23.2625	0.00145191	0.0184904
Tmem86a	0.651728	1.57701	23.0781	0.00145274	0.0184904
S100a1	0.271012	6.25366	23.0615	0.00145589	0.0184995
Trim59	-0.249241	5.08148	23.0442	0.00145917	0.0184995
Pdcd5	-0.280748	7.68193	23.0433	0.00145935	0.0184995
Dbf4	-0.204861	5.69234	23.0277	0.00146232	0.0184995
Antxr2	0.4697	1.71348	23.0226	0.00146329	0.0184995
Krt80	0.793153	0.272389	23.0223	0.00146335	0.0184995
Tuba1a	0.212263	4.36778	23.0061	0.00146644	0.0185049
Elf4	0.238264	4.26518	23.0029	0.00146707	0.0185049
Tns3	0.333087	3.98396	22.9894	0.00146966	0.0185167
Baz2a	0.230821	4.90028	22.9785	0.00147175	0.0185223
Cmc2	-0.227615	6.14155	22.9394	0.00147929	0.0185756
Ltbr	0.338985	3.94201	22.9394	0.0014793	0.0185756
Xbp1	0.307455	5.84632	22.9308	0.00148097	0.0185759
Cenpp	-0.236775	5.04208	22.8971	0.00148753	0.0186288
Eif1ax	-0.292184	7.58358	22.8921	0.00148851	0.0186288
Erap1	0.27128	5.06214	22.8828	0.00149031	0.0186305
Padi1	0.824736	1.10703	22.8742	0.001492	0.0186309
Gid8	-0.339125	5.59861	22.853	0.00149617	0.0186622
Hps3	0.25096	3.89573	22.8368	0.00149934	0.0186648
Aspm	-0.313524	5.30089	22.8349	0.00149971	0.0186648
Tmem176b	0.367852	7.54163	22.8819	0.00150137	0.0186648
Hvcn1	0.752037	2.75552	24.221	0.0015046	0.0186844
Uba2	-0.211671	6.64516	22.7886	0.00150887	0.0187167
Abcg2	-0.323746	5.21271	22.766	0.00151338	0.0187519
Mrgpra2b	1.59341	1.87897	28.2538	0.00151595	0.018763
Get4	-0.263971	5.28946	22.7187	0.00152284	0.0188275
Tarsl2	-0.433281	3.79045	22.7586	0.00152584	0.0188439
Tnks1bp1	0.550858	0.715739	22.6243	0.00154195	0.0190219
Sfxn1	-0.214466	7.45883	22.6029	0.00154633	0.0190537
Plekho1	0.353349	4.59274	22.5903	0.00154893	0.0190537
Card19	0.237606	5.35813	22.5869	0.00154962	0.0190537
Svbp	-0.483182	6.52543	23.7472	0.00155671	0.0190994
Flnb	0.687159	3.76368	25.3002	0.00155714	0.0190994
Sumo3	-0.214236	7.21706	22.5343	0.00156047	0.0190994
Ndufs1	-0.214359	5.6649	22.5315	0.00156105	0.0190994
Gm17092	-0.334649	3.20583	22.5277	0.00156184	0.0190994
Ak6	-0.251448	6.0037	22.5122	0.00156505	0.0191008
Polr2d	-0.288372	5.7241	22.5107	0.00156536	0.0191008
Paox	0.413004	4.72056	22.7334	0.00157839	0.0192389
Ctla2b	0.335131	3.72246	22.4196	0.00158446	0.019281
Metap2	-0.314394	8.42143	22.4157	0.00158528	0.019281
Aco2	-0.204419	6.49178	22.4029	0.00158799	0.0192929
Elp5	-0.27548	5.23731	22.3949	0.00158969	0.0192929
Kif11	-0.235923	6.05378	22.3831	0.00159219	0.0193023
Hoxb5os	0.947785	0.0579936	22.3722	0.00159451	0.0193096
Zwilch	-0.277762	4.26069	22.3539	0.00159841	0.0193359
Itpa	-0.205943	5.75096	22.3112	0.00160756	0.0193864
Cyp51	0.309943	4.45372	22.3039	0.00160914	0.0193864
Prdm2	0.232982	4.66277	22.2996	0.00161007	0.0193864
Lfng	0.435187	2.52788	22.2921	0.00161169	0.0193864
Arhgef10	0.714522	0.244357	22.2819	0.00161389	0.0193864
2510002D24Rik	-0.252736	5.60948	22.2783	0.00161465	0.0193864
Ndn	-0.642989	0.105978	22.2703	0.00161639	0.0193864
Bola3	-0.407554	7.23557	22.5523	0.0016164	0.0193864
Lrrk2	0.55767	0.818636	22.2486	0.00162111	0.0194032
Mettl22	-0.255431	3.80766	22.2479	0.00162126	0.0194032
Epm2aip1	0.307575	4.06191	22.2252	0.00162619	0.0194381
Ptdss2	-0.486587	4.81676	23.0314	0.00162977	0.0194381
Bcas2	-0.228652	7.35867	22.2034	0.00163096	0.0194381
Tra2b	-0.202805	7.53689	22.2028	0.0016311	0.0194381
Timm50	-0.290608	6.52325	22.1923	0.00163341	0.019445
Fes	0.412236	5.14325	22.447	0.00163895	0.0194756
Sh3d19	0.385163	2.32005	22.1648	0.00163945	0.0194756
Mis18a	-0.195242	5.07499	22.1511	0.00164247	0.0194908
Mthfd1l	-0.298437	4.90379	22.1236	0.00164856	0.0195108
Akap13	0.294274	7.4711	22.1204	0.00164928	0.0195108
Lgals3bp	0.6706	5.96697	26.2659	0.00164937	0.0195108
Dhrs11	-0.58507	2.92839	22.3794	0.0016535	0.0195268
Sntb2	0.53272	2.43454	22.0983	0.0016542	0.0195268
Pecam1	0.548674	5.20629	24.105	0.00166522	0.0196363
Anks1	0.232059	4.66098	22.0346	0.00166847	0.0196486
Prdm11	0.332273	2.47744	22.0223	0.00167124	0.0196486
Ndufb10	-0.217549	8.17986	22.0211	0.00167151	0.0196486
Ldlrad3	0.419488	2.57885	21.997	0.00167697	0.0196889
Nrros	0.226186	5.83794	21.9905	0.00167845	0.0196889
Tsn	-0.202555	7.7557	21.9821	0.00168036	0.0196908
Fads6	0.560666	0.549422	21.9736	0.00168229	0.0196927
Rpa1	-0.233926	5.22376	21.9478	0.00168818	0.0197113
Il31ra	-0.602493	1.75496	21.9466	0.00168845	0.0197113
Dennd1c	0.532829	2.83875	21.99	0.0016904	0.0197113
Tie1	0.433324	2.60187	21.9359	0.0016909	0.0197113
Il1rap	0.358839	2.44056	21.9275	0.00169282	0.0197133
Prkca	0.368248	3.39172	21.9063	0.0016977	0.0197496
Cela1	-0.558488	5.1402	23.744	0.00170433	0.0197949
Slc22a15	0.475062	2.52591	21.8742	0.00170512	0.0197949
AU040320	0.296552	3.19711	21.8635	0.00170759	0.0198032
Crispld1	-0.537067	1.4938	21.8261	0.00171632	0.0198838
B4galt6	0.79645	3.54885	25.4238	0.00172399	0.0199521
Cks1b	-0.249915	7.94867	21.7466	0.001735	0.0200358
Hoxa7	0.449463	5.12951	22.4413	0.00173564	0.0200358
Ttll12	-0.51872	4.2997	22.679	0.00173658	0.0200358
Rps6ka5	0.290048	4.4563	21.7284	0.00173931	0.0200402
Tceal3	-1.7354	1.60785	26.5381	0.00174053	0.0200402
Aff4	0.275766	5.03821	21.6766	0.00175167	0.020139
Hnrnpab	-0.228463	8.99817	21.6703	0.00175319	0.020139
Dnajb5	0.672648	0.074467	21.6649	0.00175449	0.020139
Uqcrc1	-0.230444	7.2719	21.6516	0.00175768	0.020155
Fhl1	-0.765492	0.578452	21.6304	0.00176279	0.0201929
Spef1	0.637477	0.426803	21.6132	0.00176695	0.0202199
Pdcd1lg2	0.856444	0.353877	21.6039	0.00176922	0.0202254
Cops3	-0.232602	6.51383	21.5869	0.00177334	0.0202518
Ppp1r7	-0.260267	6.01173	21.5576	0.0017805	0.0203058
Rcc1l	-0.295269	3.96291	21.5526	0.00178171	0.0203058
Man1c1	0.571629	1.43593	21.5453	0.0017835	0.0203058
Samm50	-0.204683	6.76458	21.5295	0.00178738	0.0203294
Fgfr1	0.60858	0.633756	21.4798	0.00179965	0.0204483
Btnl9	-0.504881	2.8058	21.4603	0.00180449	0.0204751
Sh3bp5	0.656151	2.42409	21.7154	0.00180712	0.0204751
Rida	-0.347643	4.87358	21.4483	0.00180749	0.0204751
Il18rap	0.553024	2.61937	21.4882	0.00181001	0.020483
Cep78	-0.242018	4.05184	21.423	0.0018138	0.0205053
Ccnb2	-0.248917	6.44258	21.386	0.00182309	0.0205895
Fam214b	0.700992	0.560686	21.3756	0.00182571	0.0205984
Cd200r1	0.508551	2.36634	21.3425	0.00183409	0.0206722
Rab44	0.496794	5.53876	22.6714	0.00184281	0.0207463
Mdh2	-0.299646	8.23253	21.3022	0.00184436	0.0207463
Dlgap4	0.314084	3.86945	21.2891	0.00184772	0.0207633
Gpn3	-0.217466	5.40974	21.2706	0.00185248	0.0207899
Coq8b	0.248192	3.39745	21.2655	0.00185379	0.0207899
Cinp	-0.322415	5.68216	21.2525	0.00185713	0.0207983
Zbtb4	0.527324	1.93903	21.2464	0.00185871	0.0207983
Nfyb	-0.274703	5.74594	21.2359	0.00186142	0.0207983
Hoxb3	0.828713	1.14628	21.2831	0.00186195	0.0207983
Tyms	-0.403408	6.8454	21.5557	0.0018722	0.0208739
Nup93	-0.267125	4.64051	21.1867	0.0018742	0.0208739
Haus4	-0.271279	5.90257	21.1863	0.0018743	0.0208739
AI480526	0.306917	3.68351	21.1533	0.00188296	0.0209495
Hdgf	-0.503176	8.94065	21.9772	0.00189333	0.0210398
Cd163	-0.621228	0.955907	21.1083	0.00189482	0.0210398
Micall2	0.308496	3.22824	21.0895	0.00189978	0.021074
Itm2c	0.201249	5.13629	21.0805	0.00190216	0.0210797
Ankrd28	0.426041	5.0951	21.463	0.00191091	0.0211492
Csf2ra	0.286093	4.65368	21.0429	0.00191221	0.0211492
Mast2	-0.260874	3.21067	20.9871	0.00192722	0.0212943
Cox6a1	-0.222552	8.27598	20.9752	0.00193043	0.0213087
Pdhb	-0.197663	6.09071	20.9412	0.00193966	0.0213896
Dync2li1	0.333042	2.50094	20.8842	0.00195527	0.0215233
Slc2a8	-0.436401	2.55025	20.8807	0.00195623	0.0215233
Glipr1	0.279742	6.47556	20.876	0.00195753	0.0215233
Zfc3h1	0.266943	4.80616	20.8433	0.00196657	0.0216009
Fignl1	-0.338106	5.3771	20.8326	0.00196954	0.0216009
Tesmin	-0.476659	0.891769	20.8296	0.00197037	0.0216009
C030034L19Rik	0.371279	3.22503	20.8174	0.00197376	0.021617
Mthfd1	-0.528994	6.243	22.6315	0.00198008	0.0216585
Erg	0.256356	4.6499	20.7863	0.00198246	0.0216585
Lncpint	0.452756	2.14897	20.7831	0.00198334	0.0216585
Orc5	-0.438318	3.60044	20.8234	0.0019854	0.02166
Tslp	0.429115	2.77968	20.7679	0.00198763	0.02166
Bcl2l13	-0.244158	4.49895	20.7564	0.00199085	0.02166
Thoc7	-0.263281	7.71103	20.749	0.00199293	0.02166
Ap1b1	-0.359006	4.92432	20.7958	0.00199312	0.02166
Laptm5	0.254304	7.61529	20.7337	0.00199725	0.0216838
Snx18	0.236932	3.96333	20.7177	0.00200178	0.021712
Dgka	0.547531	1.67932	20.7067	0.00200492	0.0217251
Ercc6l	-0.320787	4.33896	20.6979	0.0020074	0.0217286
Retreg2	-0.260917	5.18021	20.6919	0.00200911	0.0217286
Lsm3	-0.288267	7.58307	20.6426	0.00202321	0.02186
B3galt4	0.371757	2.60285	20.633	0.00202599	0.021869
Foxo1	0.342627	2.21703	20.6154	0.00203106	0.0218853
Rel	0.400113	4.50189	20.8631	0.0020314	0.0218853
Meis1	0.339034	6.19131	20.6521	0.00203402	0.0218925
Grhpr	-0.28699	4.59749	20.5651	0.00204564	0.021928
Asf1a	-0.342623	6.38501	20.6091	0.00204647	0.021928
Gpr89	-0.219646	4.62255	20.5564	0.00204817	0.021928
Basp1	0.822343	4.72424	25.7385	0.00204874	0.021928
Vdac1	-0.250309	7.85181	20.5366	0.00205397	0.021928
Ndufa4	-0.366128	9.88382	20.5823	0.00205425	0.021928
Ppm1e	0.620911	0.487536	20.5308	0.00205566	0.021928
Commd8	-0.221616	5.21539	20.5205	0.00205867	0.021928
Gmnn	-0.284936	7.21189	20.5156	0.00206012	0.021928
Mgat5	0.411188	5.51918	20.8728	0.00206323	0.021928
Zc3h12a	0.476334	2.39918	20.5004	0.00206459	0.021928
Cs	-0.217495	5.8876	20.4983	0.00206522	0.021928
Taco1	-0.271755	3.26087	20.4915	0.00206724	0.021928
Pstpip1	0.416433	5.14474	20.856	0.00206803	0.021928
Nav2	0.659821	3.24242	21.9115	0.0020689	0.021928
Ak3	-0.322463	5.17705	20.4817	0.00207012	0.021928
Btbd2	-0.223781	4.05167	20.4803	0.00207052	0.021928
Tstd3	-0.394008	2.63335	20.4679	0.00207419	0.0219462
H1f0	0.244852	5.26883	20.4504	0.00207939	0.0219804
Rp9	-0.215088	7.87958	20.4139	0.00209029	0.0220749
Tubb4b	-0.426999	8.89192	20.6454	0.00209436	0.022083
Ftl1	-0.270653	10.1381	20.3982	0.00209499	0.022083
Hp	1.09991	5.95365	28.9272	0.00210837	0.0221914
Mgst3	-0.492664	5.2921	21.46	0.00211037	0.0221914
Ndufs6	-0.240344	7.81689	20.3441	0.0021113	0.0221914
Bloc1s5	-0.449578	3.87649	20.5813	0.00211319	0.0221914
Il6st	0.466311	3.43496	20.4654	0.00211922	0.0222311
Kif18a	-0.251041	4.30423	20.2914	0.00212738	0.0222311
Anapc15	-0.265857	5.68501	20.2877	0.00212849	0.0222311
D430042O09Rik	0.301742	3.95001	20.2846	0.00212945	0.0222311
Ikzf1	-0.253765	6.26635	20.2758	0.00213216	0.0222311
Med9	-0.234206	5.56112	20.2746	0.00213252	0.0222311
Arhgef18	0.240096	4.76175	20.2697	0.00213402	0.0222311
Slfn9	0.280084	4.79395	20.265	0.00213546	0.0222311
Hmgb1	-0.27443	10.6197	20.2602	0.00213693	0.0222311
Ltb	0.45387	4.00181	20.5932	0.00213878	0.0222311
Sdhb	-0.245997	7.38171	20.2499	0.00214011	0.0222311
Rpp30	-0.297628	5.3374	20.2479	0.00214073	0.0222311
Chchd3	-0.269131	6.41214	20.238	0.00214381	0.0222425
Emilin2	0.366718	4.32949	20.2512	0.0021538	0.02228
Anln	-0.244947	4.78168	20.2041	0.0021543	0.02228
Tnfrsf21	0.229452	4.35228	20.2038	0.00215441	0.02228
Neurl3	0.878427	3.89816	25.1774	0.00215536	0.02228
Gm28187	0.59032	1.76349	20.1722	0.00216426	0.0223514
Slc43a3	-0.213747	5.45487	20.1449	0.0021728	0.022419
Crlf3	0.202159	6.58108	20.1322	0.00217681	0.0224397
Bcl9l	0.315509	3.27267	20.1138	0.00218263	0.0224703
Mis18bp1	-0.234029	5.52178	20.1095	0.00218397	0.0224703
Plaur	0.505189	2.2981	20.1038	0.00218578	0.0224703
Txnrd2	-0.397939	4.67126	20.3211	0.00219249	0.0225187
Mettl8	-0.274989	4.00097	20.0664	0.00219767	0.022535
E130102H24Rik	0.630074	2.40944	20.3032	0.0021981	0.022535
Ccdc163	0.293909	3.41111	20.0576	0.00220048	0.0225388
Fam219a	0.498171	0.547724	20.0412	0.00220571	0.0225718
Slc35f5	0.398243	2.05926	20.0334	0.00220821	0.0225768
Fbxo7	-0.4104	4.56326	20.2561	0.00221305	0.0225854
Mrpl46	-0.22046	5.68805	20.0183	0.00221307	0.0225854
Krt18	0.448007	4.82015	20.6972	0.00221824	0.0226032
Tcf4	0.24205	6.46615	20.0004	0.00221884	0.0226032
Pcbd2	-0.258144	6.08382	19.9867	0.00222326	0.0226142
Tcf3	-0.400505	6.01216	20.2332	0.0022245	0.0226142
Fastkd2	-0.203187	4.42048	19.9725	0.00222787	0.0226142
Ezr	-0.185058	6.07029	19.9721	0.00222798	0.0226142
Aacs	0.3749	2.48507	19.9648	0.00223037	0.022618
Pgp	-0.237729	7.04117	19.9433	0.00223736	0.0226553
Amd1	-0.260418	5.76295	19.9411	0.00223808	0.0226553
Mrpl49	-0.271687	5.48247	19.9245	0.00224351	0.0226898
Ddx39	-0.348208	7.31004	19.9432	0.00225195	0.0227546
Inf2	0.364298	3.5042	19.8921	0.00225414	0.0227562
Cox11	-0.301521	3.95538	19.8805	0.00225797	0.0227744
Gale	-0.318876	2.80257	19.8623	0.00226398	0.0227774
Man1a	0.406565	5.2929	20.2029	0.00226439	0.0227774
Pim1	1.09532	7.47293	28.0615	0.00226783	0.0227774
Ctxn1	0.33139	2.97472	19.8467	0.00226915	0.0227774
Hfe	0.611532	1.89517	19.8451	0.00226968	0.0227774
Parp3	0.343498	2.63795	19.8428	0.00227043	0.0227774
Nlrx1	0.606176	1.58648	19.8347	0.00227314	0.0227842
Rhno1	-0.277093	4.86559	19.8109	0.00228107	0.0228432
Ifrd2	-0.374513	6.55407	20.0363	0.00228382	0.0228464
Gm28809	0.806849	0.318462	19.7933	0.00228696	0.0228464
Cdc25c	-0.314536	3.21709	19.7917	0.00228749	0.0228464
Tmem208	-0.239197	6.87025	19.7632	0.00229707	0.022868
Hacd1	-0.343566	6.13522	19.8058	0.00229754	0.022868
2610037D02Rik	0.276041	4.20323	19.7553	0.00229974	0.022868
Rnaseh2b	-0.306785	6.15851	19.7524	0.00230072	0.022868
Utrn	0.367937	4.79534	19.8401	0.00230296	0.022868
Xpnpep1	-0.237732	5.08082	19.7443	0.00230344	0.022868
Ints10	-0.213988	4.70213	19.7429	0.00230391	0.022868
Prdx2	-0.515634	9.219	20.9329	0.00230838	0.0228921
Itgb7	0.297749	3.19232	19.7165	0.00231288	0.0229165
Fam104a	-0.218937	7.23173	19.7072	0.00231603	0.0229275
Gm9856	0.254802	3.37586	19.6967	0.00231965	0.022943
Trak2	-0.386245	3.90495	19.721	0.00232625	0.0229765
Gga2	-0.207441	4.71503	19.6735	0.00232757	0.0229765
Pfdn6	-0.227081	7.64431	19.6688	0.00232917	0.0229765
Cetn4	-0.714423	1.19371	19.6595	0.00233236	0.0229877
Slc25a27	0.538256	2.83762	19.7748	0.00233809	0.023024
Pik3c2a	0.306769	2.43538	19.6338	0.00234121	0.0230345
Tnfaip8l1	0.552029	1.30227	19.6217	0.0023454	0.0230413
Trim46	0.762219	0.391849	19.62	0.002346	0.0230413
Decr2	0.333242	2.34674	19.608	0.00235015	0.0230473
Snrnp35	-0.251065	3.80112	19.6064	0.00235072	0.0230473
Rarg	0.52602	1.53198	19.5894	0.00235663	0.0230851
Pcna	-0.267602	7.37946	19.5541	0.00236893	0.0231854
Ctbp1	-0.251849	6.87237	19.538	0.0023746	0.0232206
Mbd6	0.30696	3.91855	19.5121	0.00238372	0.0232895
Ccnj	0.350434	2.60242	19.5039	0.00238661	0.0232975
Ybx3	-0.350402	8.99378	19.5013	0.00239275	0.0233204
Ier3	0.511841	4.93853	21.0515	0.00239445	0.0233204
Nab1	0.20785	4.74108	19.4725	0.00239778	0.0233204
Cpt2	-0.267587	3.70778	19.4709	0.00239835	0.0233204
Khdrbs3	-0.765013	4.19849	23.429	0.00239934	0.0233204
Qser1	0.214793	4.68541	19.4561	0.00240362	0.0233417
Elovl5	0.285579	4.08885	19.4381	0.00241004	0.0233703
Taf11	-0.207839	5.57958	19.4362	0.00241073	0.0233703
Top2a	-0.212164	8.52863	19.4016	0.00242317	0.0234534
Ripor2	0.310109	5.24812	19.4007	0.00242348	0.0234534
Cenpn	-0.277312	4.12394	19.3943	0.00242579	0.0234555
Dnmbp	0.492224	2.12755	19.3712	0.00243417	0.0235109
Cd200	-0.609083	0.0274189	19.3557	0.00243977	0.0235109
Srsf10	-0.277054	7.26867	19.3489	0.00244224	0.0235109
Cdc25a	-0.178755	5.6359	19.3465	0.00244313	0.0235109
Rgs7bp	0.720421	1.50612	19.3866	0.00244398	0.0235109
Cerk	0.324506	4.26643	19.3439	0.00244408	0.0235109
Dnajc11	-0.208947	5.12796	19.3261	0.00245059	0.0235508
Stambpl1	0.480409	2.83829	19.3634	0.00245242	0.0235508
Aifm1	-0.215999	5.72561	19.3134	0.00245524	0.0235577
Plod1	0.463279	1.86114	19.2874	0.00246479	0.02361
Zeb2os	-0.314044	3.1086	19.2871	0.0024649	0.02361
Mecr	-0.298212	4.97348	19.2665	0.00247248	0.023631
Rfc5	-0.278628	6.21422	19.2664	0.00247255	0.023631
Xpo1	-0.215081	6.01675	19.2641	0.0024734	0.023631
Ccdc124	-0.250622	6.25495	19.2178	0.0024906	0.0237751
Ddx46	-0.222875	7.61876	19.1796	0.0025049	0.0238706
Glrp1	0.429227	1.64484	19.1698	0.00250858	0.0238706
Nqo2	-0.215836	3.99497	19.1695	0.0025087	0.0238706
Slc43a1	-0.4689	4.10712	19.7375	0.00250912	0.0238706
Cbx5	-0.235313	7.45118	19.1468	0.00251729	0.0239281
Cbr1	-0.279117	5.56964	19.1208	0.00252714	0.0240014
Kpna2	-0.512841	3.89468	19.8447	0.00253126	0.024012
Cds1	0.515925	1.26753	19.0996	0.00253521	0.024012
Snrpc	-0.252983	7.19206	19.0958	0.00253668	0.024012
Exosc8	-0.231072	7.26991	19.0849	0.00254081	0.024012
Twf2	0.295078	5.88632	19.0812	0.00254226	0.024012
Comt	-0.214543	6.49532	19.0779	0.00254352	0.024012
Msl3	-0.220216	5.77176	19.0715	0.00254595	0.024012
Slc16a7	0.422285	2.182	19.0715	0.00254597	0.024012
Socs2	0.933441	1.49082	19.6317	0.00254751	0.024012
Aarsd1	-0.352959	6.43808	19.1042	0.0025522	0.024036
Med13l	0.259255	5.44422	19.043	0.00255692	0.0240496
Myo1f	0.363696	3.87936	19.0369	0.0025593	0.0240496
Bcl6	0.737467	1.11531	19.034	0.00256042	0.0240496
Rag2	-0.677503	0.509909	19.0293	0.00256221	0.0240496
Psmb4	-0.209812	8.16532	19.0014	0.00257305	0.024093
Rab11fip3	0.562464	0.594626	19.0005	0.00257341	0.024093
P2rx4	0.348942	4.75325	19.0404	0.00257392	0.024093
Slc35d3	0.597121	2.06802	19.0042	0.00257541	0.024093
Ddx4	-1.4563	1.34499	21.7639	0.0025823	0.0241373
Nutf2	-0.508003	1.66768	18.9614	0.00258866	0.024163
Usp54	0.406319	2.02092	18.9563	0.00259066	0.024163
Zmym1	-0.230835	4.19264	18.9541	0.0025915	0.024163
Csad	0.245355	3.86582	18.9305	0.00260082	0.0242207
Vamp1	0.284697	2.78955	18.9274	0.00260201	0.0242207
Ppih	-0.249294	6.54686	18.9003	0.00261275	0.0243006
Pam	0.439641	4.1076	19.2943	0.0026236	0.0243812
Psmd6	-0.222456	7.05211	18.8388	0.00263728	0.0244881
Gm11696	0.525976	0.969634	18.8257	0.00264253	0.0245166
Dus1l	-0.207842	5.49885	18.7723	0.00266413	0.0246965
Osm	0.464516	1.80457	18.7522	0.00267228	0.0247404
Odc1	-0.302344	7.16899	18.7477	0.00267413	0.0247404
Idua	0.386676	2.16961	18.7444	0.00267547	0.0247404
Itgb3bp	-0.221662	4.95122	18.7168	0.0026868	0.0248247
Aurkb	-0.257171	5.7271	18.705	0.00269162	0.0248488
Tspan14	0.207107	4.36891	18.6835	0.00270049	0.0249102
Trim30b	0.983107	1.57244	19.6631	0.00270382	0.0249204
Nod1	0.57555	0.982817	18.6492	0.00271473	0.0250004
Psme3	-0.201843	5.71891	18.6339	0.00272111	0.0250361
Rapsn	-0.372005	3.01574	18.622	0.0027261	0.0250361
Nasp	-0.273334	7.70136	18.6212	0.0027264	0.0250361
Polq	-0.299759	2.68067	18.6148	0.00272909	0.0250361
Mvb12a	0.195029	6.11478	18.6092	0.00273145	0.0250361
Rnf187	-0.292448	7.07935	18.5995	0.00273549	0.0250361
2310033P09Rik	-0.255392	5.84113	18.5979	0.00273618	0.0250361
Tmem183a	-0.251998	4.98951	18.5973	0.00273644	0.0250361
Map2k2	-0.207602	7.03388	18.5814	0.00274314	0.0250658
Cenpi	-0.311751	3.17447	18.579	0.00274416	0.0250658
Mfsd7a	0.802869	0.0873798	18.5677	0.0027489	0.0250887
Rnf180	0.413835	1.65836	18.5499	0.00275643	0.0250917
Ccdc34	-0.207346	6.98331	18.547	0.00275767	0.0250917
Taldo1	-0.210767	8.5339	18.5439	0.00275901	0.0250917
Ube2c	-0.333878	7.76798	18.5806	0.00276022	0.0250917
Scml4	0.669613	0.528074	18.5354	0.00276262	0.0250917
Fam217b	0.683608	2.86841	19.7011	0.00276351	0.0250917
Dpy19l1	-0.27994	5.04844	18.5283	0.00276563	0.0250917
Csrnp1	0.38951	2.09999	18.5225	0.00276812	0.0250917
Rnps1	-0.219304	7.27546	18.5188	0.00276969	0.0250917
Apoo	-0.307599	4.30495	18.5109	0.00277306	0.0250917
Cd180	-0.306379	2.88382	18.5091	0.00277381	0.0250917
Hnrnpd	-0.297443	8.80687	18.5027	0.00277654	0.0250961
L2hgdh	-0.233986	4.17855	18.4926	0.00278089	0.0251153
Rbm14	-0.262747	4.83983	18.4781	0.00278711	0.0251251
Luzp1	0.434891	3.63568	18.6853	0.00278766	0.0251251
Gm12454	0.318996	2.84142	18.4744	0.00278869	0.0251251
Tmem71	0.69693	3.41502	20.761	0.00279444	0.0251446
Tanc1	0.269882	2.55217	18.459	0.00279534	0.0251446
Mrpl42	-0.272736	7.5606	18.4495	0.00279946	0.0251615
Plec	0.256031	5.4289	18.4425	0.00280246	0.0251683
Zswim8	0.334499	3.21038	18.4072	0.0028178	0.0252859
Pcx	-0.501194	0.861059	18.3716	0.00283339	0.0254054
Tmem222	-0.209059	5.29935	18.3617	0.00283774	0.0254116
Daam1	-0.624453	4.29703	20.8702	0.00283861	0.0254116
Slc16a10	-0.268554	4.27297	18.3453	0.00284497	0.0254483
Gm14085	1.10317	0.253192	18.6198	0.00285628	0.0254749
Mki67	-0.207927	8.11337	18.3194	0.00285644	0.0254749
Dus2	-0.382502	3.09888	18.3177	0.00285719	0.0254749
Sh2d5	0.488784	4.58136	19.5437	0.00285869	0.0254749
D16Ertd472e	0.238442	5.51089	18.3048	0.00286293	0.0254749
Prkar2b	-0.286545	6.33363	18.302	0.00286416	0.0254749
Rmdn3	-0.314978	4.31648	18.3006	0.0028648	0.0254749
Cox5b	-0.294214	9.29341	18.2919	0.00286867	0.0254749
Tctex1d2	0.298605	5.50889	18.2882	0.00287031	0.0254749
Tdg	-0.172455	5.37291	18.2875	0.00287064	0.0254749
Zfhx3	0.292839	3.91155	18.2806	0.0028737	0.0254819
Smc6	-0.203449	7.03061	18.2681	0.0028793	0.0254935
Mmp19	0.688608	0.430016	18.2606	0.00288268	0.0254935
Mrpl22	-0.203883	6.30046	18.2606	0.00288268	0.0254935
Dlgap5	-0.207901	5.09501	18.2574	0.00288409	0.0254935
Cdc7	-0.263856	4.24003	18.2488	0.00288796	0.0254992
Cish	0.746735	1.83309	18.4494	0.0028898	0.0254992
Atp1b1	-0.690468	0.943063	18.2408	0.00289155	0.0254992
Hsdl2	-0.19743	4.42613	18.2151	0.00290318	0.025578
Abhd14b	0.301779	3.6476	18.211	0.00290503	0.025578
Trem1	0.858101	0.327119	18.2005	0.00290978	0.0255919
Akt3	0.265709	3.49021	18.1975	0.00291118	0.0255919
Utp14b	0.297185	3.59285	18.1869	0.00291599	0.0256142
Cdc42bpb	0.472465	1.01561	18.1747	0.00292152	0.0256426
Slc35e4	0.637037	1.81791	18.2036	0.00292584	0.0256605
Tcirg1	0.464223	3.86818	18.675	0.0029343	0.0257146
Lig1	-0.297379	7.23838	18.1357	0.00293939	0.0257211
Fbl	-0.264276	8.30975	18.1329	0.00294071	0.0257211
Pebp1	-0.240446	9.22883	18.124	0.00294481	0.0257211
Ndufaf7	-0.231746	4.8031	18.1229	0.00294532	0.0257211
Fcgr3	0.6361	4.85213	21.2846	0.0029465	0.0257211
Eif3g	-0.186992	7.44509	18.0997	0.00295604	0.0257454
F2rl3	0.307063	2.77861	18.0865	0.00296215	0.0257454
H2afz	-0.276677	11.1069	18.0849	0.00296289	0.0257454
Galnt6	0.359614	4.94695	18.259	0.00296296	0.0257454
Cep19	0.248041	3.75973	18.0843	0.00296316	0.0257454
Nme1	-0.273429	9.12532	18.0777	0.00296624	0.0257454
Gm16140	0.408009	2.23596	18.065	0.00297216	0.0257454
Phf10	-0.488847	6.27709	19.4876	0.00297247	0.0257454
Chsy1	0.371425	4.24293	18.1933	0.00297518	0.0257454
Vdac2	-0.205934	8.2707	18.0512	0.00297861	0.0257454
Cetn3	-0.270006	7.29418	18.0474	0.00298036	0.0257454
Ttk	-0.205345	4.14344	18.0434	0.00298223	0.0257454
Cxxc5	0.193603	5.3852	18.0418	0.002983	0.0257454
Glipr2	0.325444	2.90425	18.0408	0.00298344	0.0257454
Sptssa	-0.211631	7.50515	18.0371	0.00298519	0.0257454
Dgkg	0.524672	3.10793	18.3344	0.00298597	0.0257454
Serinc1	0.246843	5.21161	18.0236	0.00299154	0.0257736
Setd7	0.29455	4.84144	18.0062	0.00299974	0.0258018
Rgs14	0.269288	2.65693	18.0037	0.00300093	0.0258018
Oosp1	0.811843	1.33497	18.2019	0.0030017	0.0258018
Gins4	-0.223982	5.58626	17.9738	0.00301508	0.0258595
Plekha5	0.226089	3.21678	17.96	0.00302163	0.0258595
Gja1	-0.312439	3.19832	17.9521	0.00302541	0.0258595
Dtd1	-0.192355	6.56642	17.9513	0.00302577	0.0258595
Thoc3	-0.199918	5.8577	17.9487	0.003027	0.0258595
Hagh	-0.320463	5.14277	17.9414	0.00303048	0.0258595
Unc93b1	0.381119	5.17382	18.1883	0.00303203	0.0258595
Mzt2	-0.207405	5.03553	17.938	0.00303212	0.0258595
Aip	0.222676	5.35566	17.9373	0.00303248	0.0258595
Adam15	0.380685	3.59614	17.9523	0.00303278	0.0258595
Nudt21	-0.208862	7.46729	17.9299	0.003036	0.0258595
Wdr70	-0.19632	4.68511	17.9298	0.00303606	0.0258595
Gabbr1	0.483192	2.04941	17.92	0.00304073	0.0258796
Prex1	0.299074	4.24568	17.91	0.00304556	0.0258816
Atp5b	-0.21599	9.61872	17.91	0.00304557	0.0258816
Gbp5	1.11429	3.11208	22.8451	0.00304986	0.0258985
Hoxa9	0.205013	5.53391	17.8921	0.00305417	0.0259101
Gm12258	0.483747	1.29376	17.8886	0.00305585	0.0259101
Znfx1	0.454927	3.16864	17.9113	0.00306295	0.0259507
Wdr60	-0.3968	4.4282	18.0508	0.00307306	0.0260036
Hnrnpa1	-0.223282	9.46564	17.8499	0.00307464	0.0260036
Psmd7	-0.234391	8.0027	17.8435	0.00307777	0.0260036
Alyref	-0.339107	7.8856	17.8748	0.00308063	0.0260036
Hipk3	0.208089	3.84652	17.8334	0.00308265	0.0260036
Glb1l	0.362677	2.31335	17.8325	0.00308309	0.0260036
Hcfc1	-0.175225	6.00734	17.8221	0.00308818	0.0260269
Ccpg1	0.313197	4.19034	17.808	0.00309509	0.0260656
Mrpl12	-0.289464	8.0322	17.8033	0.00309741	0.0260656
Mib1	0.194737	4.86778	17.7979	0.00310006	0.0260684
Cdc20	-0.246424	6.15798	17.7895	0.00310422	0.0260838
Tmx1	-0.208531	5.67562	17.784	0.00310693	0.0260871
Rere	0.276847	5.1859	17.7697	0.00311396	0.0261016
Cracr2b	0.686195	0.468972	17.7667	0.00311546	0.0261016
Cops2	-0.176078	5.6729	17.7664	0.00311563	0.0261016
Isoc2b	0.28426	3.15853	17.7562	0.00312067	0.0261192
Ifnar1	0.250384	4.22513	17.7496	0.00312393	0.0261192
Ecscr	0.617641	0.342586	17.7454	0.00312604	0.0261192
Snu13	-0.288077	8.63119	17.7434	0.00312704	0.0261192
Mphosph6	-0.223647	5.21411	17.736	0.0031307	0.0261302
Spag5	-0.246292	3.87823	17.7296	0.00313387	0.026133
Ets1	0.480446	2.53703	17.726	0.00313568	0.026133
Slbp	-0.349894	7.13435	17.9135	0.00313932	0.0261439
Rex1bd	-0.184601	7.16925	17.6972	0.00315008	0.0262051
9330160F10Rik	0.417081	1.47767	17.6887	0.00315435	0.0262051
Tcp11l1	0.476074	3.93962	18.3361	0.00315465	0.0262051
Abi2	0.224577	3.75344	17.6854	0.003156	0.0262051
Wdhd1	-0.239642	4.82542	17.6779	0.00315982	0.0262174
Phf21a	0.307115	4.46418	17.6634	0.0031671	0.0262584
Ptgds	-0.573484	0.848441	17.658	0.00316982	0.0262616
Chtf18	-0.323612	3.36056	17.6446	0.00317663	0.026276
Ralgds	0.477096	2.00607	17.6412	0.00317836	0.026276
Mef2a	0.209261	4.77802	17.6352	0.00318139	0.026276
Map1lc3a	0.237858	3.66952	17.6317	0.00318319	0.026276
Tia1	0.199116	6.59184	17.6315	0.00318327	0.026276
Zfp639	-0.282494	5.02786	17.6213	0.00318848	0.0262916
Arid1b	0.184666	5.71828	17.6186	0.00318985	0.0262916
Ugt1a7c	0.787949	0.335733	17.6102	0.00319412	0.0263075
Tceal9	-0.182425	6.78458	17.589	0.00320496	0.0263775
Cisd3	0.429481	3.23345	17.582	0.00322726	0.0265172
Zbtb16	0.334028	2.78118	17.5447	0.00322778	0.0265172
Tacc2	0.476136	1.90132	17.5381	0.00323122	0.0265172
Sla2	0.550874	1.98738	17.5368	0.00323188	0.0265172
Maged1	0.588596	2.38365	17.7252	0.00323375	0.0265172
Ndufs7	-0.229284	8.00566	17.5262	0.00323739	0.0265277
Sqor	-0.28655	3.78749	17.4827	0.00326012	0.0266944
Ndfip1	-0.228228	5.54485	17.4728	0.00326528	0.0267173
Aldh9a1	-0.191853	5.60633	17.4642	0.00326981	0.0267348
Med10	-0.234676	5.31586	17.4352	0.00328511	0.0268172
Glmp	0.269377	5.13642	17.4324	0.00328656	0.0268172
Vat1	0.378851	5.23471	17.7033	0.00328964	0.0268172
Trnt1	-0.177943	5.83727	17.4252	0.00329039	0.0268172
Gins2	-0.311886	5.75789	17.4567	0.00329271	0.0268172
Mapk6	0.242103	4.28464	17.4159	0.00329533	0.0268172
Dpp4	0.301201	3.91903	17.4135	0.00329661	0.0268172
Ndufa9	-0.200065	6.52721	17.3881	0.00331015	0.0268744
Stard3nl	-0.208363	4.43111	17.3876	0.0033104	0.0268744
Ngp	3.3488	3.60951	29.6926	0.0033113	0.0268744
Naip2	0.501085	2.86368	17.5712	0.00331322	0.0268744
Ripk1	0.214207	5.2008	17.3736	0.00331787	0.0268927
Klc4	0.44365	2.57926	17.365	0.00332249	0.0269107
Rubcn	0.298402	2.17647	17.3522	0.00332939	0.0269472
Bcl7c	-0.195106	7.26309	17.3456	0.00333296	0.0269566
Bin2	0.211539	6.48832	17.3017	0.00335669	0.0270716
Tlr7	1.0272	0.0246197	17.3743	0.0033586	0.0270716
Itpripl2	0.395672	3.20614	17.2975	0.00335897	0.0270716
Eri2	-0.265563	3.06839	17.2975	0.00335898	0.0270716
H2-Oa	0.365731	3.65726	17.297	0.00335924	0.0270716
Nadk2	-0.421483	5.56527	17.8678	0.00336438	0.0270936
Tmcc3	0.753226	0.295087	17.2796	0.00336874	0.0271093
Ptk2b	0.260696	4.18753	17.2618	0.00337849	0.0271496
Nbeal2	0.348073	3.21056	17.2616	0.00337858	0.0271496
Slc25a45	0.280035	3.72469	17.2459	0.00338722	0.0271597
B4galt5	0.491115	1.72053	17.244	0.00338822	0.0271597
Grasp	0.511944	2.41791	17.2788	0.00338848	0.0271597
Pomgnt2	0.435204	2.81721	17.2417	0.00338952	0.0271597
Mrpl21	-0.224815	7.13912	17.2204	0.00340125	0.0272174
Hmmr	-0.266009	6.34221	17.2198	0.00340157	0.0272174
Gpx4	-0.214259	9.21809	17.1709	0.00342878	0.0274156
Elp6	-0.224436	3.60498	17.1547	0.00343785	0.0274685
Gm28874	0.513288	0.22324	17.14	0.00344605	0.0275145
Tnfsf12	0.415114	1.70552	17.1248	0.00345463	0.0275634
Rbms1	0.328335	4.66373	17.1483	0.00346103	0.0275671
Ap1s2	-0.226061	3.27556	17.1112	0.0034623	0.0275671
Ube2s	-0.233309	8.46541	17.1072	0.00346454	0.0275671
Tyrobp	0.222886	7.27195	17.1066	0.00346492	0.0275671
Sap30bp	-0.200976	4.86197	17.1008	0.00346817	0.0275734
Tapbp	0.437629	5.62211	17.9132	0.00349069	0.0277192
Atn1	0.323375	3.39287	17.0599	0.00349144	0.0277192
Ndufv2	-0.253862	7.74687	17.0472	0.0034987	0.0277387
Apbb2	0.579479	0.913938	17.0459	0.00349946	0.0277387
Cops6	-0.253892	6.67912	17.0427	0.00350132	0.0277387
Trim6	0.540786	1.31106	17.034	0.00350631	0.0277505
Cln3	0.260654	3.34641	17.0315	0.00350774	0.0277505
Gm16141	0.421193	2.94805	17.0246	0.00351167	0.027762
Guk1	-0.22688	6.56091	16.9814	0.00353665	0.0279287
Gcdh	-0.199829	4.00793	16.9765	0.00353949	0.0279287
Kif14	-0.220237	3.53365	16.9753	0.00354022	0.0279287
Ndufc2	-0.222371	8.27808	16.9616	0.00354815	0.0279716
C030006K11Rik	-0.384479	4.10087	17.1348	0.00355291	0.0279894
Nptn	-0.286043	4.9734	16.9446	0.00355813	0.0280109
Smc4	-0.170564	7.74688	16.9321	0.00356541	0.0280408
1810009A15Rik	-0.599592	2.72399	17.3942	0.00356713	0.0280408
Elane	0.42377	10.1063	17.6159	0.00356942	0.0280408
Akr7a5	-0.238712	5.24797	16.9025	0.00358286	0.0281267
Mgrn1	0.252603	3.3386	16.8903	0.00359007	0.0281555
Mtx2	-0.242506	5.91339	16.8865	0.00359228	0.0281555
Trim5	0.436494	2.82618	16.8828	0.00359451	0.0281555
Npc1	0.305398	3.7766	16.8793	0.00359655	0.0281555
Lat	0.407564	4.34819	17.1577	0.00360358	0.0281867
Tes	0.298792	5.23841	16.8642	0.00360556	0.0281867
Plxdc1	-1.23112	0.740016	17.6867	0.00361289	0.0282243
Hgf	0.379021	3.45167	16.8445	0.00362088	0.0282671
Hist1h2bb	-0.372067	3.99975	16.9011	0.00363124	0.0283282
Bcl2l2	0.402523	2.24289	16.8144	0.00363531	0.0283403
Adgrl4	0.427395	6.83256	17.7885	0.00364906	0.0284009
Zdhhc20	0.219817	4.8526	16.7894	0.00365035	0.0284009
Yeats4	-0.196957	6.85434	16.7889	0.00365068	0.0284009
Rfc3	-0.264372	5.882	16.7778	0.00365737	0.0284189
Rangrf	-0.332233	6.57378	16.9482	0.0036621	0.0284189
Gm20045	0.426739	2.59396	16.7692	0.00366263	0.0284189
Chchd2	-0.182596	10.2241	16.7684	0.00366312	0.0284189
Pvt1	-0.829179	2.99313	19.0846	0.0036709	0.02844
Khsrp	-0.165388	6.22324	16.7515	0.00367335	0.02844
Mfsd14b	-0.212109	4.45437	16.7514	0.00367343	0.02844
Psmd4	-0.178521	7.67394	16.7279	0.00368781	0.0285316
Mcur1	0.17714	4.89918	16.7216	0.00369165	0.0285416
Xrcc5	-0.397295	4.45011	16.9717	0.00369681	0.0285619
Camk2b	0.523914	0.818191	16.7017	0.00370384	0.0285787
Dock2	0.236641	5.93115	16.7013	0.00370408	0.0285787
Haus6	-0.178745	4.30075	16.6953	0.00370781	0.0285878
Aasdhppt	-0.265373	5.74769	16.6863	0.00371333	0.0286107
Sptlc2	0.257175	4.98014	16.674	0.00372097	0.0286313
Ikbke	0.496036	2.40182	16.7053	0.00372227	0.0286313
Nceh1	0.294875	4.54572	16.6696	0.00372366	0.0286313
Clu	0.85005	2.70372	19.0626	0.00372962	0.0286313
Cfdp1	-0.250085	6.99476	16.6599	0.00372968	0.0286313
Paqr8	0.331629	2.39249	16.6566	0.00373177	0.0286313
Thap7	-0.20897	4.83255	16.6532	0.00373386	0.0286313
Chmp1a	-0.189072	4.94885	16.6384	0.00374307	0.0286646
Gm20186	-0.659903	2.15351	16.8526	0.00374437	0.0286646
Il1r1	0.795118	2.92215	18.9475	0.00374866	0.0286646
Cdca5	-0.291472	4.59639	16.6293	0.00374878	0.0286646
Eif2s3x	-0.1587	6.52283	16.6216	0.00375355	0.0286646
Fhod1	0.3071	2.68764	16.6163	0.00375687	0.0286646
Cbx4	0.224883	4.50633	16.614	0.00375834	0.0286646
Ctsf	0.464311	2.62752	16.6109	0.00376026	0.0286646
Scnn1a	0.696918	1.30871	16.6426	0.00376118	0.0286646
Fuom	0.378281	3.61199	16.6132	0.00377961	0.0287855
Borcs6	0.239675	3.78013	16.5711	0.00378536	0.028791
Lmcd1	-1.69627	1.12775	19.6244	0.00378545	0.028791
Pank3	0.2753	3.98259	16.5618	0.00379126	0.0288156
Crtc3	0.224794	5.08921	16.5529	0.00379688	0.0288388
Slc30a7	0.221437	3.6724	16.5242	0.00381514	0.0289265
Rrm2	-0.34019	6.24563	16.6976	0.00381547	0.0289265
Zcrb1	-0.184393	7.06937	16.5226	0.00381618	0.0289265
Napsa	0.411466	6.98658	17.325	0.00381965	0.0289265
Trp53bp1	0.233925	4.11167	16.5134	0.00382203	0.0289265
Akr1b10	0.292883	4.44642	16.5106	0.00382388	0.0289265
Grk4	0.549049	0.150475	16.505	0.00382745	0.028934
Arhgef25	-1.00776	2.08417	18.3817	0.00384359	0.0290293
Zfyve16	0.22923	3.19872	16.4773	0.00384523	0.0290293
Stard4	0.228713	4.53002	16.4726	0.00384826	0.0290327
Bcl7a	-0.187939	5.106	16.4661	0.00385251	0.0290416
Hspb6	-0.494742	1.05075	16.4596	0.00385669	0.0290416
Hdac5	0.337422	3.32564	16.4588	0.00385721	0.0290416
Idh3g	-0.186373	7.30756	16.3793	0.00390912	0.0294127
Ppic	0.510899	4.91557	18.056	0.00391253	0.0294186
Amn1	0.208894	4.23395	16.3574	0.00392358	0.0294621
Isy1	-0.198045	5.9585	16.3517	0.00392735	0.0294621
Idh3a	-0.338739	6.55652	16.52	0.00392934	0.0294621
Wdr13	0.259383	3.43792	16.347	0.0039305	0.0294621
Tmem198b	0.439517	1.33492	16.3456	0.00393143	0.0294621
Pmpca	-0.211732	5.16693	16.3346	0.00393871	0.0294969
Ece1	0.332368	2.78794	16.3274	0.00394352	0.0295133
Prim1	-0.270804	6.15466	16.3217	0.00394735	0.0295223
Bsg	-0.24642	8.21629	16.315	0.0039518	0.0295351
Il1b	0.862587	0.722241	16.3394	0.00395702	0.0295351
Cd24a	-0.427682	7.03563	17.188	0.00395712	0.0295351
Fyn	0.213306	4.35803	16.3004	0.00396158	0.0295351
Gm20300	0.428179	1.51632	16.2994	0.00396222	0.0295351
Sucla2	-0.1647	5.56597	16.2841	0.00397251	0.0295738
Parm1	-1.1839	1.80203	18.4792	0.00397277	0.0295738
Hexb	0.226453	4.36907	16.277	0.00397724	0.0295738
Tomm22	-0.189081	7.59978	16.276	0.00397795	0.0295738
Cebpa	0.391625	5.44367	16.7532	0.00398286	0.0295907
Hmgcl	-0.227423	5.33846	16.2576	0.00399035	0.0296152
mt-Cytb	-0.17177	11.2694	16.256	0.00399143	0.0296152
Polr3g	-0.280376	4.19085	16.242	0.00400092	0.0296391
Iqgap1	0.195184	6.8011	16.2387	0.00400319	0.0296391
Naa10	-0.200173	7.16257	16.234	0.00400634	0.0296391
Prpf19	-0.211233	6.70584	16.2327	0.00400725	0.0296391
Mrpl55	-0.22017	6.06198	16.2318	0.00400785	0.0296391
Blm	-0.182269	5.53476	16.2041	0.00402672	0.0297505
Mark4	0.245722	3.17019	16.2019	0.00402821	0.0297505
Aff1	0.238622	4.59198	16.1967	0.00403179	0.0297573
Rtkn	0.512763	0.130271	16.1852	0.00403969	0.029796
Smim13	-0.412768	4.87482	16.6612	0.00405042	0.0298538
Nol12	-0.180624	5.901	16.1643	0.00405404	0.0298538
Tipin	-0.304782	7.15302	16.1939	0.00405551	0.0298538
Smad4	0.166095	5.05755	16.1473	0.00406581	0.0299101
Gpsm3	0.161721	5.6376	16.1382	0.00407212	0.029918
Memo1	-0.452054	5.70443	17.0673	0.00407311	0.029918
Hist1h2ad	-0.688463	1.41599	16.1658	0.00407488	0.029918
Dpm2	-0.192594	5.88427	16.1272	0.00407976	0.0299342
Nags	-1.54121	0.16977	17.5087	0.0040872	0.0299552
Mrps24	-0.189824	7.82042	16.1151	0.00408814	0.0299552
Taf12	-0.415162	5.85921	16.6943	0.00409062	0.0299552
Dennd4b	0.228244	3.30073	16.0942	0.00410276	0.0300245
Aurka	-0.274989	4.95946	16.0811	0.00411193	0.0300511
2510017J16Rik	0.358359	1.86944	16.079	0.00411343	0.0300511
Ncaph2	-0.188198	5.5424	16.0776	0.00411442	0.0300511
Sfpq	-0.215838	8.34662	16.0671	0.00412182	0.030073
Kmt5a	-0.223518	7.24323	16.0657	0.00412278	0.030073
Ptafr	0.50044	0.472165	16.0492	0.0041344	0.0301381
Snx12	-0.19573	4.02679	16.0362	0.00414363	0.0301858
Gtf2h4	-0.203526	4.88114	16.0308	0.00414743	0.0301939
Hdac9	-0.524068	0.777336	16.0221	0.00415363	0.030198
Eif4e2	-0.217734	6.80258	16.0185	0.00415618	0.030198
Larp7	-0.195206	6.1692	16.0139	0.00415944	0.030198
Taf10	-0.244078	8.1393	16.0128	0.00416023	0.030198
Tfdp2	-0.276875	5.89674	16.0111	0.00416144	0.030198
Anp32b	-0.192626	10.1139	16.0041	0.00416647	0.030215
Vkorc1l1	-0.318348	5.10687	16.0274	0.0041721	0.0302363
Uqcr11	-0.298842	8.82737	15.9911	0.00417577	0.0302434
Ppp1r9a	0.285662	3.64077	15.9808	0.00418313	0.0302669
Ndufaf1	-0.190869	4.87298	15.9789	0.00418453	0.0302669
Timm8b	-0.256378	7.07716	15.9753	0.0041871	0.0302669
Tmem173	0.427213	4.8471	16.6973	0.00419375	0.0302954
Arhgap15	0.291799	6.00484	15.9713	0.00421235	0.0304102
1700021F05Rik	-0.174153	4.78094	15.9322	0.00421819	0.0304328
Slc43a2	0.31512	3.3169	15.9237	0.00422434	0.0304576
Polk	0.213755	3.22136	15.9128	0.00423226	0.0304638
Cenpv	-0.621507	6.10234	18.6809	0.00423365	0.0304638
Rsph9	0.701072	0.0740644	15.9072	0.00423637	0.0304638
Vdac3	-0.20629	7.5987	15.9056	0.0042375	0.0304638
Dmwd	-0.480234	3.3539	16.1423	0.00423878	0.0304638
Sgo2a	-0.190204	4.9127	15.8949	0.00424536	0.0304916
Copz2	0.398481	1.94512	15.8901	0.00424885	0.0304917
Bfar	0.167129	5.51373	15.8874	0.0042508	0.0304917
Snx20	0.341028	4.64371	16.0082	0.00425718	0.0305104
Hspd1	-0.284628	9.37896	15.8765	0.00425884	0.0305104
Eif2b1	-0.252719	5.24298	15.8658	0.00426664	0.0305275
Eif3j1	-0.358393	6.71426	16.1756	0.00426668	0.0305275
Gspt2	0.449003	3.19046	16.0214	0.00427184	0.030545
Dido1	0.200142	5.72742	15.8477	0.00428003	0.0305841
Copz1	-0.18597	5.95865	15.8364	0.0042884	0.0306142
Atp5k	-0.388481	7.9279	16.191	0.0042911	0.0306142
Ndc80	-0.218773	4.7897	15.8309	0.00429242	0.0306142
Il21r	0.265473	4.41974	15.8255	0.00429646	0.0306235
Dmac2	0.203973	4.54532	15.7957	0.0043186	0.0307618
Os9	0.259088	6.60329	15.7788	0.00433125	0.0308079
Prc1	-0.219125	6.63108	15.7766	0.0043329	0.0308079
Klhdc8b	-0.793194	1.58138	16.0114	0.00433331	0.0308079
Smad7	0.405795	4.60324	16.2836	0.00434004	0.0308254
Ppa2	-0.198096	6.09919	15.7655	0.00434126	0.0308254
Syde1	0.600871	0.126587	15.7553	0.00434894	0.0308572
Pigq	-0.270408	4.55882	15.7491	0.00435363	0.0308572
Fbxo6	0.185006	4.00952	15.7486	0.00435398	0.0308572
Dtwd1	-0.24146	4.27429	15.74	0.00436044	0.0308835
Snrpd2	-0.242932	9.12346	15.7331	0.00436568	0.0308904
Ninl	-0.973736	0.879135	15.9637	0.00436838	0.0308904
Hras	-0.262933	6.39067	15.7279	0.00436967	0.0308904
Arrb2	0.185372	4.67251	15.7091	0.00438392	0.0309716
Lgals7	-1.22379	0.441766	16.3339	0.00439308	0.0310168
Tomm6	-0.368633	7.51248	15.9233	0.00439841	0.0310267
Clcn3	-0.245209	4.70786	15.6877	0.00440027	0.0310267
Hars	-0.396523	5.85122	16.1578	0.00440389	0.0310267
Srsf2	-0.20534	8.74612	15.6796	0.00440646	0.0310267
Dld	-0.157734	5.72659	15.6772	0.0044083	0.0310267
AW011738	0.978196	1.13976	16.2156	0.0044129	0.0310396
Casc4	-0.279877	3.98982	15.6582	0.00442284	0.03109
Arpc1a	-0.220807	6.6497	15.6524	0.0044273	0.0310951
Rmi1	-0.230025	4.24454	15.6501	0.0044291	0.0310951
Atp5a1	-0.181692	9.0412	15.63	0.00444467	0.0311849
Nwd1	0.592756	2.83288	16.2451	0.00445749	0.0312402
Atp1a3	0.450187	3.11619	15.7712	0.00445811	0.0312402
Plod3	0.452743	4.64431	16.5881	0.004462	0.0312471
Cenpw	-0.293482	6.53555	15.6342	0.00446467	0.0312471
Tspan13	-0.30326	6.66681	15.6275	0.00447154	0.0312757
2900026A02Rik	0.233848	3.64782	15.5495	0.00450756	0.031508
Cul1	-0.150012	6.58718	15.5279	0.00452458	0.0316073
Arid5b	0.408833	4.36976	16.0016	0.00454222	0.0317108
Synpo2	-0.632156	0.663088	15.5018	0.00454533	0.0317108
Rab38	0.234289	6.27791	15.4986	0.00454787	0.0317108
Pacsin2	-0.171118	4.98226	15.4851	0.00455868	0.0317593
Bzw1	-0.19458	7.97289	15.4828	0.00456049	0.0317593
Lgals8	0.367648	3.93027	15.5914	0.00456961	0.0317965
Rab11fip5	0.530804	1.8158	15.466	0.00457393	0.0317965
Rilpl2	0.317758	5.13816	15.4969	0.00457713	0.0317965
Wbp11	-0.17189	6.74479	15.462	0.00457716	0.0317965
Psmd9	-0.320301	5.83081	15.4854	0.00458637	0.0318233
Cdk18	0.706961	1.09305	15.4737	0.00459151	0.0318233
Ifi27	0.556359	6.8471	17.8859	0.00459321	0.0318233
Nup50	-0.153622	5.85051	15.4348	0.00459909	0.0318233
D8Ertd738e	-0.175598	7.68292	15.4343	0.00459953	0.0318233
Cdyl	-0.206675	4.61982	15.4327	0.00460079	0.0318233
Tubb5	-0.29406	9.70024	15.4319	0.00460147	0.0318233
Lrrfip1	0.255443	6.17907	15.4291	0.00460369	0.0318233
Rassf4	0.298534	4.06586	15.4185	0.00461226	0.0318629
Adrm1	-0.32124	5.7165	15.4759	0.00462441	0.0319272
Nedd1	-0.170748	4.02903	15.3957	0.00463087	0.0319521
Cpd	0.310308	3.41043	15.3919	0.00463396	0.0319538
Etf1	-0.181368	6.56623	15.3669	0.00465443	0.0320526
Tubg1	-0.250144	4.72049	15.3661	0.00465508	0.0320526
Fchsd2	0.213858	5.21604	15.3639	0.00465685	0.0320526
Mrpl51	-0.158075	7.61129	15.3359	0.00467994	0.0321611
Edem2	0.257084	5.50391	15.3358	0.00468002	0.0321611
Tirap	0.327564	2.66525	15.3344	0.00468121	0.0321611
2310022A10Rik	-0.199468	3.51307	15.3234	0.00469026	0.0321877
Ppm1g	-0.282373	7.23561	15.3189	0.00469403	0.0321877
Cnot9	-0.182857	4.91371	15.3182	0.00469456	0.0321877
Rtkn2	-0.406016	1.68166	15.3158	0.00469655	0.0321877
Osbpl9	0.170229	4.71082	15.3086	0.0047026	0.0322095
Cnih1	-0.213145	5.90456	15.2943	0.0047145	0.0322621
Cwf19l1	-0.212363	3.36138	15.2924	0.00471603	0.0322621
Xpo7	0.230527	4.63293	15.2765	0.00472933	0.0323334
Nenf	-0.174217	6.49185	15.2675	0.00473688	0.0323653
Bcl9	0.236232	3.89161	15.2633	0.00474045	0.0323663
Hist1h2ak	-0.227369	4.21278	15.2605	0.00474279	0.0323663
Actl6a	-0.198407	6.8721	15.2565	0.0047461	0.0323692
Stat6	0.195414	4.28839	15.2444	0.00475637	0.0324039
Ppp2r2d	-0.170413	5.18959	15.2424	0.00475804	0.0324039
Ocrl	0.201445	5.04332	15.2371	0.00476249	0.0324039
Pgs1	0.328806	4.23796	15.2656	0.00476274	0.0324039
Smap1	-0.211569	6.74697	15.2257	0.00477213	0.0324103
Cyb5a	-0.266903	6.99945	15.2257	0.00477214	0.0324103
Ophn1	0.537478	0.98201	15.2255	0.00477233	0.0324103
Dnajc9	-0.251634	7.30944	15.2214	0.00477576	0.032414
Cers4	0.206556	4.2262	15.2113	0.00478432	0.0324179
Ms4a3	0.867024	7.84618	19.8933	0.00478455	0.0324179
Coq3	-0.261548	3.73542	15.2084	0.0047868	0.0324179
Usp28	0.333751	2.2745	15.2071	0.0047879	0.0324179
Mrpl27	-0.171321	6.08794	15.1976	0.00479601	0.0324254
Sf3b5	-0.229375	8.14296	15.1976	0.00479601	0.0324254
Cyp4v3	0.346609	2.05538	15.1915	0.00480123	0.0324254
C1qbp	-0.259209	8.57883	15.1903	0.00480221	0.0324254
Accs	0.378554	3.14965	15.188	0.00480422	0.0324254
Ankle1	-0.465136	3.00914	15.2975	0.00480997	0.0324254
Paqr7	0.409864	3.14488	15.2095	0.00481036	0.0324254
Tmem50b	0.455872	2.87607	15.2671	0.00481211	0.0324254
Cad	-0.259333	5.36824	15.167	0.00482218	0.0324738
Trim41	0.222765	4.14393	15.1595	0.0048286	0.0324975
Mlxip	0.29722	3.74779	15.15	0.00483684	0.0325335
D930028M14Rik	-1.25736	2.03002	17.8711	0.00484158	0.0325373
Zbed5	0.301171	1.94542	15.1395	0.00484587	0.0325373
Peli2	0.421594	2.87278	15.1653	0.00484825	0.0325373
Hoxa3	0.428093	1.27289	15.1333	0.00485119	0.0325373
Tbc1d1	0.228869	4.06288	15.1325	0.0048519	0.0325373
Manbal	-0.181301	4.52073	15.125	0.00485845	0.0325487
Chpt1	0.213214	4.01841	15.1239	0.0048594	0.0325487
Gm28875	0.262759	3.4832	15.1124	0.00486934	0.0325959
Nek1	-0.203706	3.75797	15.1064	0.00487454	0.0326112
Slco4a1	0.460973	2.08589	15.0995	0.0048806	0.0326323
Pcbp4	0.411547	1.54589	15.0939	0.00488548	0.0326455
Oxct1	-0.214758	6.6309	15.0879	0.00489066	0.0326607
Sh3pxd2a	0.379508	1.34601	15.083	0.00489496	0.032665
Stat4	0.323772	3.78102	15.0805	0.00489712	0.032665
Ran	-0.274704	10.1316	15.0558	0.0049188	0.03279
Homer2	0.900277	2.62866	17.391	0.00492327	0.0328004
Myo10	0.30677	2.36513	15.04	0.00493277	0.0328016
Zfyve27	0.255987	3.91266	15.0363	0.00493606	0.0328016
Casp8	0.170613	5.96468	15.0336	0.00493838	0.0328016
Vrk1	-0.183993	6.37287	15.0272	0.00494406	0.0328016
Bcap31	-0.181376	7.32779	15.0272	0.00494409	0.0328016
Pnp2	-0.502911	2.4658	15.053	0.00494615	0.0328016
Spcs1	-0.192999	7.46436	15.0243	0.00494667	0.0328016
Stxbp5	0.178103	4.84205	15.0241	0.00494683	0.0328016
U2af1l4	-0.279058	4.64284	15.0079	0.00496123	0.0328435
Stard7	-0.161189	5.27481	15.0052	0.00496357	0.0328435
Msmo1	0.379851	4.25321	15.2204	0.00496495	0.0328435
Abl2	0.210687	3.77982	15.0007	0.00496762	0.0328435
Bst2	0.581647	7.40748	17.4786	0.00496951	0.0328435
Fcer1g	0.187949	6.83648	14.9963	0.00497155	0.0328435
Stk25	-0.182083	4.87951	14.994	0.00497363	0.0328435
Brf1	-0.18668	4.24158	14.9746	0.00499093	0.0329384
Pip4k2c	-0.386143	4.21025	15.1715	0.00500774	0.0329993
Iqcd	-0.977672	0.616554	15.1091	0.00501054	0.0329993
Afg3l2	-0.217014	5.06241	14.9502	0.0050129	0.0329993
5730409E04Rik	0.659965	1.35067	14.973	0.00501748	0.0329993
Pip5k1c	0.219687	3.99653	14.9394	0.0050226	0.0329993
Celf2	0.221799	7.36513	14.9393	0.00502273	0.0329993
Saraf	0.197315	5.92119	14.938	0.00502388	0.0329993
Galnt3	0.743657	0.874236	14.9626	0.00502685	0.0329993
Timm22	-0.178587	5.63073	14.9294	0.0050317	0.0329993
Tanc2	0.387905	1.79863	14.9266	0.00503423	0.0329993
Trim14	0.443311	2.74303	14.9506	0.00503771	0.0329993
Sgsm3	-0.270931	2.45482	14.9189	0.00504121	0.0329993
Ube2k	-0.193584	7.09758	14.9151	0.00504461	0.0329993
H2afj	-0.316132	8.70052	14.9396	0.00504768	0.0329993
Cul4a	-0.33308	5.05695	15.0271	0.00504902	0.0329993
Pld3	0.322569	2.42024	14.9095	0.00504969	0.0329993
Plekhj1	-0.188137	7.00676	14.906	0.0050529	0.0329993
Bbx	0.182178	5.67591	14.9058	0.00505308	0.0329993
Rufy3	0.255573	3.34454	14.8798	0.00507686	0.0331163
Hsh2d	0.492116	3.09409	15.1162	0.00507689	0.0331163
Rhobtb2	0.224882	2.9949	14.8735	0.0050826	0.0331343
Smyd3	-0.174195	4.60939	14.8599	0.00509511	0.0331966
Tjp2	0.338484	2.66255	14.8468	0.00510713	0.0332556
Psmd11	-0.190391	7.04815	14.8363	0.00511684	0.0332995
Snx10	0.218466	5.88915	14.8286	0.00512395	0.0333238
Mmp2	0.765686	0.296986	14.8259	0.00512651	0.0333238
Fam43a	0.367485	2.53694	14.8135	0.005138	0.0333792
Psmc2	-0.244377	6.79373	14.7922	0.00515785	0.0334887
Manba	0.310804	3.37422	14.7874	0.00516236	0.0334986
Akap10	0.228856	3.75749	14.7836	0.00516586	0.033502
Dhfr	-0.322238	5.77146	14.9206	0.00517331	0.0335106
Atp5c1	-0.200426	8.74515	14.7744	0.00517453	0.0335106
Tmem140	0.673736	2.08215	15.15	0.00517615	0.0335106
Magohb	-0.221176	6.1444	14.7576	0.00519035	0.0335678
Psmd3	-0.217706	6.32664	14.7545	0.00519323	0.0335678
Ccl5	1.09485	3.18575	18.8514	0.00519755	0.0335678
Ube2v2	-0.262626	6.03347	14.7477	0.00519964	0.0335678
Smim3	0.217011	3.68395	14.7474	0.00519992	0.0335678
Tacc3	-0.212701	5.56953	14.7389	0.00520799	0.0336005
Ssx2ip	-0.504968	4.63306	16.1424	0.00521448	0.033623
Mtch2	-0.211393	6.41306	14.7248	0.00522132	0.0336478
Dctn2	-0.178933	6.31173	14.7157	0.00522995	0.0336637
Nudt9	-0.594958	5.35413	17.0083	0.00523244	0.0336637
Cluh	-0.157096	5.17361	14.7127	0.00523277	0.0336637
Pdha1	-0.168701	6.28109	14.6885	0.00525591	0.0337932
Layn	0.406241	2.23465	14.6784	0.00526556	0.0338358
Ino80c	-0.216273	4.57679	14.6729	0.00527086	0.0338505
2700097O09Rik	-0.228302	3.90421	14.6525	0.00529049	0.0339571
9330020H09Rik	-0.242217	3.08579	14.6478	0.00529498	0.0339665
Eml2	0.232835	4.02684	14.6138	0.00532798	0.0341587
Cpsf2	-0.156317	6.66032	14.6075	0.00533411	0.0341692
Map3k11	0.18258	3.94967	14.6059	0.00533571	0.0341692
Ccdc58	-0.190472	5.62567	14.6003	0.00534109	0.0341842
Cep57	-0.152478	5.70808	14.5763	0.00536468	0.0343085
Fkbp9	0.356662	2.74298	14.5712	0.00536965	0.0343085
Bag2	-0.351221	5.21663	14.716	0.00537448	0.0343085
Acrbp	0.424668	1.79078	14.5662	0.00537455	0.0343085
Rnf26	-0.216989	4.29855	14.5649	0.00537579	0.0343085
Ppp1r2	-0.177733	5.72584	14.5554	0.00538525	0.0343398
Gmip	0.241529	3.82869	14.552	0.00538857	0.0343398
Dtymk	-0.268836	7.81097	14.5471	0.0053934	0.0343398
Hat1	-0.22602	6.77369	14.5463	0.0053942	0.0343398
Tlk1	-0.358968	5.92978	14.8152	0.00540049	0.0343398
Rc3h2	0.174253	4.60102	14.5394	0.00540097	0.0343398
Gm13203	0.444814	0.94315	14.5383	0.00540211	0.0343398
Fam234a	0.379673	2.20861	14.5201	0.00542021	0.0344294
Limk1	0.273817	3.19414	14.5156	0.00542465	0.0344294
Taok2	0.181492	4.56899	14.513	0.00542723	0.0344294
Pik3ip1	0.628985	5.20849	17.164	0.00542873	0.0344294
Atrn	0.277469	3.91034	14.5087	0.00543153	0.0344294
H2-T22	0.329938	5.40237	14.6445	0.00543624	0.0344397
Cyhr1	-0.252569	5.27003	14.4975	0.00544271	0.0344613
Smg1	0.16526	5.35296	14.4901	0.00545011	0.0344831
Clpb	-0.209535	4.497	14.4873	0.00545292	0.0344831
P4ha1	0.232729	3.98067	14.4848	0.00545537	0.0344831
Pdzd11	-0.234795	5.31735	14.4769	0.00546335	0.0345076
Mbtps2	0.232261	3.55378	14.4715	0.00546875	0.0345076
4833418N02Rik	0.366936	1.97481	14.4686	0.00547173	0.0345076
Grtp1	-0.798626	1.241	14.604	0.00547648	0.0345076
H3f3a	-0.167476	10.762	14.463	0.00547735	0.0345076
Pdlim1	-0.486721	5.75999	15.8716	0.00547769	0.0345076
Abhd17a	-0.170648	6.30507	14.4442	0.00549632	0.0345846
Cenpx	-0.209708	7.82884	14.4405	0.00550009	0.0345846
Adarb1	0.465288	1.20432	14.4395	0.00550109	0.0345846
Lacc1	0.38059	2.73751	14.4374	0.00550321	0.0345846
Hadhb	-0.189735	6.01887	14.4353	0.00550532	0.0345846
Melk	-0.27674	3.85376	14.4217	0.00551917	0.0346522
Vps18	0.203078	3.345	14.4157	0.00552522	0.0346708
Tsc22d3	0.252671	4.82566	14.4075	0.00553368	0.034673
Galns	-0.281964	3.19226	14.4067	0.00553441	0.034673
Eif5a	-0.233541	10.3455	14.4056	0.00553554	0.034673
Cuedc1	0.279678	3.24697	14.3997	0.00554164	0.034673
Prorsd1	-0.271903	5.98102	14.3979	0.00554343	0.034673
Tcp1	-0.195757	8.28352	14.3973	0.0055441	0.034673
1700001L05Rik	-0.896604	1.16835	14.7002	0.00556379	0.0347768
Tmem150b	0.364178	2.49751	14.3712	0.00557084	0.0348015
Trim24	-0.184709	4.45947	14.3567	0.00558581	0.0348756
Cox6a2	0.895311	2.67573	16.7067	0.0055958	0.0349146
Atp5d	-0.186949	8.91088	14.3437	0.00559921	0.0349146
Ap2a1	-0.162049	4.64919	14.3416	0.00560138	0.0349146
Ggta1	0.320978	3.68339	14.3353	0.00560799	0.0349363
Thrap3	-0.1741	7.82239	14.3181	0.00562583	0.0350192
Pomp	-0.18818	8.34675	14.3165	0.00562754	0.0350192
Exoc7	-0.190405	4.34597	14.3106	0.00563368	0.035038
Megf8	0.36117	1.42777	14.3074	0.00563704	0.0350396
Ten1	-0.14833	6.23328	14.2933	0.00565175	0.0350778
Ampd2	0.209923	4.62859	14.2894	0.0056559	0.0350778
Dera	-0.196639	5.75298	14.2837	0.00566188	0.0350778
Pla2g12a	-0.622363	6.13067	16.7963	0.00566298	0.0350778
Rapgef2	0.273981	3.30861	14.2795	0.00566632	0.0350778
Taf6l	-0.223472	5.22948	14.279	0.00566675	0.0350778
Tufm	-0.190342	5.94865	14.2782	0.00566765	0.0350778
Ppp1cc	-0.183121	7.52715	14.2777	0.00566819	0.0350778
Tmem138	-0.159689	4.33784	14.2572	0.0056898	0.0351788
Dmap1	-0.208562	4.2759	14.2554	0.00569174	0.0351788
Pkn1	0.195323	5.40726	14.2533	0.00569391	0.0351788
Rngtt	-0.161183	4.72584	14.2388	0.00570931	0.0352545
Cryl1	-0.259356	4.01832	14.2352	0.00571306	0.0352583
Ncbp1	-0.209418	5.76761	14.2291	0.00571964	0.0352795
Arhgap25	0.365558	3.57293	14.2531	0.00572342	0.0352834
Prkcd	0.241626	4.93723	14.2214	0.00572776	0.0352865
Slain2	0.177187	4.92278	14.2163	0.00573326	0.0352865
Ctsw	0.52969	1.2909	14.2162	0.00573335	0.0352865
Psmg2	-0.260549	6.27289	14.2109	0.00573906	0.0353023
Prelid2	-0.746832	4.97224	17.4856	0.00574234	0.0353032
Atp6v0b	0.174894	7.39064	14.1804	0.0057717	0.0354487
Ranbp1	-0.300145	9.25459	14.2055	0.00577234	0.0354487
Atrnl1	0.502345	1.35374	14.162	0.00579164	0.0355478
Cldn10	-1.07301	0.103324	14.3683	0.00579748	0.0355579
Prdx3	-0.298284	6.67552	14.2333	0.00579961	0.0355579
B9d2	0.195102	6.23991	14.1501	0.00580448	0.0355683
AI504432	0.291699	4.61255	14.1659	0.00581505	0.0356136
Lima1	0.512962	1.8018	14.1369	0.0058188	0.0356171
Arid3b	0.365695	1.43263	14.134	0.00582196	0.0356171
Dynll2	-0.174846	6.09684	14.122	0.00583501	0.0356775
Ccser2	0.230557	2.94178	14.1126	0.00584532	0.035721
Uqcrc2	-0.189651	7.4503	14.109	0.00584927	0.0357258
Mcrip2	-0.292993	5.6555	14.1094	0.00587664	0.035867
Ncstn	0.225602	4.36907	14.0814	0.00587963	0.035867
Snx3	-0.207429	7.54312	14.0792	0.00588198	0.035867
Dlat	-0.198307	5.24196	14.0733	0.00588855	0.0358875
Tcp11l2	0.484963	3.96204	15.0065	0.00589714	0.0359127
Rexo2	-0.337974	7.57383	14.1976	0.00589907	0.0359127
Syk	0.245298	5.44563	14.057	0.00590651	0.0359195
Sumf2	-0.210647	4.2229	14.0569	0.0059066	0.0359195
Ptges2	-0.195483	4.31992	14.051	0.00591323	0.0359404
Eif4ebp1	-0.284719	7.28532	14.0691	0.00592109	0.0359555
Sap18	-0.352598	6.36599	14.4176	0.00593065	0.0359555
Eftud2	-0.195161	5.85303	14.033	0.00593318	0.0359555
Wdr12	-0.157036	7.45471	14.0306	0.00593589	0.0359555
Prrc1	0.154884	4.69516	14.0291	0.0059376	0.0359555
P2ry2	0.598055	1.44679	14.0285	0.00593826	0.0359555
Atp6v0e	-0.169006	7.95535	14.0276	0.00593919	0.0359555
Nsmce2	-0.170579	5.66394	14.0211	0.00594655	0.0359555
Prkce	0.224829	3.4285	14.021	0.00594657	0.0359555
Fam114a1	0.448294	1.17651	14.02	0.00594774	0.0359555
Pdss1	-0.293489	3.9449	14.0142	0.00595424	0.0359754
Crls1	-0.216168	5.07445	14.004	0.00596563	0.0360248
Nhp2	-0.23962	8.50259	13.997	0.00597351	0.036053
Ftsj3	-0.204405	6.40415	13.9888	0.0059827	0.0360891
Wdr92	-0.266998	4.66334	13.977	0.00599609	0.0361504
1810058I24Rik	0.194041	6.87438	13.9691	0.00600502	0.0361728
Snrnp40	-0.205585	6.7854	13.968	0.00600624	0.0361728
Kif21b	0.403379	2.97006	13.9832	0.00601732	0.0362119
Selenow	-0.442567	8.03042	14.7708	0.00601959	0.0362119
Acat1	-0.156577	6.61403	13.9537	0.00602241	0.0362119
Ndufs3	-0.214288	6.97318	13.9461	0.00603106	0.0362327
Rxra	0.504276	0.583389	13.942	0.00603575	0.0362327
mt-Nd1	-0.194077	10.3629	13.9395	0.00603866	0.0362327
Smad5	0.236795	4.06164	13.9393	0.00603879	0.0362327
Ptpn13	-2.15576	0.696347	17.2195	0.00604543	0.0362532
Tnip1	0.250541	4.05306	13.9296	0.00604991	0.0362607
Lsm2	-0.216624	7.83002	13.9203	0.00606057	0.0363052
Coq9	-0.149295	4.90601	13.9138	0.00606801	0.0363304
Pcmt1	-0.223933	6.65214	13.9035	0.00607979	0.0363815
Srrm1	-0.17723	8.16467	13.8958	0.00608873	0.0364156
Ctif	0.43391	1.05682	13.888	0.00609766	0.0364496
Alkbh7	-0.204801	4.93486	13.8814	0.00610526	0.0364669
Fance	-0.278158	4.02722	13.8799	0.00610706	0.0364669
Gm16299	0.576449	0.507759	13.8724	0.00611567	0.036499
Evl	0.553273	2.20394	13.9888	0.00613196	0.0365767
Tmem41a	-0.273952	4.49089	13.8485	0.00614346	0.0366258
Bcl2l1	0.285292	2.91378	13.8425	0.00615044	0.0366314
Ehd1	-0.486406	4.79449	15.1129	0.00615091	0.0366314
Rell1	0.260756	3.17109	13.8168	0.00618052	0.0367882
Mcm10	-0.201018	4.90476	13.8009	0.00619921	0.036861
Card6	0.919787	0.35615	13.9379	0.00619931	0.036861
Kdm6b	0.273543	4.27314	13.7955	0.00620565	0.0368741
Tecpr1	0.560331	2.21915	13.923	0.0062081	0.0368741
Ubxn1	-0.156141	7.85594	13.7852	0.00621779	0.0369121
Mrps18a	-0.192332	6.43324	13.7774	0.00622695	0.0369404
Ddb1	-0.158724	6.71998	13.7756	0.00622913	0.0369404
B3gnt7	0.355019	1.75308	13.7675	0.00623871	0.0369777
Foxred2	0.334796	2.85928	13.7593	0.00624847	0.037016
Bbc3	0.378212	3.20927	13.7794	0.0062536	0.0370224
Sf3b6	-0.185368	8.31058	13.7529	0.00625614	0.0370224
Klhdc1	0.27548	2.97133	13.7222	0.00629289	0.0372202
Rad51ap1	-0.284494	5.57297	13.7378	0.00630322	0.0372405
Trio	0.298777	3.082	13.7128	0.00630411	0.0372405
1700025G04Rik	0.510775	4.47022	15.2862	0.00630627	0.0372405
Gpr183	0.433408	1.4887	13.694	0.00632684	0.0373362
Polr1c	-0.168574	5.80689	13.6921	0.00632912	0.0373362
Dennd5b	0.443065	2.72362	13.711	0.00633547	0.037354
Ccdc68	-1.60206	1.99778	17.2836	0.0063411	0.0373675
Sms	-0.230805	6.75006	13.6741	0.00635093	0.0374021
Ifngr2	0.253897	4.36065	13.6697	0.00635623	0.0374021
Cyld	0.178672	5.0705	13.6661	0.0063606	0.0374021
Cops4	-0.164052	6.33989	13.6645	0.00636265	0.0374021
E030030I06Rik	0.302535	2.37992	13.6637	0.00636362	0.0374021
Apobr	0.559218	2.18793	13.7758	0.00638222	0.0374702
Sp140	0.375825	4.81572	14.0482	0.00638465	0.0374702
Fkbp1b	0.333612	1.62822	13.646	0.00638522	0.0374702
Nsf	0.161923	4.96693	13.6327	0.00640148	0.037546
Tmem17	-0.324838	1.71639	13.6253	0.00641056	0.037558
Cox7b	-0.206277	8.93475	13.6168	0.00642101	0.037558
Ccdc126	0.326421	1.67379	13.6155	0.00642256	0.037558
Zmym6	0.282081	2.38587	13.6147	0.00642354	0.037558
Eif3d	-0.182205	7.54871	13.613	0.00642568	0.037558
Arf5	-0.15466	7.88072	13.6128	0.00642598	0.037558
Rai1	0.218845	4.82427	13.6095	0.00643001	0.037558
Atpif1	-0.348039	10.2238	13.8134	0.0064303	0.037558
H6pd	0.268095	2.96032	13.6008	0.00644078	0.0375997
Carnmt1	-0.345561	6.47179	13.9053	0.00647021	0.0377161
Inpp5a	0.297089	2.04697	13.5767	0.00647069	0.0377161
Swi5	-0.185738	8.57882	13.5766	0.0064708	0.0377161
Maz	-0.216005	6.95544	13.5635	0.0064871	0.037779
Fcho1	-0.178352	5.00024	13.5622	0.0064887	0.037779
Glo1	-0.285604	6.79895	13.5853	0.00649168	0.037779
Tet1	0.178616	4.32876	13.5477	0.00650683	0.0378305
Nedd4l	0.25727	2.96632	13.5473	0.00650727	0.0378305
U2af1	-0.223347	8.31508	13.5374	0.00651975	0.0378685
Mrpl9	-0.17697	5.94588	13.532	0.00652658	0.0378685
Mical1	0.517095	3.56718	14.4812	0.00652721	0.0378685
Phldb1	0.409997	1.20551	13.5289	0.00653043	0.0378685
Timm44	-0.162119	5.96508	13.5287	0.00653067	0.0378685
Hjurp	-0.188953	6.58253	13.5241	0.00653647	0.0378686
AA467197	0.76052	1.05844	13.6486	0.00653745	0.0378686
5830432E09Rik	0.434306	1.36354	13.5174	0.00654496	0.0378926
Commd3	-0.174239	6.68481	13.5108	0.0065532	0.0379104
Rhoh	0.18156	5.6795	13.5096	0.0065548	0.0379104
Galnt7	0.161959	4.40432	13.5041	0.00656169	0.0379244
Spr	-0.222156	5.47209	13.5023	0.00656397	0.0379244
Jpt1	-0.23455	7.87443	13.4936	0.00657499	0.0379685
Sfmbt1	-0.332628	3.73027	13.5025	0.00659364	0.0380566
Dach2	-0.476358	0.381681	13.4747	0.0065991	0.0380686
Arf3	0.195917	5.08298	13.4699	0.00660519	0.0380842
Cep68	0.22363	4.38947	13.4609	0.00661664	0.0381162
Plekhf1	0.43545	0.552417	13.4602	0.00661753	0.0381162
Mthfd2l	-0.338424	4.71376	13.566	0.00664125	0.0382186
Hacd3	-0.225357	4.25684	13.4395	0.00664414	0.0382186
Paqr4	-0.65166	1.56344	13.4636	0.00664553	0.0382186
Rpp21	-0.226726	6.24026	13.4256	0.00666202	0.0382864
Mvb12b	0.170906	4.67466	13.4212	0.00666773	0.0382864
Hnmt	0.280326	2.70036	13.4202	0.00666895	0.0382864
Slc44a1	-0.524093	1.72696	13.4187	0.00667097	0.0382864
Ska2	-0.263493	4.0266	13.4051	0.0066885	0.0383304
Cd81	-0.352326	7.24752	13.7381	0.00669065	0.0383304
Aven	-0.240101	5.20925	13.401	0.00669389	0.0383304
Parp10	0.455584	2.97034	13.5241	0.00669462	0.0383304
Clybl	-0.633971	4.50096	15.6142	0.0066957	0.0383304
Aqp11	-0.877649	3.55402	16.3335	0.00670577	0.0383685
Kat2b	0.326405	3.56001	13.3888	0.00670975	0.0383717
Mtfr1	-0.298684	4.3484	13.3994	0.00672633	0.0384469
Sdhaf2	-0.213553	4.88721	13.3702	0.00673399	0.0384711
Anks3	0.219614	3.43112	13.3498	0.00676072	0.0386042
Psmb3	-0.251829	8.36325	13.3452	0.00676677	0.0386094
Rpf2	-0.242153	5.88822	13.3402	0.00677339	0.0386094
Hip1r	0.258761	3.57914	13.3399	0.00677374	0.0386094
Tmod3	0.14607	5.98617	13.3387	0.00677538	0.0386094
Ddx17	0.258811	6.67349	13.3451	0.00679577	0.0386751
Ypel3	0.44431	5.82739	14.5135	0.00679771	0.0386751
Dusp22	0.480307	0.700475	13.3196	0.00680054	0.0386751
Dbr1	-0.184241	4.64763	13.3195	0.0068007	0.0386751
Hist1h4b	-0.437435	0.631748	13.3129	0.00680948	0.0387
Rab10os	-0.205488	4.999	13.311	0.00681197	0.0387
E230032D23Rik	0.327073	3.59258	13.3081	0.00682133	0.0387336
Rsu1	0.156199	6.76727	13.2948	0.00683353	0.0387832
Svil	0.247805	5.0975	13.2912	0.00683831	0.0387907
Them6	-0.379874	4.49493	13.6426	0.00684422	0.0387941
Cnot6	-0.178604	5.98837	13.2853	0.00684618	0.0387941
Mta3	-0.302374	5.51414	13.3334	0.00685769	0.0387941
Med12l	0.410273	2.94676	13.2983	0.00685952	0.0387941
Lipe	0.273292	2.87989	13.2744	0.00686081	0.0387941
Krt10	-0.275138	2.60722	13.2726	0.00686325	0.0387941
Nradd	0.423807	2.23303	13.2705	0.00686597	0.0387941
Immp2l	-0.219748	4.04278	13.2701	0.00686655	0.0387941
Mrpl50	-0.323674	6.0514	13.3816	0.00687995	0.0388247
Acsl5	-0.346387	6.33528	13.5919	0.00688103	0.0388247
Nans	-0.218845	6.20679	13.2583	0.00688233	0.0388247
Psmb2	-0.196568	8.09212	13.2543	0.0068878	0.038836
Klhdc3	-0.187597	4.9873	13.251	0.0068922	0.0388413
Gm7480	0.561597	0.69789	13.2465	0.00689826	0.0388559
Pglyrp1	0.587273	5.12994	15.4388	0.00690577	0.0388787
Ormdl2	-0.191349	6.0084	13.2295	0.00692122	0.0389462
Il17re	0.429774	1.59003	13.2235	0.00692935	0.0389724
Dsn1	-0.195465	3.56943	13.2201	0.00693393	0.0389786
Cdt1	-0.199019	5.66517	13.2146	0.00694143	0.0389976
[truncated: 9,228 more rows]
