# Supplementary material for: Pharmacological inhibition of METTL3 impacts specific haematopoietic lineages
Source: Leukemia. 2023 Jul 19;37(10):2133–7. doi: 10.1038/s41375-023-01965-2 (PMC10539174; doi:10.1038/s41375-023-01965-2)
Supplement: Supplementary file 5 — Table S3 [file 41375_2023_1965_MOESM5_ESM.xlsx]

## Sheet: Table S3
Table S3: genes with significantly altered dynamics along lineage pseudotime
Erythroid trajectory					Neutrophil trajectory
	waldStat	pvalue	padj			waldStat	pvalue	padj
Ifi44	86.9161	0	0		Ffar2	510.919	0	0
Zbp1	100.028	0	0		Mt1	132.363	0	0
Rtp4	190.886	0	0		Hbb.bs	164.809	0	0
Ifitm3	251.428	0	0		Rhoj	141.724	0	0
Irf7	123.72	0	0		Igkc	171.152	0	0
Clca3a1	218.387	0	0		Hba.a1	99.0126	0	0
Ifitm1	159.761	0	0		Isg15	86.3869	0	0
Isg15	274.985	0	0		C4b	126.64	0	0
Oasl2	129.571	0	0		Tmem215	241.69	0	0
Igtp	98.9214	0	0		Ms4a6c	87.1463	0	0
Car1	76.6596	4.21885e-15	6.33594e-13		Slfn2	197.896	0	0
Gbp2	56.6743	4.93494e-13	6.79377e-11		S100a8	119.786	0	0
Iigp1	59.9006	6.17284e-13	7.84426e-11		Gda	185.573	0	0
Irgm2	60.6514	2.11653e-12	2.4975e-10		Car1	85.5745	0	0
Tgtp2	58.6394	5.60207e-12	6.16975e-10		S100a9	241.8	0	0
S100a9	50.5874	1.03537e-11	1.02336e-09		Thbs1	145.611	0	0
Ifit1	57.3335	1.05309e-11	1.02336e-09		Zbp1	74.7632	4.44089e-16	3.70161e-14
Socs3	52.5509	1.058e-10	9.71008e-09		Ifitm3	60.6794	6.66134e-14	5.24395e-12
Oas3	55.1277	1.22871e-10	1.01693e-08		Hist1h2ap	64.9641	2.61791e-13	1.95241e-11
Oas2	49.118	1.23115e-10	1.01693e-08		Vldlr	55.1245	1.07114e-12	7.58905e-11
Ffar2	41.2913	5.672e-09	4.46197e-07		Oasl2	56.4423	3.3803e-12	2.28089e-10
Vldlr	36.7543	1.04449e-08	7.84317e-07		Clec12a	55.7917	4.65361e-12	2.99735e-10
Socs1	35.5579	9.28624e-08	6.66994e-06		Ifitm1	52.0224	5.05218e-12	3.11258e-10
Ccnd2	30.8518	1.99805e-07	1.37532e-05		Bcl3	57.7326	8.68372e-12	5.12701e-10
Fos	32.7204	3.68915e-07	2.43779e-05		Oas2	56.6856	1.44007e-11	8.16232e-10
Csf2rb	35.2906	4.04873e-07	2.5725e-05		Rhd	53.7255	6.00722e-11	3.27393e-09
Hba.a1	32.2543	5.29068e-06	0.000323711		Cebpd	42.6132	2.97316e-09	1.56036e-07
Rsad2	31.3828	7.87016e-06	0.00046434		Irf8	31.6094	1.3681e-07	6.92354e-06
Usp18	30.1219	1.39558e-05	0.000794999		Wfdc21	37.9346	3.8892e-07	1.90034e-05
Hist1h2ap	29.5732	1.78934e-05	0.000985328		S100a6	27.0373	1.34565e-06	6.35593e-05
Slfn2	26.2588	2.80603e-05	0.00149534		Wfdc17	26.4901	1.7691e-06	8.08649e-05
Slfn8	26.049	3.09329e-05	0.00159691		Gadd45g	34.2348	2.13798e-06	9.46726e-05
S100a8	23.0902	3.86712e-05	0.0019359		Lcn2	27.7236	4.15097e-06	0.00017824
X1700097N02Rik	22.0455	0.000196283	0.00953705		Srgap1	30.0595	4.75985e-06	0.000198374
Wfdc17	19.2642	0.00024108	0.011379		Igsf10	19.5257	5.7549e-05	0.00232991
Myl10	20.4836	0.000400757	0.0183903		Pf4	19.1495	6.94597e-05	0.00273401
Gm4951	17.0629	0.000686012	0.0306295		Prdx4	18.57	9.2806e-05	0.00355422
Xaf1	21.2373	0.000730542	0.0317593		Ifit1	20.8949	0.000110701	0.004128
Hlf	14.3066	0.000782296	0.0323088		Oasl1	20.4103	0.000139545	0.00507014
Hes1	19.0644	0.000763375	0.0323088		Cd48	17.0735	0.000196124	0.00694771
Gvin1	18.4928	0.000988364	0.0388756		Clca3a1	21.9258	0.000207348	0.00716615
Selp	13.8522	0.000981843	0.0388756		Igfbp7	16.7868	0.000226354	0.00763675
Car2	20.2635	0.00111513	0.0428418		Dhrs3	15.8516	0.000361297	0.011906
Gm20467	13.4925	0.00117528	0.0441264		Hp	17.7401	0.000497604	0.0160251
Hba.a2	20.0345	0.00123125	0.0452006		Hmox1	19.4574	0.000638895	0.0201181
					Milr1	14.5302	0.000699536	0.0206509
					Ifi209	14.5981	0.000676171	0.0206509
					Ifi213	14.5708	0.000685459	0.0206509
					Myl10	16.3344	0.000968281	0.0280011
					Meg3	18.3234	0.00106681	0.0302335
					Tspo2	17.9013	0.00129012	0.0358451
