# Supplementary material for: Pharmacological inhibition of METTL3 impacts specific haematopoietic lineages
Source: Leukemia. 2023 Jul 19;37(10):2133–7. doi: 10.1038/s41375-023-01965-2 (PMC10539174; doi:10.1038/s41375-023-01965-2)
Supplement: Supplementary file 6 — Table S4 [file 41375_2023_1965_MOESM6_ESM.xlsx]

## Sheet: Table S4
Table S4: Cluster-based differential gene expression
HSC							Immature							MEP							Early erythroid							Late erythroid							Megakaryocyte							Myeloid							Neutrophil
	logFC	logCPM	F	pvalue	FDR			logFC	logCPM	F	pvalue	FDR			logFC	logCPM	F	pvalue	FDR			logFC	logCPM	F	pvalue	FDR			logFC	logCPM	F	pvalue	FDR			logFC	logCPM	F	pvalue	FDR			logFC	logCPM	F	pvalue	FDR
Ffar2	1.71972	5.6316	413.906	2.22374e-09	2.55752e-05		Ifitm1	2.20441	9.71126	390.41	4.49149e-10	4.94423e-06		Clca3a1	2.82362	3.91628	486.865	2.0108e-17	2.2344e-13		Rhd	-1.39508	4.64172	176.161	4.62491e-11	4.92645e-07		Col5a1	-0.586119	6.11159	106.745	3.67354e-07	0.00166592		Nupr1	2.04563	4.43971	300.822	1.58236e-12	8.96911e-09		Lcn2	2.24164	4.27711	330.068	9.38548e-10	9.4894e-06		Ifitm1
Vldlr	1.38557	6.14233	311.516	8.72048e-09	5.01471e-05		Socs3	3.10441	3.60678	269.392	4.30398e-09	2.25787e-05		Csf2rb	1.91611	4.70782	441.505	6.13681e-17	3.40961e-13		Col5a1	-0.839213	5.10994	112.354	2.03877e-09	1.08585e-05		1700097N02Rik	1.38832	4.86364	170.483	4.90121e-07	0.00166592		Csf2rb	2.83644	2.98596	297.263	1.74778e-12	8.96911e-09		Wfdc17	1.59101	5.01176	284.675	2.1162e-09	9.4894e-06		Dmkn
Cebpd	1.52655	4.20794	261.355	2.01787e-08	7.73584e-05		Gda	1.83602	3.46185	239.286	6.15334e-09	2.25787e-05		Nupr1	2.1671	3.90096	341.335	1.12516e-15	4.16759e-12		S100a9	2.39426	1.65002	98.6673	5.85167e-09	2.07773e-05		Hes1	2.42231	1.05665	100.74	4.96795e-07	0.00166592		Vldlr	2.22937	3.777	279.408	2.92967e-12	8.96911e-09		Ifitm1	2.15051	8.96792	305.714	3.23826e-09	9.4894e-06		Selp
Csf2rb	1.27514	4.86963	190.541	9.01764e-08	0.000210977		Csf2rb	1.07672	5.30066	186.7	2.33048e-08	6.07678e-05		Vldlr	2.27446	3.45526	257.001	2.63391e-14	6.99819e-11		Ccdc68	-0.992996	3.94148	88.5973	1.3803e-08	3.00878e-05		Slc38a5	-0.527798	6.37805	74.6205	2.30946e-06	0.00542072		Pim1	1.3425	6.91973	282.958	3.26476e-12	8.96911e-09		Ffar2	1.69602	5.07588	260.083	3.46961e-09	9.4894e-06		Wfdc21
Clca3a1	2.73387	2.0685	189.855	9.1721e-08	0.000210977		Nkx2-3	1.83256	3.16347	176.506	3.14289e-08	6.07678e-05		4930519L02Rik	-1.20922	5.97228	252.856	3.14893e-14	6.99819e-11		Csf2rb	2.45738	1.53329	87.3519	1.54347e-08	3.00878e-05		Ndrg2	-1.33772	2.216	71.493	2.86328e-06	0.00542072		Usp40	1.05529	6.40262	239.101	1.0652e-11	2.3411e-08		Dmkn	1.21999	4.71304	246.883	4.61046e-09	1.00877e-05		Rps6ka3
4930519L02Rik	-1.36031	5.27822	168.058	1.62563e-07	0.000311606		Lcn2	2.22105	3.57784	175.91	3.3122e-08	6.07678e-05		Usp40	1.06912	5.53366	199.568	4.11829e-13	7.62707e-10		Fut8	0.526494	6.62812	86.3209	1.69477e-08	3.00878e-05		Treml2	0.83714	3.46425	69.7771	3.23303e-06	0.00542072		Clca3a1	1.7641	5.53073	282.536	3.60585e-11	6.60411e-08		Ly6a	2.17124	4.08465	218.067	1.48206e-08	2.7023e-05		Lrg1
S100a4	1.08852	4.52338	156.751	2.25066e-07	0.000327478		Wfdc17	1.96353	6.26308	185.916	5.38579e-08	7.99885e-05		Csf2rb2	2.83747	2.58848	178.278	1.37346e-12	2.18027e-09		Gm45716	-0.821263	4.37805	78.8328	3.4413e-08	4.5592e-05		Nxpe2	-0.618884	6.675	73.0174	4.73729e-06	0.00591797		Abhd17b	1.04027	5.28851	201.375	4.35297e-11	6.83354e-08		Csf2rb	1.03205	4.98054	173.707	3.08665e-08	4.82399e-05		Gclm
Ifitm1	1.50478	10.076	184.59	2.31417e-07	0.000327478		Csf2rb2	2.32165	2.00734	157.17	5.81312e-08	7.99885e-05		Nkx2-3	1.66925	3.43625	165.423	3.0281e-12	4.20603e-09		Homer2	1.93736	1.9812	78.2412	3.64779e-08	4.5592e-05		Ptpn13	-1.16582	2.80277	63.7436	5.06384e-06	0.00591797		Pim2	3.94494	4.01661	365.481	7.57542e-11	1.04058e-07		Lrg1	3.87189	1.11743	150.361	6.66912e-08	9.12003e-05		Wfdc17
Meg3	3.07257	3.18724	167.816	2.56264e-07	0.000327478		Lag3	1.40285	3.14491	139.663	1.08214e-07	0.000132358		Col18a1	2.68908	2.23489	138.184	1.96649e-11	2.30972e-08		Minpp1	-0.634549	6.59119	79.0353	4.05791e-08	4.5592e-05		Tacstd2	0.844457	2.95342	61.7604	5.9158e-06	0.00591797		Selp	1.00639	5.39204	135.217	1.05702e-09	1.0742e-06		Tmem215	2.03535	2.71439	142.491	8.8695e-08	0.000107814		Ly86
Csf2rb2	2.27604	2.43566	131.597	5.06634e-07	0.00058268		Vldlr	1.86905	4.15014	135.281	1.88935e-07	0.000203597		Rhoj	3.23378	1.66458	137.44	2.07858e-11	2.30972e-08		Nkx2-3	3.09948	0.349887	76.6371	4.28013e-08	4.5592e-05		Lat	1.3263	1.91681	61.3901	6.09298e-06	0.00591797		Socs3	2.67449	2.19031	134.998	1.07054e-09	1.0742e-06		Rhoj	3.29365	1.79894	137.215	1.08283e-07	0.000118461		Csf2rb
Gadd45g	1.67978	2.61049	121.57	7.29669e-07	0.000737743		Rps6ka3	0.900376	5.62325	123.752	2.03449e-07	0.000203597		Socs3	2.91393	2.01863	133.323	2.83833e-11	2.86723e-08		Ctla2a	0.513311	7.99766	74.4932	5.32245e-08	5.15406e-05		Cir1	-0.375614	6.26557	59.5632	7.06378e-06	0.00591797		Col18a1	3.40657	2.71289	165.501	1.07528e-09	1.0742e-06		Socs3	2.62996	2.4232	132.341	1.31036e-07	0.000130321		Lcn2
Atp8b4	0.9355	4.71659	120.161	7.69752e-07	0.000737743		Selp	2.0936	4.89097	154.625	2.9127e-07	0.000257885		Gda	2.34534	2.48761	120.451	1.10338e-10	9.86057e-08		Aqp1	-0.574545	7.48926	68.4306	1.01436e-07	9.00415e-05		Dnah8	1.06259	4.27573	79.4532	7.96204e-06	0.00591797		Tmsb4x	-0.530875	12.7245	113.112	4.23438e-09	3.87763e-06		Gda	1.17578	4.81456	130.038	1.43721e-07	0.000131025		Rhoj
Socs3	2.77914	4.23818	155.818	1.10363e-06	0.000976372		Ffar2	1.89423	5.34447	147.398	3.04552e-07	0.000257885		Selp	1.88918	3.64664	154.358	1.15359e-10	9.86057e-08		Afap1l1	0.823446	3.7163	64.1512	1.64453e-07	0.000129095		Hist1h4i	-0.402652	6.16655	57.8501	8.14309e-06	0.00591797		Rapsn	-1.11373	4.99089	114.806	5.12322e-09	4.3307e-06		Hp	0.95087	6.58855	123.297	1.90061e-07	0.000159944		Gm15657
Dock9	1.15681	3.58266	101.072	1.69361e-06	0.0013913		Gm20467	1.71893	2.5805	103.581	5.09386e-07	0.00038857		Slc6a13	-0.918546	4.82524	95.3268	7.99553e-10	6.31253e-07		Ermap	-0.755279	7.3007	84.5249	1.69671e-07	0.000129095		Gnaq	-0.825792	3.21668	57.5698	8.33755e-06	0.00591797		Stat3	0.722916	5.8607	94.4634	1.66486e-08	1.3068e-05		Vldlr	1.33423	3.93603	115.796	2.63855e-07	0.000206184		Cybb
Rps6ka3	0.88378	6.17447	98.2621	1.92391e-06	0.00147513		Car3	-1.03324	3.97205	100.259	6.01739e-07	0.00038857		Esam	1.39319	3.44952	94.9716	8.52123e-10	6.31253e-07		Man2a2	0.702894	4.17658	62.5949	1.97284e-07	0.000140098		Nupr1	1.55044	0.96703	56.3637	9.23933e-06	0.00591797		Gm15657	1.04733	5.14778	102.7	1.81614e-08	1.33051e-05		Gpc3	1.08534	3.3563	107.876	3.81321e-07	0.000269053		Mt1
Tmem215	2.96873	3.12002	109.698	2.92e-06	0.00201947		Col4a1	1.71138	2.01003	99.9947	6.09915e-07	0.00038857		Pbx1	0.626828	8.54332	92.8397	1.03154e-09	7.16406e-07		Slc7a8	1.58356	1.86885	60.6029	2.50349e-07	0.00016667		Stat3	0.759849	3.05955	56.1481	9.41227e-06	0.00591797		Gp9	-0.612216	6.54632	81.1441	5.13858e-08	3.52924e-05		C4b	4.61017	0.473777	107.223	3.93497e-07	0.000269053		Vldlr
Ecm1	1.48489	2.28708	89.121	2.98504e-06	0.00201947		Gpc3	1.34864	3.18778	99.4219	6.28055e-07	0.00038857		S100a9	1.83665	2.43048	91.881	1.13966e-09	7.44934e-07		Tspan8	-1.03669	3.4624	60.0834	2.6666e-07	0.000167086		Ucp2	-0.362693	8.15917	54.4731	1.08943e-05	0.00644684		Rhoj	1.48701	3.13112	75.1747	8.9606e-08	5.79224e-05		Selp	1.87539	4.18969	126.861	5.09669e-07	0.000327987		Gpc3
Rnf150	0.994869	3.42797	84.9373	3.70065e-06	0.00227298		Dock9	1.58595	3.13492	99.1961	6.35379e-07	0.00038857		Gm20467	1.53826	2.85154	88.1801	1.68793e-09	1.04202e-06		2001-09-01	0.580168	5.65161	59.5163	2.85818e-07	0.000169141		Spry4	-1.61254	1.34047	52.47	1.30415e-05	0.00702811		Pdgfb	-1.20453	3.6424	73.5649	1.04751e-07	6.07203e-05		Dock9	1.3312	3.26388	96.2398	6.86781e-07	0.00040718		Car3
Ms4a3	1.28044	5.35238	93.2268	3.75504e-06	0.00227298		Gngt2	1.09596	3.82612	97.76	6.84391e-07	0.000396514		Ffar2	1.06281	4.62999	96.3546	2.69915e-09	1.57858e-06		Hoxa7	0.692985	4.16829	58.9119	3.07931e-07	0.000172636		Psmb8	0.614285	7.07665	69.2187	1.32738e-05	0.00702811		Slpi	-0.838489	5.03746	73.5421	1.04986e-07	6.07203e-05		Nkx2-3	1.21036	3.01764	95.6921	7.07168e-07	0.00040718		Gadd45g
Slc4a8	0.989295	4.86322	76.3336	5.94345e-06	0.00341778		F13a1	-1.04886	4.2382	95.5777	7.67676e-07	0.000422529		Abhd17b	0.648792	5.38125	77.5762	5.61886e-09	3.12184e-06		Cox6b2	-0.521659	7.60073	57.0639	3.88163e-07	0.000192838		Fabp5	1.1109	7.28485	121.428	1.56231e-05	0.00740816		Pls1	-1.44769	2.65546	72.5936	1.15258e-07	6.33287e-05		Ifitm3	0.824206	8.75741	92.635	8.3497e-07	0.000456729		4930519L02Rik
Selp	2.01679	5.64565	110.722	7.43812e-06	0.00388904		Ldlr	0.912928	4.05139	90.4465	1.01534e-06	0.000532233		Ackr1	2.41441	1.63565	76.0405	6.75852e-09	3.57622e-06		Hes1	2.36483	1.23538	58.0589	3.95709e-07	0.000192838		Ephx2	-0.552312	4.43128	50.1099	1.62423e-05	0.00740816		Ppbp	-1.3244	3.42888	71.2977	1.38804e-07	7.26344e-05		Rps6ka3	0.881819	5.62436	90.512	9.39818e-07	0.0004896		Sell
Col4a1	0.842339	4.02726	72.5373	7.43925e-06	0.00388904		Casp4	1.04687	4.07903	89.5254	1.06921e-06	0.000534996		Slc7a8	1.18395	3.85134	81.5958	1.13523e-08	5.73397e-06		Dach1	0.518875	5.99274	56.8614	3.98276e-07	0.000192838		C2cd4a	5.35831	0.16115	71.8411	1.6473e-05	0.00740816		F10	-0.803064	5.07478	68.8244	1.68723e-07	8.4277e-05		Gm15657	0.918196	4.99334	87.5651	1.11218e-06	0.000542024		Dock9
Eps8	0.858891	3.81794	70.0299	8.67854e-06	0.00422941		Snx24	1.37672	2.20042	86.5814	1.26544e-06	0.000605653		Mc5r	-0.894617	4.59637	71.2043	1.23264e-08	5.95526e-06		Stard10	-0.472796	6.04074	54.6569	5.29412e-07	0.000240268		Socs2	2.18644	0.0415448	49.6696	1.69371e-05	0.00740816		St8sia6	1.69368	2.58799	67.7578	1.88511e-07	9.00674e-05		Wfdc21	2.66801	2.53023	93.7396	1.13954e-06	0.000542024		Hp
S100a6	0.698609	5.69513	69.5588	8.93832e-06	0.00422941		Camk2d	1.00641	4.42966	84.5024	1.4298e-06	0.000643643		Ndufa4	-0.509285	9.66964	67.261	2.05976e-08	9.5367e-06		Tbxas1	1.11972	2.59311	54.487	5.41348e-07	0.000240268		Dkkl1	-0.536097	4.82702	49.0951	1.7897e-05	0.00750184		Podxl	1.82656	2.08183	66.0761	2.25182e-07	0.000103105		Cers6	0.665734	4.81573	82.1126	1.53988e-06	0.00070193		Gda
C4b	3.51763	0.92176	69.1117	9.19358e-06	0.00422941		Rhoj	2.84019	1.22974	83.7826	1.49248e-06	0.000643643		Gadd45g	0.878072	4.26365	66.0399	2.42582e-08	1.07823e-05		Gm20467	3.42991	0.0883969	53.0402	6.55951e-07	0.000279488		Trim2	-0.733538	3.32558	47.6219	2.06657e-05	0.00831587		Csrp2	0.672091	4.98404	63.5031	2.97679e-07	0.000130848		Cebpb	0.830391	5.93712	77.9873	1.99553e-06	0.000873243		Ptms
Cd274	0.928207	4.15287	64.5049	1.24089e-05	0.00516596		Sbno2	0.920506	4.86654	83.1097	1.55401e-06	0.000643643		Ifitm1	1.4629	8.68431	218.043	2.97708e-08	1.27236e-05		Pkm	0.757207	5.50992	66.8304	7.34893e-07	0.000289583		Reep5	-0.425383	6.95825	46.4883	2.46456e-05	0.00953596		Sbno2	0.754256	4.8226	62.7387	3.23977e-07	0.00013693		Ms4a3	0.728415	8.70546	75.7974	2.30129e-06	0.000940206		Camk2d
Fut8	0.663314	8.2651	64.4896	1.24217e-05	0.00516596		Pim2	1.32854	2.79858	81.8275	1.67975e-06	0.000643643		Car2	-0.476157	9.15067	63.1757	3.59266e-08	1.47858e-05		Ffar2	1.40775	2.37344	52.0005	7.54857e-07	0.000289583		Ifi27l2a	2.02289	1.07699	47.5248	2.59188e-05	0.00965715		Dok2	-0.562768	5.72995	61.1899	3.85574e-07	0.000156929		Cebpd	0.713008	5.14603	75.3718	2.36694e-06	0.000940206		Clec4a2
Il4ra	0.777783	4.04511	63.733	1.30724e-05	0.00516596		Cers6	0.804539	4.36096	81.7534	1.68737e-06	0.000643643		Gngt2	0.929469	3.74218	61.4105	4.60683e-08	1.79884e-05		Cers6	2.18917	1.10449	51.939	7.61202e-07	0.000289583		Smpdl3a	-0.611823	5.16735	48.2401	2.7678e-05	0.00969246		Csf2rb2	3.4113	0.665584	60.7732	4.04303e-07	0.000158674		Fam189b	0.871518	3.67757	75.1228	2.40638e-06	0.000940206		Abi3
Nkx2-3	0.870845	5.38294	63.2423	1.35793e-05	0.00516596		Tifab	-1.10474	3.42474	81.6735	1.69565e-06	0.000643643		Slc35d3	2.08124	1.77565	61.2781	4.69459e-08	1.79884e-05		Lat	0.5868	4.87167	51.3236	8.28066e-07	0.000294799		Gm15657	0.768008	3.20178	44.6505	2.79405e-05	0.00969246		Adgrl4	0.761518	5.73513	64.481	4.74108e-07	0.000179654		Abi3	1.31303	2.26845	74.3493	2.53388e-06	0.000955885		Socs3
Tgfbr3	1.14445	3.12601	63.051	1.36944e-05	0.00516596		Clec12a	-1.59299	6.12639	97.9553	2.27937e-06	0.000817264		Ptms	0.465408	6.51282	60.1123	5.54988e-08	2.02252e-05		Uap1	-0.535227	5.28016	51.3043	8.30265e-07	0.000294799		Podxl	4.65831	1.20211	81.737	2.97641e-05	0.00998089		Muc13	0.496811	7.03119	58.4052	5.31996e-07	0.00019487		Csf1r	0.901238	3.17229	71.6572	3.04405e-06	0.00111007		Ffar2
Gpr4	2.61882	0.522155	62.8082	1.39244e-05	0.00516596		Ms4a3	0.791499	7.77051	76.7862	2.30581e-06	0.000817264		Socs2	1.47322	2.4533	59.9981	5.64239e-08	2.02252e-05		Mgst2	2.69794	0.354464	50.8336	8.85962e-07	0.000304428		Abhd17b	0.58152	3.37488	43.2798	3.22895e-05	0.0104628		Clec1b	-0.90932	4.84629	62.5707	5.77492e-07	0.000202703		Rbp1	-0.809343	4.60365	69.4626	3.55107e-06	0.00122933		Tspo
Lag3	1.12621	4.15544	62.3367	1.44892e-05	0.00520752		Ifitm3	0.886623	9.20719	76.325	2.37577e-06	0.000817264		Pim2	1.52009	2.41906	59.6416	5.94193e-08	2.06333e-05		Nxpe2	-1.4352	3.11605	56.7292	9.79015e-07	0.000325889		Sp110	0.544086	4.58329	42.9975	3.32814e-05	0.0104628		Cers6	1.02756	3.14126	57.5276	5.90273e-07	0.000202703		4930519L02Rik	-1.31805	5.31219	82.872	3.62482e-06	0.00122933		Gngt2
Wfdc17	1.56091	6.21039	85.3857	1.49996e-05	0.00522759		Basp1	0.750615	5.40569	74.6257	2.65609e-06	0.000886006		Inpp4b	1.10977	3.11105	59.0648	6.46363e-08	2.17648e-05		Cd48	0.522771	6.11257	50.7139	1.02455e-06	0.000329011		Gpx1	-0.318854	10.3358	42.5444	3.49491e-05	0.0106542		Ifitm1	1.48269	7.19153	155.998	6.25219e-07	0.000208198		Gadd45b	0.717078	4.40933	68.8563	3.70823e-06	0.00122933		Pcp4l1
Snx24	1.20866	2.87006	60.5076	1.63516e-05	0.0054214		Abhd17b	0.649587	5.5249	72.0437	3.1603e-06	0.000978286		Parm1	-1.56195	2.81071	58.9863	1.23596e-07	4.0394e-05		Slc38a5	-0.908348	4.52403	57.9527	1.06551e-06	0.000329011		Slc9a3r1	0.546496	4.0164	42.2605	3.60441e-05	0.0106648		Tesc	-1.27029	3.28282	57.8167	6.82892e-07	0.00021587		Rbms1	0.579226	5.02672	65.841	4.62277e-06	0.00148745		Abhd17b
Col4a2	1.00537	3.832	60.1545	1.67678e-05	0.0054214		Dmkn	0.804611	4.05667	71.9464	3.1814e-06	0.000978286		Ybx1	-0.461772	10.2401	52.8005	1.8225e-07	5.78617e-05		Ccne1	-0.767455	3.94561	49.4107	1.08105e-06	0.000329011		C5ar2	1.17914	1.38193	41.5653	3.89001e-05	0.0108716		Ankrd28	0.627531	5.26428	56.2582	6.87547e-07	0.00021587		Tspo	0.586815	9.01907	65.055	4.90321e-06	0.0015326		Ckm
Pim2	1.23267	4.25556	63.0314	1.69699e-05	0.0054214		Naprt	1.19387	2.67329	71.8643	3.19934e-06	0.000978286		Rnf150	1.56343	1.94185	51.8708	1.94777e-07	6.01213e-05		Tspan13	-0.420561	6.54719	48.7506	1.18734e-06	0.000351321		Tceal3	-0.776212	3.53309	42.0072	3.92796e-05	0.0108716		Dlk1	3.81247	0.359464	54.0603	9.0118e-07	0.000275085		Naprt	1.2954	2.60881	63.2263	5.6369e-06	0.00170952		Cnn3
S100a8	2.14822	2.55413	61.9765	1.76827e-05	0.00549646		Hp	0.823059	6.00377	70.4022	3.53967e-06	0.00104594		Pde10a	1.31836	2.39679	51.2932	2.13794e-07	6.42074e-05		Parm1	-0.630561	4.2754	48.217	1.28172e-06	0.000368997		N4bp2l1	-0.619887	3.61059	41.3168	3.99851e-05	0.0108716		Fgf3	0.896355	3.6164	53.182	1.00647e-06	0.000298921		Pcdh7	-1.01974	2.89281	62.8984	5.78175e-06	0.00170952		C4b
Ddx4	-2.08324	2.07492	57.2537	2.07166e-05	0.00575097		Tmem215	2.09005	2.95741	78.5099	3.63123e-06	0.00104594		Mir155hg	1.24055	2.5971	49.2783	2.97628e-07	8.70326e-05		Ublcp1	-0.720531	4.03939	46.9708	1.53617e-06	0.000430612		Mt2	0.489627	8.45224	52.2516	4.17654e-05	0.0110568		Fhl1	-1.28354	3.77572	63.6048	1.1973e-06	0.00034624		Rhobtb3	-0.703386	4.34198	61.8215	6.28921e-06	0.00175612		Pou2f2
Gda	1.42422	2.7648	57.1689	2.0848e-05	0.00575097		Tgm1	1.623	1.92175	69.748	3.70565e-06	0.00104594		Gm15657	0.540084	5.74151	47.5802	3.96226e-07	0.000112894		Alad	-0.420008	6.72328	45.5132	1.90711e-06	0.000506207		Acp1	-0.29396	7.9621	40.4427	4.40941e-05	0.011374		Pik3cd	0.752675	4.35278	51.4416	1.25809e-06	0.000352946		Csf2rb2	1.87986	1.40067	61.5661	6.41711e-06	0.00175612		Fndc3a
Igsf6	1.21665	2.51324	57.0805	2.0986e-05	0.00575097		Gm15657	0.707569	5.85809	68.9871	3.91036e-06	0.001056		Ppia	-0.387727	11.9298	47.2699	4.17804e-07	0.000116066		Tns3	0.713165	4.1934	45.4426	1.92744e-06	0.000506207		Gsta4	-0.774357	3.10624	39.5108	4.90329e-05	0.0123318		Socs2	0.859044	3.57945	51.0918	1.31672e-06	0.000352946		Ctsl	0.701721	4.23876	61.3539	6.52575e-06	0.00175612		Il4ra
S1pr2	1.09909	2.96064	56.6305	2.17059e-05	0.00575097		S100a6	0.896624	4.18097	68.9053	3.93315e-06	0.001056		Cplx2	1.14411	2.79426	46.3329	4.91099e-07	0.0001331		Gstp3	-0.985689	3.17733	45.3706	1.94841e-06	0.000506207		H2-K1	0.367038	8.51885	40.4507	5.25055e-05	0.0125783		Capn3	-0.95817	3.77803	51.091	1.31684e-06	0.000352946		S100a9	1.97794	1.98727	61.2467	6.58145e-06	0.00175612		Ifitm3
Serpinf1	-0.897469	4.63793	56.3954	2.20937e-05	0.00575097		C4b	3.05533	0.407702	64.3569	5.48721e-06	0.00143817		Samd14	0.585987	5.33453	46.4052	5.03129e-07	0.000133114		Blvrb	-0.420085	8.98238	45.179	2.00549e-06	0.000508631		App	1.5053	0.817081	38.9179	5.25137e-05	0.0125783		Coro2a	0.516696	5.85687	50.5676	1.41035e-06	0.000369008		Hbb-bs	-2.65902	1.41528	60.3339	7.07903e-06	0.00184392		Cytip
Pdgfrb	0.796257	4.84913	56.108	2.25793e-05	0.00575097		Tgfbi	0.952029	3.29614	59.5344	7.992e-06	0.00204595		Ermap	-1.72733	1.99486	45.4048	5.85517e-07	0.000151309		Fcer1a	2.05434	0.971175	44.2781	2.29984e-06	0.000569717		Necap2	-0.255587	7.22786	38.0476	5.81638e-05	0.0136076		Cd27	0.581498	5.30963	50.0479	1.51054e-06	0.000386031		B4galt6	0.77159	4.50178	59.595	7.51443e-06	0.00191181		Anxa2
Ly6a	1.7099	6.68969	81.2985	2.26519e-05	0.00575097		Fam189b	0.709617	4.23512	57.1674	9.70493e-06	0.00241857		Runx1	0.436795	7.31921	44.5155	6.76218e-07	0.000170776		Clca3a1	1.68911	3.50276	84.044	2.365e-06	0.000572544		Cnp	-0.343224	5.81332	37.0374	6.56421e-05	0.0150082		Abi3	1.51031	1.76567	49.4513	1.63548e-06	0.000408461		Angpt1	-0.637687	6.72474	58.987	7.89649e-06	0.00196335		Bcl3
Milr1	0.871684	4.86682	55.7874	2.31361e-05	0.00575097		Serpinf1	-0.7897	5.00755	56.9451	9.88696e-06	0.00241857		Gm973	1.90331	1.18636	44.0512	7.34831e-07	0.000172145		Rab44	0.723372	4.16604	43.6395	2.53736e-06	0.000600622		Osbpl3	1.00944	1.85706	36.5898	6.93138e-05	0.0154955		Klk8	0.453046	6.72922	47.5217	2.12548e-06	0.000519041		Sytl4	-1.32678	2.02835	58.0438	8.53542e-06	0.00201524		Naprt
Acvr1b	0.758829	4.58464	55.6849	2.33177e-05	0.00575097		Thy1	1.40417	1.70633	55.9146	1.07854e-05	0.00258099		Robo3	1.13052	2.77272	44.0345	7.37039e-07	0.000172145		S100a8	2.10211	1.48046	47.4762	2.67839e-06	0.000620221		Gm32051	0.794772	2.79381	36.3295	7.15596e-05	0.0156211		Abcb4	-0.761359	4.71471	48.4128	2.19712e-06	0.000524872		Car2	-0.695446	6.99604	57.9989	8.56726e-06	0.00201524		Rhobtb3
Thy1	1.58862	2.51567	55.5819	2.35019e-05	0.00575097		S100a4	1.32158	3.04229	55.0843	1.16962e-05	0.00271797		S100a8	1.52153	1.99917	44.0255	7.38237e-07	0.000172145		Abhd17b	0.54032	4.6652	42.3586	3.10007e-06	0.000702595		Mkrn1	-0.332187	6.85769	36.1696	7.29812e-05	0.0156211		Rab27b	-0.490106	7.42706	46.279	2.5269e-06	0.000590811		Cytip	0.642447	4.43828	57.8726	8.6578e-06	0.00201524		Scarf1
Abhd17b	0.712358	5.55183	55.2826	2.4047e-05	0.00576176		Cpxm1	-1.68464	1.22429	54.8156	1.18516e-05	0.00271797		Casp3	-0.417325	6.6566	43.882	7.57539e-07	0.000172145		Hist1h4i	-0.473351	5.54675	41.8735	3.34811e-06	0.000740394		Galns	-0.671593	4.02727	36.8624	7.5862e-05	0.0158242		Car2	-0.45835	8.48457	45.8637	2.67937e-06	0.000613408		S100a4	1.39742	2.63607	57.5311	8.90811e-06	0.00203031		Sbno2
Trib2	-1.72349	1.84619	54.8064	2.49459e-05	0.0057875		Cd82	0.889312	3.5606	54.3286	1.23635e-05	0.00277749		Med12l	0.617152	4.40672	43.8706	7.59098e-07	0.000172145		Gzmb	3.33965	-0.111264	41.7663	3.40587e-06	0.000740394		Pcdh7	-0.847148	2.49892	35.7289	7.70761e-05	0.0158242		Cd9	-0.396019	9.1671	45.3946	2.86406e-06	0.000642309		Car3	-1.10139	3.79507	56.9522	9.35224e-06	0.00208803		Igfbp7
Igsf10	1.71091	1.98368	54.6956	2.51608e-05	0.0057875		Cebpb	0.729537	6.05572	53.5638	1.32209e-05	0.00291072		Fut8	0.411054	7.46513	43.7114	7.81215e-07	0.000173617		Pfdn1	-0.384341	6.60235	41.2831	3.68011e-06	0.00078401		Gab2	1.28915	1.33012	35.235	8.19901e-05	0.0162371		Serpinb2	-1.84096	2.65895	55.9128	3.5798e-06	0.00078677		Selenom	0.568609	5.10801	54.8891	1.11617e-05	0.00237226		Emilin2
Casp4	0.952017	4.62302	54.4259	2.58647e-05	0.00580916		Il2rg	0.547313	4.93466	52.0036	1.51973e-05	0.00326739		Lag3	1.10382	2.65169	43.5747	8.00767e-07	0.000173965		Lmo4	0.401449	5.97266	40.9324	3.89452e-06	0.000800473		Adck5	-0.436169	4.92816	35.1884	8.24719e-05	0.0162371		Gngt2	1.09533	2.63227	42.0395	4.68475e-06	0.00095824		Sbno2	0.702336	4.75139	54.8235	1.12256e-05	0.00237226		Prg3
Cpxm1	-1.20638	2.78632	54.1371	2.62786e-05	0.00580916		Abi3	1.07902	2.82843	51.8325	1.54346e-05	0.00326739		Stat3	0.494057	5.91489	43.3955	8.27195e-07	0.000173965		Pim1	0.820496	6.3372	73.8441	3.95938e-06	0.000800473		Supt4a	-0.23863	7.60574	35.0442	8.39858e-05	0.0162371		Cd48	0.578755	5.57912	42.0127	4.70368e-06	0.00095824		Prtn3	0.517115	11.6761	54.7723	1.12758e-05	0.00237226		Clnk
Pf4	-1.0608	4.9394	57.0918	2.67703e-05	0.00580916		Sytl4	-1.20858	2.22087	51.5302	1.58645e-05	0.00329502		Abi3	1.04069	2.84938	43.3785	8.29749e-07	0.000173965		Fli1	0.540419	5.11647	40.794	3.98283e-06	0.000800473		Timp2	-0.874878	3.15977	36.7909	8.55436e-05	0.0162371		Slc6a13	-0.776748	3.92987	41.9696	4.73442e-06	0.00095824		Ptms	0.584977	5.22124	53.6902	1.2402e-05	0.00255995		Cd63
Arid5a	0.629445	4.85037	53.2758	2.81224e-05	0.00598954		Hba-a2	-3.27907	0.422115	50.7954	1.69698e-05	0.00345932		Scarf1	0.939943	3.16743	43.1835	8.59694e-07	0.000176906		Serpinb1a	0.64269	4.67015	41.3946	4.2178e-06	0.000832		Mylk3	-0.632104	4.03687	34.9735	8.91201e-05	0.0164937		Col5a1	-1.75793	1.67826	41.8943	4.78863e-06	0.00095824		Abhd17b	0.57451	5.53595	53.3034	1.28363e-05	0.00256304		Tmem38b
Rhoj	1.98251	1.86931	52.85	2.90911e-05	0.00608321		Ccr1	1.78933	0.997199	50.5389	1.73769e-05	0.0034779		Slc2a3	0.630894	4.5109	42.875	9.09479e-07	0.000183748		Rin3	0.497415	5.0717	40.1532	4.42192e-06	0.000856406		St8sia6	1.38533	0.684338	34.3646	9.15758e-05	0.0164937		Ffar2	1.13181	3.27087	44.1698	4.796e-06	0.00095824		Itga6	0.497008	5.09535	53.1738	1.29858e-05	0.00256304		Ctsl
Abi3	0.851792	3.72113	52.0248	3.10854e-05	0.00638416		Cytip	0.661126	4.49941	49.1895	1.97173e-05	0.00381948		Plxdc2	0.948669	3.31452	41.1121	1.3299e-06	0.00026389		Ptger4	0.979873	2.60647	39.8746	4.62933e-06	0.000880564		Hoxa9	0.691541	3.78087	36.1424	9.22656e-05	0.0164937		Serpina3f	2.01651	1.49785	41.464	5.11182e-06	0.0010031		Tspan6	-1.01008	2.78558	53.0591	1.31197e-05	0.00256304		H2afx
Shisa8	-1.44946	4.21844	58.4702	3.30673e-05	0.00663629		Il1r1	0.944445	3.38143	49.1574	1.97775e-05	0.00381948		Txn1	-0.38026	9.37029	40.6888	1.36601e-06	0.000266301		Mir155hg	1.47991	1.64853	39.7665	4.7127e-06	0.000880697		Eif4ebp1	-0.245903	8.17107	34.1924	9.36248e-05	0.0164937		Nsf	0.471391	5.4375	40.8874	5.58379e-06	0.0010765		Mrgpra2b	1.45534	2.56242	52.4056	1.39151e-05	0.00261293		Csf1r
Sytl4	-1.22596	2.87255	50.9852	3.38375e-05	0.00663629		Kcng1	-1.68942	1.37508	48.9366	2.01964e-05	0.00383313		Insig1	0.715698	3.86953	40.3008	1.47048e-06	0.000281723		Ifitm1	1.13599	9.51413	107.693	4.9578e-06	0.000910525		Wbp1	-0.50598	4.01012	34.0717	9.5093e-05	0.0164937		Slc2a3	0.648898	4.96092	41.0801	5.75346e-06	0.00109008		Ddx4	-2.36972	0.48436	52.2674	1.40905e-05	0.00261293		Pbx1
Itgb3	1.20138	2.14727	50.9113	3.40441e-05	0.00663629		Il4ra	0.972354	3.87995	48.3129	2.17906e-05	0.00400912		Itgb3	0.989917	2.95931	40.1863	1.50293e-06	0.00028306		Dtnbp1	0.401293	6.15587	38.9751	5.37592e-06	0.000944311		Trak2	-0.46776	4.70387	33.3394	0.000104606	0.0176614		Rbpms2	-0.533141	5.36227	40.1871	6.22342e-06	0.00115914		Prkg1	-1.30305	1.95273	52.1753	1.42088e-05	0.00261293		S100a6
Plscr1	0.695225	5.31066	50.6648	3.47442e-05	0.00665989		Lgals3bp	0.804495	6.14141	48.2164	2.19933e-05	0.00400912		Acvr1b	0.739639	3.69323	39.8403	1.6058e-06	0.000297394		Add2	-0.782044	3.66543	38.958	5.39134e-06	0.000944311		E2f2	-0.641381	2.83673	33.2865	0.000105336	0.0176614		Hmox1	-1.68153	1.22166	39.9491	6.4591e-06	0.00118298		Mc5r	-0.695558	4.63936	52.0746	1.43396e-05	0.00261293		Rhoq
Ifitm3	0.803172	9.61256	53.4211	3.57765e-05	0.00674534		Plxnb2	0.984822	2.79331	47.9429	2.22162e-05	0.00400912		Cd53	1.09831	2.64952	38.938	1.91182e-06	0.000348264		Ramp1	-0.359716	8.01634	38.9399	5.40771e-06	0.000944311		Epn1	-0.309272	6.77798	32.4237	0.000118122	0.0192157		I830077J02Rik	0.775597	3.80671	39.1122	7.37014e-06	0.00132422		Nupr1	2.18148	0.775102	51.9002	1.45693e-05	0.00261293		Sdc2
Tox	-1.0861	3.22605	49.6219	3.79047e-05	0.00703132		Igsf10	1.86372	0.685302	47.601	2.29655e-05	0.0040465		Nedd4	-0.378357	7.84001	38.5636	2.05691e-06	0.000368651		Akap13	0.42232	7.35914	38.9655	5.65e-06	0.000970707		Ankrd10	0.296691	5.54729	32.4045	0.000118427	0.0192157		Clec2d	0.5405	6.0524	39.9763	7.50197e-06	0.00132422		Gstm1	0.732908	7.0224	51.6925	1.48485e-05	0.00262005		Hba-a1
Rhobtb3	-0.541638	5.03371	49.2443	3.91337e-05	0.00714408		4930519L02Rik	-1.33437	5.27551	59.8209	2.31586e-05	0.0040465		Trim47	0.642195	4.2214	38.4348	2.10954e-06	0.000372082		Sphk1	-0.935224	4.28212	47.9013	5.92184e-06	0.00100126		Phf5a	-0.218168	8.50992	31.6275	0.000131568	0.021009		Nkx2-3	0.915112	3.03773	38.8975	7.62647e-06	0.00132422		Shisa8	-1.20044	3.04589	51.2246	1.55011e-05	0.00269178		Selenow
Tspan6	-0.690583	3.60489	48.73	4.08858e-05	0.00731055		Tspo	0.503605	9.16	47.0969	2.41253e-05	0.00414956		F2rl2	0.707492	3.7432	37.9405	2.32552e-06	0.000403768		Hebp1	-0.600126	4.2744	38.0236	6.31365e-06	0.00102635		1700086O06Rik	-0.423106	4.19299	30.9939	0.000143563	0.0225663		Stard10	-0.446516	6.45431	38.8274	7.71227e-06	0.00132422		Col4a1	1.37157	2.01358	50.7733	1.61628e-05	0.00274438		Mcm3ap
Ndufa4	-0.746535	9.86023	51.1497	4.16401e-05	0.00731055		Slpi	-1.23094	4.85215	54.7628	2.48129e-05	0.00420216		Casp12	0.901242	2.84734	36.915	2.85409e-06	0.000480608		Necap2	-0.346447	6.57859	38.0076	6.33087e-06	0.00102635		Smarca2	0.615301	3.49393	30.7886	0.000149415	0.022653		Mdfi	0.74753	3.70805	38.5161	8.1065e-06	0.0013705		Clec5a	1.4044	2.35207	50.6787	1.63057e-05	0.00274438		Khdrbs3
Nupr1	1.47257	2.49188	48.4296	4.19526e-05	0.00731055		Gadd45g	1.36959	2.04127	45.7664	2.75343e-05	0.00459238		Hnrnpdl	-0.400622	7.24721	36.91	2.85698e-06	0.000480608		Spire1	-0.686633	5.41703	46.4234	6.35928e-06	0.00102635		Tnfrsf21	0.675072	2.75459	30.6553	0.000150499	0.022653		Cyba	-0.394628	7.73791	38.3473	8.32961e-06	0.00138688		Gngt2	0.856722	3.33076	50.1549	1.71242e-05	0.00281291		Frmd6
Il2rg	0.56799	5.75568	48.0711	4.32701e-05	0.00742761		App	0.589013	4.22832	45.6036	2.79891e-05	0.00459857		Ms4a3	0.469387	6.19644	37.9028	2.89783e-06	0.000480608		Prelid2	-0.52843	5.19618	37.74	6.62711e-06	0.00105361		Pfdn1	-0.24905	7.59908	30.6378	0.00015087	0.022653		Stx11	-0.594896	4.37489	37.4169	9.68929e-06	0.00158919		Slfn2	1.87137	2.8687	58.323	1.72272e-05	0.00281291		H2-K1
I830077J02Rik	1.21508	2.3562	47.7172	4.46202e-05	0.00754671		Ctsl	0.618443	4.88062	44.2195	3.22366e-05	0.00519203		Clec10a	2.10046	1.18415	36.9819	2.95274e-06	0.00048065		Zyx	0.472162	5.67048	37.3067	7.19208e-06	0.00112662		Arhgef2	0.454267	4.35153	30.3683	0.00015669	0.0230242		Col1a2	-1.23178	2.38631	37.0827	1.02365e-05	0.00165426		Stat3	0.475887	5.57918	49.4549	1.82946e-05	0.00294328		Tmem215
Prtn3	0.610464	9.85246	47.3136	4.63997e-05	0.00763542		Sipa1l1	0.645881	5.90289	44.1276	3.25445e-05	0.00519203		Atp5k	-0.486508	7.63983	41.239	2.9846e-06	0.00048065		Ly6e	0.359252	8.57022	37.0392	7.47832e-06	0.00115448		Txnl1	-0.250426	8.93538	30.3087	0.000158012	0.0230242		Cd302	1.17448	2.19795	36.868	1.06064e-05	0.00168919		Siglece	2.297	0.553086	47.207	2.27443e-05	0.00360612		Nrg1
Xylt1	0.572881	4.20804	47.1933	4.67124e-05	0.00763542		Pi16	0.787952	2.92827	42.8946	3.70312e-05	0.00582342		St8sia6	0.606457	4.30405	36.38	3.1805e-06	0.000493213		Gmpr	0.478994	4.89738	36.941	7.60697e-06	0.00115756		Asnsd1	-0.331038	5.54738	30.0555	0.000163779	0.0230242		Basp1	0.641562	5.17154	38.8716	1.09314e-05	0.00169322		Cd180	-0.88558	2.9024	46.2652	2.49799e-05	0.00390401		Atp8a1
Hba-a2	-2.47874	0.340492	47.0906	4.71363e-05	0.00763542		Ly6a	2.56792	4.41023	86.5887	3.80904e-05	0.00590563		Selenoh	-0.365409	7.62604	36.3195	3.21987e-06	0.000493213		Cytip	0.531062	4.37765	36.5181	8.18965e-06	0.00122868		Matk	1.2874	1.83159	32.2626	0.000164023	0.0230242		Tsc22d1	-0.472498	5.99412	36.6182	1.10555e-05	0.00169322		Tmem38b	0.606478	4.26296	45.8422	2.60675e-05	0.0040166		Hnrnpdl
Tnfsf10	0.571827	5.13028	46.386	5.01728e-05	0.0079113		B4galnt4	1.72158	0.954434	42.3691	3.91626e-05	0.00598753		Basp1	0.711676	4.43789	39.449	3.23402e-06	0.000493213		Prdx6	-0.422191	9.06783	36.4348	8.31011e-06	0.00122944		Gm12999	-0.680772	3.36	30.2775	0.000164785	0.0230242		Tgm1	1.26158	1.88258	36.5145	1.1248e-05	0.00169322		Casp4	0.866672	3.74232	45.6414	2.66035e-05	0.00404225		Csf2rb2
H2afy	-0.430138	10.7574	46.3766	5.02152e-05	0.0079113		Arid5a	0.595931	4.81615	41.7613	4.18107e-05	0.00627455		Fhdc1	2.23334	0.872742	36.2887	3.24015e-06	0.000493213		Aplp2	-0.411576	6.76685	36.3222	8.47612e-06	0.00123682		Leprot	-0.278638	6.43768	29.8283	0.000169167	0.0232436		Il6st	1.02031	2.98277	36.5145	1.12481e-05	0.00169322		Pdgfrb	0.688941	4.15516	45.49	2.70158e-05	0.00404867		Luzp1
Tspo	0.488826	8.44308	46.0333	5.17812e-05	0.00804777		C3	1.47821	2.14536	41.594	4.25766e-05	0.00627455		Cd52	0.471215	5.56004	36.1673	3.32129e-06	0.000495778		St3gal5	-0.570369	5.05492	36.6409	8.7904e-06	0.00126534		Armcx6	-0.596182	2.74134	29.6827	0.000172729	0.0232436		Ikzf2	0.545547	4.61946	36.3919	1.14807e-05	0.00170489		Plscr1	0.673333	4.47514	44.9797	2.8463e-05	0.00420791		Mcub
Mcub	1.77646	0.904412	43.8897	6.30088e-05	0.00958735		Serpina3g	1.10636	6.41164	49.1061	4.27499e-05	0.00627455		Tmem215	1.98333	1.09484	36.1307	3.34623e-06	0.000495778		Gngt2	0.802765	2.99599	35.3672	1.00413e-05	0.00140009		Lias	-0.294948	5.81136	29.6602	0.000173287	0.0232436		Rhobtb3	-0.459181	5.24352	35.5683	1.31893e-05	0.0019325		Camk2d	0.544848	4.49789	43.6714	3.26099e-05	0.00473243		Casp3
S100a9	2.1681	2.80517	50.5227	6.36422e-05	0.00958735		Bcl3	1.35358	2.94405	42.5422	4.35529e-05	0.00630829		Hba-a1	-2.88057	0.962796	37.4291	3.51062e-06	0.000507217		Cldn13	-1.1092	3.1082	37.5438	1.00859e-05	0.00140009		Asb17os	-0.534366	5.66208	34.8094	0.000179094	0.0237063		Gem	-2.04415	0.78112	34.6523	1.54306e-05	0.00218996		C3	1.04326	3.29286	43.8226	3.28761e-05	0.00473243		Xbp1
Gm15657	0.598877	5.85308	43.6915	6.4188e-05	0.00958735		Emilin2	0.94781	4.28624	42.5291	4.42349e-05	0.00632387		Kcng2	-1.10101	2.56244	35.8906	3.51473e-06	0.000507217		Vldlr	2.91957	0.0426623	35.3232	1.01208e-05	0.00140009		Phlda3	0.728968	3.01282	29.6415	0.000181533	0.0237172		Gnaq	-0.466341	5.46919	34.6262	1.55003e-05	0.00218996		Nedd4	-0.507049	7.57911	42.5906	3.65795e-05	0.00519714		Marcksl1
Esam	0.74529	4.37247	43.5073	6.5308e-05	0.00962089		Chd7	1.12694	2.18047	40.9578	4.56426e-05	0.00644145		Bcl3	1.31878	1.95577	35.7734	3.60031e-06	0.000512906		Ap3s1	-0.390805	6.80516	35.231	1.02895e-05	0.00140518		Lrrc25	1.19675	0.993035	29.0981	0.000187945	0.0242401		Man2a2	0.603452	4.79626	34.6098	1.55444e-05	0.00218996		Slc4a8	0.590135	5.61856	42.1774	3.82458e-05	0.00536422		Svip
Lamp2	0.433387	6.4294	43.343	6.63272e-05	0.00962089		Pou2f2	0.571084	6.62772	40.7127	4.68929e-05	0.00653414		Man2a2	0.573016	4.77217	35.6478	3.70023e-06	0.000520468		Treml2	0.367991	6.12566	34.8761	1.09687e-05	0.00147897		Sipa1l1	0.437994	4.43174	28.8254	0.00019558	0.0249055		P2rx1	-0.627848	4.62171	34.2616	1.65133e-05	0.00229702		Serpinf1	-0.829744	4.84315	43.9783	3.96144e-05	0.00548584		Stat3
Cd200r4	2.25804	2.02829	45.706	6.69221e-05	0.00962089		Itga6	0.480293	5.30039	40.462	4.82137e-05	0.0066342		Ap3s1	-0.37574	6.44194	35.5546	3.76616e-06	0.000523119		Fth1	-0.376556	10.5382	34.65	1.14274e-05	0.00152155		Klhl24	-0.401066	4.44836	28.7248	0.000198486	0.0249596		Acvr1b	0.921317	2.63124	34.0999	1.6986e-05	0.00233324		Pou2f2	0.477639	6.27488	41.4495	4.14031e-05	0.00566188		Clu
Tnip3	-0.701387	4.32431	43.1092	6.78103e-05	0.00962823		Cebpd	0.702024	5.5163	39.9763	5.08993e-05	0.006834		Cited2	0.37267	7.64604	35.1751	4.07385e-06	0.000558872		Ptms	0.508834	5.0933	34.1626	1.24898e-05	0.00164248		Nfkb1	0.35297	5.05547	28.61	0.000201869	0.0249692		Esam	0.589155	4.85575	33.9254	1.75128e-05	0.00234962		Col4a2	1.10118	2.00555	41.2303	4.24136e-05	0.00572845		St8sia4
Socs1	1.06667	3.31982	42.8805	6.93004e-05	0.0097198		Ier3	0.507369	5.47126	39.9749	5.09073e-05	0.006834		P3h3	0.947402	2.99652	35.0688	4.16482e-06	0.000564384		Krt18	0.45387	4.71261	33.7865	1.33842e-05	0.00173864		F2r	0.684275	2.6827	28.5545	0.000203526	0.0249692		Chd3	0.771919	3.63735	33.9189	1.75329e-05	0.00234962		Pld4	1.36135	1.50014	41.0474	4.32789e-05	0.00577403		Ptprc
Hba-a1	-2.98582	0.998055	41.6886	7.91722e-05	0.010642		Col4a2	1.48907	1.78723	38.1452	6.27441e-05	0.00817526		Oaz1	-0.335443	10.1402	34.805	4.4003e-06	0.000587527		Mthfd1	-0.413384	6.53832	34.1884	1.35838e-05	0.00174331		Ssbp3	-0.282264	6.41976	27.8875	0.000224768	0.0272429		Gnaz	-0.994995	4.37016	44.5438	1.99376e-05	0.00259744		Mtus1	0.749837	4.43115	40.4791	4.61029e-05	0.00607669		Clec5a
Nedd4	-0.524987	7.99118	41.487	7.92793e-05	0.010642		Ptms	0.598813	6.40655	38.1301	6.28545e-05	0.00817526		Dst	0.648669	4.17468	34.7606	4.44135e-06	0.000587527		Acsl1	-0.413284	6.02749	33.6278	1.37828e-05	0.00174779		H3f3b	-0.190217	10.4177	27.6418	0.000233242	0.0279335		Ccnd1	-0.470563	5.59494	33.1571	2.00603e-05	0.00259744		Sorl1	0.779197	3.43978	39.4761	5.16344e-05	0.00660636		Thy1
Tbc1d9b	0.498475	5.71743	41.4666	7.94378e-05	0.010642		Fndc3a	0.441352	5.79368	37.9343	6.43072e-05	0.00817526		Gng12	-0.35251	6.64794	34.5194	4.67165e-06	0.000610721		Pou2f2	0.742138	3.46606	33.3314	1.45629e-05	0.00182499		Tmem14c	-0.324678	9.54807	29.261	0.000238528	0.0282305		Sipa1l1	0.588607	5.86413	37.5884	2.00913e-05	0.00259744		Il4ra	0.745671	3.39604	39.4256	5.19329e-05	0.00660636		Muc13
Tjp1	1.39899	3.38701	44.6476	7.95771e-05	0.010642		Relb	1.29011	1.66694	37.8913	6.46308e-05	0.00817526		Vwf	0.839037	3.07564	34.0063	5.20588e-06	0.000672649		Zfhx3	0.488206	4.62396	32.8137	1.60453e-05	0.00198738		Mt1	0.273194	9.945	27.6189	0.000243886	0.028529		2009-09-01	0.481809	5.56899	32.7998	2.13841e-05	0.00273243		Cd82	0.689612	3.17789	39.4256	5.1933e-05	0.00660636		Chd7
Ier3	0.53985	6.23849	41.0402	8.28386e-05	0.0107411		Fads2	0.613085	3.79885	37.8279	6.51129e-05	0.00817526		Sbno2	0.520014	4.44445	33.6775	5.58283e-06	0.000713062		Adgrg1	0.464365	6.59705	37.5881	1.64804e-05	0.0020044		Ifrd1	0.36179	5.59888	27.203	0.000249331	0.0288307		Fndc3a	0.431169	5.27837	32.4766	2.26653e-05	0.00282171		Arid5a	0.605146	4.65278	39.2335	5.30875e-05	0.0066756		Dmwd
Gngt2	0.860115	4.54539	41.6791	8.30118e-05	0.0107411		Gm46224	1.44125	1.6017	37.7226	6.59224e-05	0.00817526		Rapsn	-0.688663	3.94674	33.5409	5.74802e-06	0.000725819		Hist1h3a	-0.563632	4.33992	32.6465	1.65591e-05	0.0020044		Klhl5	0.492664	3.3853	26.8928	0.000261496	0.0298937		Bhlhe40	1.86051	0.922984	32.4676	2.27022e-05	0.00282171		Ecm1	1.20589	1.75939	38.5002	5.77814e-05	0.00718328		Bpifc
Hbb-bs	-1.92226	1.94788	41.0411	8.31195e-05	0.0107411		Pdlim1	-0.513184	5.15637	37.7	6.60972e-05	0.00817526		Pgk1	-0.362718	7.46209	33.2191	6.15858e-06	0.000768923		Pabpc4	-0.366459	6.3479	32.458	1.71604e-05	0.00205385		Slc25a21	-0.307016	6.64886	26.763	0.000266791	0.0301563		S100a9	1.58351	1.73642	32.8867	2.28531e-05	0.00282171		Nrg1	1.61157	1.20165	38.4022	5.84449e-05	0.00718412		Lgals3bp
Mcf2l	1.26287	2.02051	40.4982	8.74194e-05	0.0111712		Unc119	-0.473141	5.34167	37.2351	6.98275e-05	0.00854067		Eva1b	0.599344	4.00084	33.117	6.29538e-06	0.00077727		Basp1	1.55092	1.81805	35.0148	1.79604e-05	0.00207739		Ndufb10	-0.219548	8.66134	26.4636	0.000279495	0.0312413		Sema7a	1.67551	0.918397	32.3642	2.31309e-05	0.00282428		Gclm	0.466833	7.04996	37.9853	6.13703e-05	0.0074599		Prtn3
Ms4a6c	1.35161	6.07051	54.6649	9.10407e-05	0.0115061		Scpep1	0.804301	3.2319	37.0382	7.14809e-05	0.00858616		Col4a1	1.13265	2.1071	32.8686	6.6423e-06	0.000811091		Slfn5	1.47299	1.70427	32.6628	1.7967e-05	0.00207739		Specc1	-0.368435	5.0774	26.0821	0.000296726	0.0328029		Mir155hg	1.30244	1.8048	31.7673	2.57888e-05	0.00305405		Tfr2	0.558016	4.25381	37.6537	6.38204e-05	0.00767248		Nrp2
Csf3r	0.478178	5.54959	39.3735	9.79347e-05	0.0122429		Mrgpra2a	1.94469	1.44417	37.0271	7.25366e-05	0.00858616		Atp5h	-0.327526	9.45166	32.7652	6.7927e-06	0.000820439		Klf3	-0.443088	5.42184	32.1724	1.81177e-05	0.00207739		Ybx1	-0.1874	10.9901	25.8741	0.000306648	0.0335312		Ms4a6c	1.09517	2.74465	31.9688	2.58077e-05	0.00305405		Mrgpra2a	1.68052	1.06747	37.3387	6.6255e-05	0.00787859		Rnase12
Galnt6	0.541216	5.49418	39.2652	9.90261e-05	0.0122462		Btnl9	-0.720708	2.95872	36.9151	7.25393e-05	0.00858616		Akr1c13	-0.512995	4.73898	32.5404	7.13277e-06	0.000852251		Cpne3	0.592234	4.03583	32.1668	1.81372e-05	0.00207739		Ly6a	2.78128	0.616445	35.3053	0.000314322	0.0340009		Vcl	-0.357343	6.32338	31.7551	2.58464e-05	0.00305405		Cst7	0.466209	6.92499	36.7753	7.08886e-05	0.00833894		Id1
Itgb2	1.00579	3.00576	38.7198	0.000104748	0.0126423		Atp8a1	0.545032	4.46059	36.5724	7.55814e-05	0.00879575		Smarca2	0.369678	6.23187	32.4127	7.33408e-06	0.000861873		Gcat	0.758566	2.92245	32.0801	1.84399e-05	0.00208959		Plec	0.634917	3.20032	25.8094	0.000322043	0.0344654		Mdm1	-0.451107	5.30003	31.5669	2.67563e-05	0.00312792		Bex4	-0.950259	2.74005	36.5071	7.32277e-05	0.00852246		H2-D1
Abca4	1.60576	1.44348	38.7149	0.000104801	0.0126423		Rhobtb3	-0.583103	4.19896	36.5366	7.59081e-05	0.00879575		Tmsb4x	-0.294311	11.1375	32.3913	7.36843e-06	0.000861873		Pcdh7	-0.582594	3.99755	31.8987	1.90912e-05	0.0021155		Cachd1	-0.423342	4.07145	25.3295	0.000334527	0.0352841		Mycn	0.497656	6.36163	33.1064	2.74027e-05	0.00312967		S100a8	0.924845	2.86245	36.3877	7.42984e-05	0.00855605		Itga1
Lgals3bp	0.574203	6.42265	38.6484	0.000105526	0.0126423		Pdgfrb	0.653401	4.65222	36.4434	7.67664e-05	0.00880255		Cebpd	1.08665	2.44513	32.0118	8.00727e-06	0.000926841		Slfn2	2.6169	0.136138	31.8618	1.92267e-05	0.0021155		Ssna1	-0.270385	7.6196	25.2426	0.000339247	0.0352841		Pdcd4	-0.404629	9.89028	31.684	2.74584e-05	0.00312967		Mt1	1.26539	7.09226	49.0599	7.53768e-05	0.00858982		Rasal3
Tgfbi	1.85874	2.86147	43.7563	0.000109308	0.0129603		Cd274	0.78408	2.88559	35.868	8.23221e-05	0.00934229		Gem	-1.20137	2.03664	31.7794	8.42794e-06	0.000963104		Nupr1	1.48401	1.77398	32.5172	1.92643e-05	0.0021155		Carhsp1	-0.498825	5.7506	29.9154	0.000344876	0.0352841		Sardh	-1.15851	2.70474	32.3862	2.76256e-05	0.00312967		Anxa4	-0.579994	4.20379	36.1381	7.65956e-05	0.00863872		Selenom
Cebpb	0.475627	5.58407	38.2072	0.000110492	0.0129671		Ltc4s	0.695704	4.05336	35.3985	8.72089e-05	0.00979588		Chd3	0.391787	5.75396	31.7441	8.4939e-06	0.000963104		Olfm1	-0.858028	3.06469	31.4953	2.06328e-05	0.00220359		Stard10	-0.348757	7.94322	27.8643	0.000346866	0.0352841		Cytip	0.540085	4.3455	31.3019	2.80979e-05	0.00315069		Soat1	0.450551	4.90317	36.0522	7.74063e-05	0.00864107		Slpi
Asah1	0.451518	5.32442	37.7358	0.000116112	0.0134889		Gng12	-0.466506	6.88262	35.2069	8.93008e-05	0.00992354		Hba-a2	-2.80728	0.451523	31.68	8.61513e-06	0.000966983		Nfkb1	0.325269	6.12261	31.4942	2.06373e-05	0.00220359		Vps13c	0.987007	5.22509	47.8606	0.000348333	0.0352841		Myom1	-0.561233	4.42313	31.1473	2.89156e-05	0.00320963		Lag3	1.04521	2.57386	35.6087	8.17523e-05	0.00903405		Arid5a
Ldhb	-0.4141	5.84116	37.4493	0.000119696	0.0137663		Ms4a6c	0.765399	6.93338	35.9969	9.04142e-05	0.00992354		Arhgef28	0.83664	2.90772	31.274	9.42819e-06	0.00104463		Rel	0.986696	2.59051	31.4685	2.07401e-05	0.00220359		Selp	2.76401	-0.24601	29.9544	0.00035227	0.0352841		Nfkb1	0.366054	6.121	31.0361	2.95197e-05	0.00324392		S100a6	0.64053	3.95885	35.3812	8.40933e-05	0.00919217		Krtcap3
Gm44067	0.632037	3.4198	37.1467	0.000123626	0.0140775		Smim6	0.865366	2.29251	35.0056	9.15622e-05	0.00992354		Chst15	0.624735	4.15672	31.2423	9.49491e-06	0.00104463		Tsix	0.338123	6.60907	31.4303	2.08939e-05	0.00220359		Anxa4	0.812168	1.93724	24.9756	0.000354244	0.0352841		Slc7a1	0.472303	5.17536	30.8699	3.04495e-05	0.00329652		Prss57	0.540271	6.55215	35.2619	8.5352e-05	0.00919217		Rpl22l1
Tfr2	0.475361	4.97771	36.893	0.000127043	0.0143247		Sema4d	0.504834	4.46798	34.9363	9.23565e-05	0.00992354		Calm1	-0.335793	9.10834	30.9739	1.00824e-05	0.00109839		Gimap1	0.432977	4.89038	31.2786	2.15177e-05	0.0022308		Pcbd2	-0.281567	6.22088	24.9061	0.000358278	0.035336		Pou2f2	0.791933	3.27472	30.8438	3.05983e-05	0.00329652		Scarf1	0.906985	2.34176	35.2289	8.5704e-05	0.00919217		Fhit
Cers6	0.683661	3.69526	36.6088	0.000131005	0.0146281		Ighm	-0.779668	5.32091	35.8782	9.28529e-05	0.00992354		Nkg7	-0.352231	8.32398	30.8895	1.02752e-05	0.00110853		Plcg2	0.709293	3.15862	31.2458	2.16553e-05	0.0022308		Bnip3l	-0.241846	6.90516	24.745	0.00036783	0.035926		Tpm4	-0.588238	5.19591	32.2652	3.11699e-05	0.0033255		Scpep1	0.97326	3.02829	35.0406	8.77464e-05	0.00931986		Diras2
Icosl	1.36582	1.47855	36.3693	0.00013446	0.0148695		Tpm4	0.769957	4.2706	34.9107	9.38385e-05	0.00993245		Ndufb8	-0.365936	8.11805	30.8463	1.03754e-05	0.00110857		Chd3	0.402268	5.13643	31.2162	2.17803e-05	0.0022308		Rhd	-0.468789	7.72608	33.1899	0.000380258	0.0367826		Tgfb1i1	-1.83882	0.600625	30.5997	3.20315e-05	0.00337401		Cdkn1a	0.729868	4.01487	34.707	9.15068e-05	0.00962581		Lamp2
Lbp	0.474435	5.22828	36.1239	0.000138115	0.0151282		Hmox1	-1.32959	1.40447	34.6071	9.62431e-05	0.0100899		Sipa1l1	0.396521	6.47332	30.9528	1.0533e-05	0.0011147		Tnfrsf13b	0.675909	3.78242	31.1034	2.22635e-05	0.00225858		Atp8a1	-0.327473	5.87611	24.401	0.000389248	0.0369205		Casp3	-0.382212	5.83859	30.5654	3.22387e-05	0.00337401		Selenow	-0.470231	7.46844	34.52	9.36985e-05	0.0097625		S1pr3
Tuba8	-1.02523	2.19463	35.9194	0.000141252	0.0153259		Plscr1	0.549492	4.63217	34.1915	0.000101427	0.0104412		Rcvrn	3.26245	1.52643	49.2463	1.13157e-05	0.00118623		Frat2	-0.322643	7.24456	30.9307	2.3027e-05	0.00231399		Per1	0.809362	1.86996	24.3439	0.000392944	0.0369205		Ckap4	0.487421	4.65263	30.3424	3.36229e-05	0.00348567		Igsf6	0.421604	5.7661	33.9699	0.00010051	0.0103734		B4galt6
Cdk6	0.392986	8.96264	35.7263	0.000144295	0.0155097		Tlr12	1.23718	1.58825	34.1819	0.00010155	0.0104412		Car3	-0.631083	4.10749	30.23	1.19267e-05	0.00122886		Gng11	0.594378	4.01635	30.8035	2.36082e-05	0.0023446		Hist1h2bc	-0.735332	5.47079	37.0733	0.000399656	0.0369205		Wfdc17	2.12843	2.14614	43.6231	3.42126e-05	0.00351366		Il2rg	0.415645	4.82285	33.7634	0.000103217	0.0105217		Pcbd1
Rbp1	-0.446381	6.42504	35.6306	0.00014583	0.0155296		Hmgn3	-0.482214	4.58498	34.0466	0.000103311	0.0104412		Pou2f2	0.614492	3.91476	30.2016	1.20039e-05	0.00122886		Cd52	0.825529	3.13376	30.7485	2.3864e-05	0.0023446		Mrps36	-0.287323	7.74385	24.4619	0.00039982	0.0369205		Grap2	-0.927916	3.40541	31.5571	3.52614e-05	0.00358785		Snx24	1.17066	1.8053	33.7145	0.000103871	0.0105217		Serpinf1
Camk1	0.424489	5.4795	35.478	0.000148322	0.01565		Slc44a2	0.499049	5.2871	34.0408	0.000103388	0.0104412		Timp2	-0.57439	4.06012	30.1359	1.2185e-05	0.00122886		Ccnd3	0.31518	6.14707	30.6873	2.41528e-05	0.0023446		Cenph	-0.230589	6.17327	24.2361	0.000400033	0.0369205		Serpina3g	1.09753	7.80384	69.177	4.00495e-05	0.00403766		Neu1	0.583431	3.79073	33.4919	0.000106908	0.0107301		Smim6
Slc28a2	0.668424	4.0063	35.0497	0.000155593	0.0158856		Esam	1.27393	1.9574	32.9609	0.000118824	0.0116345		Soat1	0.654054	3.71395	30.1183	1.22338e-05	0.00122886		Klk8	0.855021	4.29311	41.5939	2.4212e-05	0.0023446		Itgb3bp	-0.301422	4.81095	24.1353	0.0004068	0.0372037		Kcnc1	-1.07738	2.40241	29.2471	4.14614e-05	0.00414199		Flot2	0.554174	4.78921	33.3736	0.000108564	0.0107972		Mns1
Sbno2	0.740871	5.18011	35.9993	0.000155634	0.0158856		Camk2a	0.608889	3.79363	32.9492	0.000119005	0.0116345		Eps8	0.969834	2.69748	30.1035	1.22753e-05	0.00122886		Plcb2	0.548629	4.04231	30.412	2.55002e-05	0.0024471		Eid2	0.768829	1.95333	23.8982	0.000423257	0.0373911		Crybg3	1.36044	1.70701	28.8079	4.51608e-05	0.00444817		Id1	1.17235	3.55835	36.3155	0.000125406	0.0123599		Angpt1
Car2	-0.693754	8.82463	35.8888	0.000155643	0.0158856		Soat1	0.55911	4.74628	32.9391	0.000119162	0.0116345		Col5a1	-1.31094	2.47238	32.5262	1.28958e-05	0.00127945		Txnl1	-0.391515	8.23686	30.6543	2.62556e-05	0.0024971		Paox	0.390096	3.82496	23.8559	0.000426272	0.0373911		Ms4a3	0.511088	5.67741	30.1472	4.53358e-05	0.00444817		Trem3	0.511647	5.24263	32.1009	0.00012844	0.0125458		Qsox1
H2-Q7	-0.48323	7.66818	35.0213	0.00015609	0.0158856		Nedd4	-0.509511	7.46613	32.9218	0.000119431	0.0116345		Cd200r4	1.51798	1.69711	30.2572	1.42063e-05	0.001397		Frat1	-0.458244	4.62881	30.1909	2.66427e-05	0.00251149		Osm	0.967595	1.41224	23.8409	0.000427353	0.0373911		Clnk	1.41704	1.57336	28.3111	4.97953e-05	0.00484248		Chd7	0.701044	3.09256	32.0181	0.000129876	0.0125738		Casp4
Mir155hg	0.931938	3.41576	34.9034	0.000158174	0.0158856		Csgalnact1	0.693396	3.05595	32.7709	0.000121813	0.0117624		Tsix	0.347102	6.62733	29.0493	1.56492e-05	0.00152539		Fxyd5	0.419591	6.70401	32.7509	2.74508e-05	0.00256496		Fut8	0.341711	5.20189	23.8194	0.000428897	0.0373911		Rnf150	0.886733	2.91918	28.1861	5.10433e-05	0.00489626		Ptgr1	0.729766	4.67064	32.8307	0.000140174	0.0134518		Abcb4
Flnb	0.850794	4.17502	35.1574	0.000158845	0.0158856		Fut8	0.557673	7.98924	32.6256	0.000124159	0.0118847		Taldo1	-0.317227	8.02675	28.9158	1.61441e-05	0.00154953		Optn	-0.401998	6.84156	30.8344	2.79391e-05	0.00258789		Unc119	-0.380054	5.49642	23.9808	0.000432817	0.0373911		Clec4d	-0.537216	4.53628	28.1668	5.12395e-05	0.00489626		Lair1	0.542845	4.08396	31.3327	0.00014251	0.0134597		Pmaip1
Pou2f2	0.5634	6.32394	34.7893	0.000160224	0.0158856		Dusp6	-0.900804	3.42377	32.5373	0.000127127	0.012052		Pdgfrb	0.610326	4.077	28.9073	1.61758e-05	0.00154953		Gstm1	0.485404	4.30187	29.7345	2.9184e-05	0.0026799		Cda	1.20468	1.71471	24.1949	0.000437534	0.0373911		Shisa8	-1.48179	1.12962	28.0055	5.29091e-05	0.00501223		Plxnb2	0.721196	2.67627	31.3221	0.000142717	0.0134597		Slc6a13
Tlr12	1.38942	1.63276	34.5968	0.000163753	0.0160968		Asah1	0.454808	5.18361	32.3216	0.000129242	0.012052		Prdx4	-0.390331	6.50667	29.003	1.64585e-05	0.00156314		Afdn	0.886821	2.53074	29.6383	2.97534e-05	0.00270884		Alad	-0.264288	7.83705	23.6745	0.000439499	0.0373911		4930519L02Rik	-0.855936	4.05425	32.9336	5.36412e-05	0.00503815		Fut8	0.411595	7.7705	30.9852	0.000149468	0.0139759		Nupr1
2310009B15Rik	-0.398523	5.24535	34.519	0.000165207	0.016102		Cavin1	-0.930394	2.33864	32.2781	0.000129989	0.012052		Itpr2	0.670736	3.96218	29.5785	1.75914e-05	0.00165657		Cela1	-0.446416	5.08993	29.3162	3.17507e-05	0.00286617		Gda	0.852818	3.7615	31.6359	0.000442651	0.0373911		Lmna	-1.12976	3.87594	39.6429	5.51283e-05	0.00511992		Fndc3b	0.531007	4.41424	30.8728	0.000151802	0.0140738		Stab1
Igfbp7	-1.24048	1.7359	34.3468	0.000168478	0.0162829		Camk1	0.455796	5.03093	32.2609	0.000130286	0.012052		Fth1	-0.291764	10.4773	28.4001	1.822e-05	0.00170135		Vps13c	0.535608	4.35219	29.1952	3.25393e-05	0.00291268		Spata24	-0.277232	5.91859	23.5602	0.000448086	0.0373911		Apobec3	0.396786	6.01617	27.7358	5.58374e-05	0.00511992		Milr1	0.436362	5.26703	30.7376	0.000154668	0.014219		Trp53cor1
A630072M18Rik	0.489168	6.22252	33.8216	0.00017895	0.0171193		Rapsn	-0.812827	2.70925	32.1302	0.000132567	0.0121175		Nav1	0.745913	4.71394	37.7673	1.84716e-05	0.00170477		Urod	-0.360494	6.47518	29.0246	3.36876e-05	0.00297839		Cbfb	0.612646	2.90848	23.5482	0.000448997	0.0373911		Tubb2a	-0.599889	3.88611	27.7293	5.59096e-05	0.00511992		Cpxm1	-1.54441	1.79926	30.6532	0.000156489	0.0142665		Mcoln2
Rara	1.10807	2.51542	33.7027	0.000181428	0.0171193		Ska1	-0.625163	3.5506	32.0947	0.000133196	0.0121175		Crip1	-0.371571	8.57756	28.6801	1.85634e-05	0.00170477		Slc18a2	0.475235	5.58831	31.0442	3.4275e-05	0.00297839		Casp3	-0.399331	8.38323	29.5302	0.000449733	0.0373911		Mrpl52	0.386002	7.81756	27.6704	5.65744e-05	0.00513798		Pi16	0.87059	2.49692	30.4952	0.000159967	0.0144349		AB124611
Ndn	-0.938003	2.56016	33.5756	0.000184124	0.0171193		Mns1	-0.665903	5.63417	31.7806	0.00014055	0.0126818		Calm3	-0.320256	8.06716	27.9172	2.04288e-05	0.0018607		Gm15657	0.388093	5.86069	28.9328	3.4324e-05	0.00297839		Mthfd2	0.305383	5.47485	23.4542	0.000456221	0.0375475		Cdk6	0.30458	8.91088	27.6083	5.72839e-05	0.00515978		Gadd45g	1.36128	1.69571	30.4144	0.000161781	0.0144349		Scpep1
Tha1	0.731261	3.57183	33.5248	0.000185215	0.0171193		Lbp	0.521234	5.76363	31.5694	0.00014291	0.0127417		Kcnk5	0.767528	3.17984	27.6484	2.17829e-05	0.0019679		Ccnd1	-0.99603	3.35517	32.8962	3.43919e-05	0.00297839		Fth1	-0.306559	11.8982	25.8643	0.000459585	0.0375475		Cpxm1	-1.20421	1.824	27.5508	5.79508e-05	0.00517741		Lgals3bp	0.680121	5.99901	32.8389	0.000162293	0.0144349		Tspo2
Arhgef28	0.998596	3.24197	33.5197	0.000185326	0.0171193		Flnb	0.598379	4.68184	31.5373	0.00014353	0.0127417		Pclaf	-0.34398	7.7934	27.5315	2.24019e-05	0.00200673		Ppm1l	-0.64551	3.84954	28.7486	3.56416e-05	0.00306173		Ccnd2	0.771135	6.70305	44.1076	0.000469256	0.0375475		Plek	-0.365129	8.43518	27.4004	5.97346e-05	0.00529374		Sdc2	-1.16916	1.74894	29.969	0.000172225	0.0151947		Hmgn1
Bhlhe40	1.02947	1.87378	33.4855	0.000186064	0.0171193		Rtkn2	-1.29378	1.27855	31.4567	0.000145101	0.0127782		Lsm3	-0.32113	7.4339	27.4996	2.25739e-05	0.00200673		Ptpn18	0.308269	7.88195	28.6157	3.66276e-05	0.00312126		Map1lc3b	-0.240334	7.30618	23.2889	0.000469261	0.0375475		Id1	1.3337	1.44951	27.2834	6.11654e-05	0.00537717		Sipa1l1	0.429221	5.94787	29.6124	0.000181162	0.0156735		Tifab
1700025G04Rik	0.414217	5.55442	33.3997	0.000187935	0.0171543		Nuf2	-0.633773	3.87638	31.3593	0.000147028	0.0128451		Pfdn1	-0.324121	6.63743	27.3868	2.31944e-05	0.00203634		Spi1	0.453827	4.95014	28.559	3.70568e-05	0.00313277		Ubac1	-0.253294	7.21291	23.2763	0.000470277	0.0375475		Usp32	-0.556221	4.54137	27.1615	6.26959e-05	0.00546798		Nav2	0.690739	4.01472	29.6101	0.000181221	0.0156735		Aig1
Cbr3	1.07641	1.78657	33.0915	0.000194842	0.0175674		Usp40	0.500543	4.17809	31.1243	0.000151799	0.0131493		Atp5g1	-0.345859	9.18672	27.4071	2.32735e-05	0.00203634		Morf4l2	-0.411591	7.72115	30.2682	3.74241e-05	0.00313891		Mllt3	-0.276726	6.03775	22.9263	0.000499437	0.039356		Tec	-0.4934	4.56195	27.0697	6.38767e-05	0.00552709		Dmxl2	0.962846	1.90656	29.582	0.000181951	0.0156735		Il1r1
Rapsn	-0.7216	3.30752	33.0621	0.000195516	0.0175674		Csf1r	0.816837	3.7591	31.152	0.000152988	0.0131493		Sdhc	-0.341388	6.26991	27.1885	2.43311e-05	0.00211225		Nudt9	-0.430388	5.18191	28.4694	3.7747e-05	0.00314126		Decr1	-0.325201	5.24196	22.911	0.000500752	0.039356		Plxdc2	0.74331	2.85111	26.6774	6.92108e-05	0.00594186		Hmga2	-0.782627	4.32527	30.7006	0.00018431	0.0157527		Nedd4
Camk2a	0.502514	4.58843	32.7704	0.000202367	0.018042		Ecm1	1.1998	1.89039	31.0144	0.000154093	0.0131493		Snx5	-0.31758	7.11712	26.84	2.64773e-05	0.00228074		Gm10762	-0.573836	3.89815	28.3104	3.90074e-05	0.00321899		Cela1	-0.304897	6.29724	22.7818	0.000512089	0.039935		Lhfp	-0.59871	3.67063	26.5654	7.08242e-05	0.00603324		Fads1	0.531174	3.54659	28.9458	0.000199377	0.0169084		Soat1
Mnd1	-0.753342	3.91078	32.6648	0.000204918	0.0181289		Dst	0.99277	3.03516	30.9853	0.000156501	0.013252		Ran	-0.327882	9.89199	26.6434	2.77929e-05	0.00234308		F2r	0.346375	5.93062	28.2761	3.92854e-05	0.00321899		Dock2	0.581391	3.66968	23.8396	0.000516967	0.0400053		Itga8	-2.30775	0.219345	26.1513	7.71622e-05	0.00652258		Slc6a13	-0.604787	3.9672	28.8218	0.000203	0.0170832		Sipa1l1
Crispld1	-0.587445	3.96374	32.4408	0.000210458	0.0184585		Cdca8	-0.487169	6.7349	30.8173	0.000158311	0.013303		Hnrnpd	-0.347328	8.84516	26.779	2.78194e-05	0.00234308		Hmox1	-1.98243	0.797974	28.1768	4.0103e-05	0.0032609		Mpdu1	-0.295808	5.03856	22.6541	0.000523584	0.040208		Ssx2ip	-0.402925	5.00534	26.0619	7.86117e-05	0.00659438		Gm20467	1.03569	1.41448	28.5762	0.000210404	0.0175412		Rhd
Bicdl1	1.14801	1.55436	32.3855	0.000211853	0.0184585		Rbp1	-0.506767	4.55204	30.1962	0.000172522	0.0143873		Tjp1	1.05801	3.19529	32.9551	2.79386e-05	0.00234308		Asb17os	-1.03189	2.77367	28.3738	4.14179e-05	0.00328485		Sri	-0.247982	7.39355	22.6076	0.000527849	0.0402285		Rcvrn	4.82303	2.16684	58.1218	7.99179e-05	0.00665317		2010-09-01	1.32739	0.921421	28.5359	0.000211649	0.0175412		Ly6a
Cd52	0.533956	6.85919	32.1691	0.000217421	0.0187519		Akr1c13	-0.479463	4.43601	30.0746	0.000175479	0.0145239		Gmpr	0.34424	6.09628	26.6044	2.80444e-05	0.00234308		Acadvl	-0.409879	4.96116	28.0044	4.15665e-05	0.00328485		Oard1	-0.309029	5.83199	22.5598	0.000532276	0.0402608		Tcp11l1	0.439672	4.67817	25.9097	8.1149e-05	0.00670486		Hvcn1	0.763874	3.27139	28.2459	0.000220869	0.0181677		F5
Itga6	0.428738	5.85222	32.1286	0.000218481	0.0187519		Trpm4	0.968185	2.06703	29.9729	0.000177995	0.0146221		Tmem14c	-0.314072	7.76142	26.5643	2.83208e-05	0.00234851		Elmo1	0.472259	4.65371	27.9703	4.18627e-05	0.00328485		Pik3cd	0.571712	2.76398	22.4553	0.000542096	0.0406977		Itgb6	1.55777	1.19871	25.8339	8.24481e-05	0.00676136		Eps8	0.820406	2.49857	27.7636	0.000237275	0.0193716		Hipk2
Paqr5	-0.725997	4.17904	31.8707	0.00022539	0.0192016		Eps8	0.823028	2.64539	29.8612	0.000180811	0.0146592		S100a10	-0.404818	8.70505	29.2153	2.93872e-05	0.00241784		Csf3r	1.90588	0.344696	27.9654	4.19061e-05	0.00328485		Slc6a20a	-1.19152	0.667055	22.4071	0.000546704	0.0407396		Cd180	-0.538471	4.32206	25.7085	8.46469e-05	0.00686119		Gfi1	0.561678	4.61662	27.7127	0.000239088	0.0193749		Nkx2-3
Ifngr2	0.46722	4.47655	31.7921	0.000227549	0.019243		Csf3r	0.472768	5.34253	29.8495	0.000181109	0.0146592		Sik2	0.533589	4.07725	26.3853	2.9592e-05	0.00241784		Etnk1	0.338986	6.52247	27.9615	4.19395e-05	0.00328485		Nfya	0.288277	4.9546	22.1757	0.000569448	0.0419747		Hes1	1.44669	1.18963	25.6935	8.49142e-05	0.00686119		Paox	0.352602	5.2809	27.5116	0.000246415	0.0198219		Btnl9
Klrb1c	1.85834	0.454339	31.5006	0.00023577	0.0196695		Stat3	0.580498	6.08818	29.4444	0.000191788	0.0153048		Limd2	-0.429347	6.02863	27.6386	2.98128e-05	0.0024181		Phf10	-0.34269	6.2519	27.9136	4.23607e-05	0.00329363		Zbed3	0.509278	3.04381	22.1542	0.000571624	0.0419747		Itpr2	0.611339	3.94465	25.3878	9.05737e-05	0.00725467		Ly86	-0.941676	3.26066	28.1718	0.000249947	0.0199593		Ccnd1
Soat1	0.459002	4.71421	31.4921	0.000236013	0.0196695		Slc6a13	-0.77342	4.08075	29.4803	0.000192928	0.0153048		Sla	0.410421	5.44742	26.0662	3.20148e-05	0.00256634		C1qtnf12	-0.388048	6.48521	28.3545	4.35266e-05	0.00335173		Homer2	1.73844	2.45849	36.2272	0.000583122	0.0422406		Ttyh3	0.409303	4.92558	25.3407	9.14839e-05	0.00725467		Lamp2	0.445279	6.25351	27.091	0.000262613	0.0206917		Apobec3
Phldb2	0.788037	2.8347	31.3016	0.000241587	0.0199892		Igfbp7	-1.4105	2.54447	30.8185	0.000193256	0.0153048		Gpx1	-0.281935	10.1304	26.0355	3.22587e-05	0.00256634		Rnase6	0.467951	5.50164	29.3636	4.37373e-05	0.00335173		Ssbp4	0.224348	6.72799	22.0368	0.000583643	0.0422406		Crip1	-0.325514	8.36935	25.3262	9.17644e-05	0.00725467		Khdrbs3	-0.857186	4.5554	30.0567	0.000264412	0.0206917		Ppp1r9a
Mc5r	-0.570116	5.10671	30.8568	0.000255233	0.0208396		Ccna2	-0.730055	4.97726	30.0367	0.00019478	0.0153153		Sumo3	-0.311932	7.38756	26.0155	3.24193e-05	0.00256634		Il31ra	-0.637341	3.46391	27.6954	4.43403e-05	0.00337366		Lamp1	-0.215511	6.9322	21.8554	0.000602812	0.0427985		Itsn1	-0.572848	3.90448	25.1831	9.45985e-05	0.00742531		Entpd1	1.03283	1.63663	27.0367	0.000264793	0.0206917		S100a4
Cxcl10	2.43655	0.739873	30.8447	0.000256329	0.0208396		Frmd6	0.606752	3.34992	29.2075	0.000198376	0.0154874		Mrpl28	-0.338491	6.69679	25.9491	3.29565e-05	0.00256634		Tnfaip2	-0.292807	7.34147	27.638	4.48775e-05	0.00339032		Ctsc	0.667576	2.8279	22.034	0.000603754	0.0427985		Casp12	0.690399	3.32315	25.0087	9.81853e-05	0.00765218		Tgfbi	0.623749	3.29615	26.9287	0.000269196	0.0207619		Piga
Gm20467	0.623915	4.03035	30.7918	0.000257302	0.0208396		S1pr3	0.650911	3.05303	29.1322	0.000200524	0.0155449		Gins2	-0.38209	5.71165	25.9387	3.30423e-05	0.00256634		Dhcr24	0.564322	3.63997	27.5836	4.53933e-05	0.00340514		Arhgef25	-0.362299	3.89884	21.8239	0.000606215	0.0427985		Gucy1a1	-0.389551	6.47596	24.8532	0.000101512	0.00785572		Tgm1	1.46887	1.75135	27.4055	0.000269488	0.0207619		C1qtnf12
Myof	0.831585	3.88371	30.6662	0.000262508	0.0211126		Ctss	0.890076	3.33002	29.0255	0.000205845	0.0158242		Hdgf	-0.350247	8.96542	26.1856	3.33064e-05	0.00256634		Tspan33	-0.443795	5.23941	27.2682	4.85185e-05	0.00361412		Tspan8	-0.761821	5.94222	36.6649	0.000608369	0.0427985		Cavin2	-0.346895	8.34318	24.5635	0.000108052	0.00830334		Scd2	0.403649	6.46281	26.6138	0.000282532	0.0216147		Rab7b
Slc7a8	0.750767	4.00558	30.4148	0.00026972	0.0214524		Dglucy	0.9611	1.69657	28.9109	0.000207002	0.0158242		Klk8	0.330989	6.34541	25.9017	3.33467e-05	0.00256634		Matk	0.564707	4.37446	27.6215	5.03942e-05	0.00372777		Csf2ra	0.461189	3.0553	21.6929	0.000620608	0.0429628		Socs1	0.644848	3.66077	24.3715	0.000112643	0.0085961		Ldlr	0.606097	3.78866	26.5273	0.000286331	0.0217532		Ccnd2
Cd200r3	2.51412	0.954088	31.1824	0.000272093	0.0214524		Mc5r	-0.607139	4.76633	28.7939	0.000210529	0.0159828		Ptma	-0.265806	12.3175	25.8847	3.3488e-05	0.00256634		Ly6a	2.16273	0.807531	30.1023	5.22802e-05	0.00384061		Slc25a4	0.333555	7.48427	24.0576	0.000628918	0.0429628		Skil	0.733429	3.74195	25.3113	0.000115086	0.00869774		Hdgfl3	-0.667352	2.8018	26.4063	0.000291743	0.0217974		Csf3r
Gadd45b	0.547618	3.72802	30.3382	0.000272329	0.0214524		Ndufa4	-0.571301	10.1104	28.6736	0.000216544	0.0163268		Tgm1	1.21638	1.84278	25.816	3.40645e-05	0.00257935		Fes	0.623471	3.70907	26.7318	5.43938e-05	0.00395026		Zfp639	-0.28122	5.53443	21.542	0.0006377	0.0429628		Myo1e	0.909393	2.68511	24.254	0.000115558	0.00869774		Tpm4	0.774218	3.75501	27.1067	0.000292141	0.0217974		Pld4
H1f0	0.396859	5.62964	30.1296	0.000279592	0.0218748		Lair1	0.667595	3.5334	28.198	0.000229618	0.0171948		Col4a2	1.41298	1.35452	25.8092	3.41221e-05	0.00257935		Glipr1	0.553446	4.06903	26.7215	5.45145e-05	0.00395026		Clec2d	0.381498	4.30674	21.5111	0.000641261	0.0429628		Il21r	-0.424192	4.96355	24.2108	0.000116654	0.00872047		Ndufa4	-0.463833	10.2066	26.381	0.00029289	0.0217974		Glipr2
Cd48	0.579595	7.51823	29.9325	0.000286672	0.0222771		Srgap1	1.93782	0.343033	28.078	0.000233705	0.0173357		Klf9	0.482703	4.45614	25.652	3.54858e-05	0.0026521		Smad1	0.553167	3.70734	26.6448	5.54195e-05	0.00398871		Psmb10	0.298745	6.56645	21.6551	0.000645691	0.0429628		Nav1	0.390109	5.19687	24.0881	0.000119822	0.00889678		Grn	0.651019	5.67115	28.4977	0.000297795	0.0220127		Itga6
Dusp6	-0.912939	4.13712	30.9131	0.000300301	0.0231796		Homer2	1.01041	2.85409	28.1225	0.000234649	0.0173357		Dhrs3	0.80074	2.93288	25.6434	3.55618e-05	0.0026521		Smim20	-0.335215	5.84708	26.5173	5.6961e-05	0.00407214		Tpm1	-0.241624	5.87434	21.4675	0.000646335	0.0429628		Agpat3	0.407468	5.17339	24.0091	0.000121914	0.00898535		Casc4	-0.582098	3.72148	26.0211	0.000309803	0.0227466		Casc4
Flot1	0.41422	6.38906	29.4876	0.000303461	0.0232674		Grn	0.606447	5.80309	28.0299	0.000237865	0.0174561		Arpc2	-0.284451	9.04063	25.583	3.61025e-05	0.00267448		Tap2	0.312293	5.97862	26.4124	5.82648e-05	0.00413758		Ffar2	2.4964	0.325986	26.6465	0.000649081	0.0429628		Plscr1	0.450327	5.20382	23.9817	0.00012265	0.00898535		Crispld1	-1.19821	2.09307	25.8823	0.000316631	0.023093		Cd14
Rab44	0.547472	4.98817	29.2344	0.000313547	0.0237604		Nusap1	-0.676043	5.5867	28.4764	0.000242326	0.0176657		Park7	-0.307131	9.02678	25.5532	3.63726e-05	0.00267663		Med12l	0.792453	2.4729	26.3531	5.90167e-05	0.00416321		Pxmp2	-0.347752	4.92372	21.4252	0.000651302	0.0429628		Myl6	-0.280661	9.85766	23.8165	0.000127187	0.00925604		Vit	1.19317	1.19478	25.6543	0.000328234	0.0237806		Grn
Khdrbs3	-0.766042	4.58077	29.974	0.000314023	0.0237604		Myadm	0.877401	2.34009	27.7716	0.000244538	0.0177097		Npm3	-0.298316	7.5025	25.3747	3.8037e-05	0.00278071		Wfdc17	2.49898	0.945835	34.8811	6.1953e-05	0.00432016		Acot7	0.478456	4.05135	21.6573	0.000654708	0.0429628		F5	-0.608517	3.71641	23.72	0.000129923	0.0093929		Btnl9	-0.744894	2.60858	25.4506	0.000339026	0.024401		Tfpi
Gab2	0.553306	3.48044	29.1253	0.000318016	0.0239053		Aldh1l1	1.03361	2.29187	27.5788	0.000251658	0.0178914		Mt1	0.718939	6.44901	46.0492	3.99875e-05	0.00288866		Tmem176b	0.526865	5.86068	33.1641	6.20525e-05	0.00432016		Trim30d	1.27969	1.25259	21.9704	0.000654973	0.0429628		Mgll	-0.788761	3.34162	23.7151	0.000142407	0.0102282		Ces2g	-1.93347	0.803796	25.1669	0.000354763	0.0253667		Atp11a
Naprt	0.507342	3.66939	28.8666	0.00032892	0.0244948		Hist1h2bn	-0.916776	2.27934	27.5572	0.000252467	0.0178914		Fry	0.490806	4.39398	25.1275	4.04789e-05	0.00288866		Plekho1	0.630498	3.32853	26.0278	6.33354e-05	0.00438084		Prkcq	0.863306	1.71337	21.3714	0.000657681	0.0429628		Ache	-0.375603	5.28731	23.0251	0.000151686	0.0108195		Fads2	0.615169	3.41043	25.118	0.000357557	0.0254005		Otos
Pcdh7	-0.578	4.18829	28.8105	0.000331346	0.0244948		Gm26520	-1.5986	0.487111	27.537	0.000253232	0.0178914		Dut	-0.338446	8.8366	25.2007	4.04918e-05	0.00288866		Rcsd1	0.955258	3.36805	32.4696	6.4134e-05	0.00438846		Hscb	-0.271687	5.58635	21.2809	0.000668583	0.0433932		Atp1b2	-1.46848	1.06946	22.9981	0.000152609	0.0108195		Hmgb3	-0.375211	7.35916	25.0078	0.000363965	0.0256742		Ralgps2
Dglucy	1.14879	1.44468	28.7567	0.00033369	0.0244948		I830077J02Rik	0.817881	2.95191	27.5286	0.000253548	0.0178914		Syne2	1.14055	2.03907	25.1246	4.06467e-05	0.00288866		Mbd2	-0.330708	6.86097	25.9469	6.44631e-05	0.00438846		Bag1	-0.181773	8.61368	21.088	0.000692533	0.044254		Flna	-0.3335	5.84821	22.9543	0.000154124	0.0108569		Pnp	0.341613	7.14443	24.9399	0.000367976	0.0256742		Lag3
Sipa1l1	0.441038	5.88468	28.6629	0.000337831	0.0244948		Socs1	1.01532	2.76171	27.4208	0.000260354	0.0181716		Tgfbi	1.37783	1.83432	26.6863	4.08135e-05	0.00288866		BC051142	-0.554884	4.05731	25.9143	6.49235e-05	0.00438846		S100a9	1.98645	0.198053	23.1811	0.000694112	0.044254		Zfp609	0.563669	3.56081	22.8582	0.000157501	0.011024		Slco3a1	0.333574	6.89541	24.9319	0.00036845	0.0256742		Pbxip1
Krt80	0.831102	2.30305	28.6502	0.000338394	0.0244948		Treml2	0.455569	6.14376	27.3399	0.000260821	0.0181716		Il1b	1.17284	1.66866	25.0619	4.11562e-05	0.00289448		Ttll12	-0.413685	4.75569	25.9024	6.50935e-05	0.00438846		Rpl6	-0.238288	12.0003	21.2273	0.000697234	0.044254		Cnn2	-0.32838	6.41114	22.7222	0.000162421	0.0112965		Lrrc25	1.0649	1.29521	24.688	0.000383318	0.0264276		Cers6
Fam181b	0.664747	2.92664	28.6344	0.000339096	0.0244948		S100a9	2.03081	2.22692	32.1066	0.000270812	0.018749		Pole3	-0.317206	6.28809	25.0017	4.17871e-05	0.00289869		Cyb5r3	-0.354117	5.64292	25.8118	6.63961e-05	0.00444812		Top1mt	0.455103	3.90055	21.0338	0.000699442	0.044254		Wwp2	0.389581	4.69284	22.6787	0.000164034	0.0113321		Ckm	-1.06012	2.16486	24.6756	0.000384094	0.0264276		Tspan6
Plscr2	1.27708	1.15374	28.5971	0.000340768	0.0244948		Lsm3	-0.474818	7.54979	27.0024	0.000274446	0.0188819		Bmp2k	0.432503	5.04229	24.982	4.19964e-05	0.00289869		Gm17590	0.611669	5.0475	31.8826	6.69026e-05	0.00445404		Lysmd2	1.08187	1.30199	20.8618	0.000721926	0.0453911		Actb	-0.286164	11.9113	22.6529	0.000164996	0.0113321		Itgam	1.0431	3.15777	26.7699	0.000391949	0.0267995		Plscr1
Grn	0.466546	5.5927	28.4916	0.000345543	0.0246838		Clnk	0.611214	3.0352	26.9274	0.000277587	0.0189794		Anxa1	-0.418711	5.28532	24.9818	4.19986e-05	0.00289869		Tmem176a	0.622009	4.69516	30.4591	6.78599e-05	0.00448972		Gm12216	1.12538	0.434175	20.8048	0.000729555	0.0455859		Etfb	-0.290684	9.36983	22.5412	0.000169241	0.0115492		Cavin1	-0.77204	2.17493	24.3866	0.000402684	0.0273625		Tmem156
Med12	0.41196	4.79766	28.3799	0.000350689	0.0248968		AI463229	1.07838	1.62398	26.6878	0.000287908	0.0194653		Pdk3	-0.36191	5.51637	24.9433	4.24097e-05	0.00290899		Ckap4	0.831184	2.50761	25.4976	7.11446e-05	0.00467798		Lmcd1	-0.611301	3.22283	20.9489	0.000739344	0.0456634		Maged1	0.83344	2.28794	22.4985	0.000170895	0.0115492		Tha1	0.687704	2.55256	24.3066	0.000408019	0.0275539		Lrp1
St3gal5	-1.34175	1.93479	28.2971	0.000354564	0.0250174		Mvp	0.500706	3.73131	26.6804	0.000288231	0.0194653		Naprt	0.655025	3.23478	24.8199	4.37593e-05	0.00298315		4833445I07Rik	-1.00084	2.35173	25.4438	7.1996e-05	0.00470154		Car2	-0.279914	11.3096	22.2663	0.000741582	0.0456634		Cotl1	-0.340934	6.33142	22.4507	0.000172771	0.0115492		Rapsn	-0.707101	2.96393	24.2628	0.000410972	0.027583		Lmna
Afp	-0.907875	3.41411	28.2397	0.000358208	0.0251204		Sh3bp5	0.729041	3.07097	26.5231	0.000295264	0.0197423		Cd200r3	2.13649	0.519801	24.8002	4.43039e-05	0.00298872		Lpgat1	0.814462	2.90284	25.4193	7.23858e-05	0.00470154		AC149090.1	0.295406	5.619	20.6959	0.000744414	0.0456634		Cd24a	-0.507339	4.32998	22.4431	0.000173069	0.0115492		Fcgrt	1.15009	1.0366	24.223	0.00041368	0.0275955		Gvin1
Plgrkt	0.482521	7.20898	28.1159	0.000363223	0.0251666		Itga1	-1.68244	0.105319	26.5087	0.000295919	0.0197423		Clec4d	-0.738587	6.02509	41.9179	4.43789e-05	0.00298872		Tifa	-0.577624	4.14848	25.3613	7.33208e-05	0.00473341		Cbr4	-0.411184	4.02772	20.5867	0.000759662	0.0463164		Eef1akmt4	0.510807	4.56381	22.4345	0.000173411	0.0115492		Gyg	0.402478	6.17849	23.9241	0.000434687	0.0287167		Tmem106c
Pld4	1.37864	0.828535	28.1155	0.000363243	0.0251666		Itgb7	0.774653	3.16667	26.3312	0.000304119	0.0201671		Aplp2	-0.39716	5.39815	24.6665	4.55024e-05	0.00304592		Rfesd	-0.371282	5.15674	25.31	7.41592e-05	0.0047587		Calml4	-1.36749	0.339578	20.4875	0.000773842	0.0468967		Eps8	1.1343	1.67883	22.3666	0.000176123	0.0116591		B4gat1	0.468229	3.51288	23.9096	0.000435738	0.0287167		Ppard
Sema7a	1.26131	1.03027	28.0161	0.0003681	0.0252595		Itpr2	0.631685	3.80563	26.279	0.000306581	0.0202087		Cd27	0.369616	5.81812	24.6383	4.58299e-05	0.00304947		Tmem14c	-0.314185	8.01495	25.229	7.55051e-05	0.00481605		Gbp5	1.59777	0.0624202	20.3649	0.000791785	0.0476569		Ftl1	-0.271175	9.76458	22.2751	0.000179856	0.011835		Ctsb	0.330626	5.85536	23.8103	0.000443019	0.0290217		Ggt5
Chd3	0.500387	6.72999	27.9983	0.000368976	0.0252595		Sorl1	0.690944	3.01879	26.0313	0.00031859	0.0208096		Rgs7bp	1.17247	1.77955	24.5859	4.6448e-05	0.0030722		Myh9	0.283882	6.69948	25.1932	7.6108e-05	0.00482561		Casp4	1.39835	0.690112	20.4944	0.000796758	0.0476569		Col4a1	1.03884	1.66459	22.2014	0.000182923	0.0119509		Fndc3a	0.35525	5.80417	23.7244	0.000449428	0.0292663		Siglece
Snap23	0.468916	5.44476	27.8339	0.000377211	0.0256318		Ptgds	-0.961533	1.67978	26.0134	0.000319479	0.0208096		Rps2	-0.260269	12.2128	24.4884	4.76208e-05	0.0031308		Fabp5	0.293889	7.17989	25.1365	7.70731e-05	0.00482637		Klhdc8b	-0.701615	2.93413	20.9138	0.000800599	0.0476569		Gm20467	0.784665	2.8473	22.1648	0.000184467	0.0119509		S1pr3	0.682715	3.0243	23.5547	0.00046242	0.0299342		AW112010
Flot2	0.493248	4.2269	27.8012	0.000378872	0.0256318		Crispld1	-0.998556	1.45992	25.7909	0.000330784	0.0214058		Serf2	-0.307075	9.80197	24.4657	4.78974e-05	0.0031308		Prdx4	-0.348597	6.13203	25.115	7.74438e-05	0.00482637		Cyhr1	-0.327735	5.77185	20.4378	0.000805671	0.0476768		Cd34	0.572044	5.20336	25.7729	0.000185445	0.0119509		Ap3m2	1.16444	0.836686	23.4284	0.000472369	0.0303983		Cd81
Fcgr2b	0.628848	3.15416	27.5601	0.000391418	0.0263257		Cxcr2	0.564059	4.49053	25.7574	0.000332522	0.0214058		Eif5a	-0.309035	9.92594	24.3379	4.94937e-05	0.00321622		Cd27	0.422189	4.48791	25.1129	7.74793e-05	0.00482637		Csnk1e	0.341977	4.2486	20.237	0.000811043	0.047714		Cpne3	0.368037	5.59235	22.1027	0.000187128	0.0119509		Selenon	0.626265	3.52141	23.3115	0.000481812	0.0305182		Mrgpra2b
Tgm1	1.20159	1.94723	27.482	0.000395588	0.0264515		Nsf	0.390811	4.86582	25.5808	0.000341887	0.0218808		Plgrkt	0.302813	7.30898	24.1865	5.14593e-05	0.00332451		Eid2	0.595428	3.45472	25.059	7.84164e-05	0.00485635		Ap2s1	-0.191478	7.42005	20.107	0.000831176	0.0478264		1700025G04Rik	0.660743	3.57158	22.0917	0.000187599	0.0119509		Gm26740	0.858857	2.04435	23.2853	0.000483957	0.0305182		Zeb2os
Fam189b	0.537614	3.88742	27.4258	0.000398621	0.0264829		Arhgef40	0.750723	2.89528	25.5034	0.000346088	0.0220216		Pdcd5	-0.31123	7.35439	24.1342	5.21583e-05	0.00335019		Memo1	-0.347686	5.82793	24.7122	8.47472e-05	0.00521807		Erp29	-0.253485	8.33187	20.2328	0.000837002	0.0478264		Slc35d3	0.565728	5.20631	25.4423	0.000188143	0.0119509		Bcl2	-0.318094	6.60703	23.2792	0.000484462	0.0305182		Ube2e3
Evi2	0.527149	3.63367	27.3883	0.000400663	0.0264829		5430431A17Rik	1.44236	1.14037	25.2727	0.000358982	0.0226005		Ube2a	-0.319474	6.34628	23.8552	5.60631e-05	0.00357915		Vasp	0.370431	5.43177	24.6289	8.63528e-05	0.00528638		Ptdss2	-0.268726	5.9669	20.0589	0.000838771	0.0478264		Ly6e	0.301869	8.31861	21.9855	0.000192255	0.0121419		Pgr	-3.12754	0.946821	25.6079	0.00048539	0.0305182		H2afj
Usp2	0.816873	2.35251	27.2967	0.000405699	0.0266625		Bhlhe40	1.45783	0.296589	25.2673	0.000359292	0.0226005		Ranbp1	-0.331894	9.02999	24.067	5.64895e-05	0.00357915		Fam241a	-0.365847	6.32944	24.8605	8.73247e-05	0.00531533		Mfng	0.722353	2.6034	20.5056	0.000840529	0.0478264		Orai1	0.350903	5.48069	21.9603	0.000193379	0.0121431		Tbc1d9b	0.325435	5.78474	23.092	0.000500145	0.0310284		Slc4a8
Stat3	0.482129	6.54847	27.1771	0.00041239	0.0269483		Hck	1.0408	1.7754	24.9708	0.00037672	0.0235122		Msn	-0.297942	7.53122	23.8125	5.66892e-05	0.00357915		Leprot	-0.31859	5.82961	24.456	8.97893e-05	0.00541679		1700006J14Rik	-0.417198	5.05805	21.2497	0.000841078	0.0478264		Slc7a8	1.13165	1.73877	21.9203	0.000195176	0.0121863		Apobec3	0.375349	7.64899	23.0899	0.00050032	0.0310284		App
Scube3	-1.30539	1.31844	27.0114	0.000421877	0.0274125		Alox5	-1.37066	0.752879	24.9487	0.000378058	0.0235122		Dennd4a	0.382612	5.30187	23.7446	5.76992e-05	0.00360071		Sh2d3c	1.19864	1.22102	24.4452	9.00087e-05	0.00541679		St3gal5	-0.349303	6.38555	21.4545	0.000842266	0.0478264		Npdc1	0.764402	2.55169	21.826	0.000199493	0.0123376		Lbp	0.486672	5.65676	23.0701	0.000502013	0.0310284		Scd2
Gm32554	3.34053	0.415595	28.2948	0.00042722	0.0276037		H1fx	-0.681248	5.92075	25.6701	0.000382463	0.0236526		Bag1	-0.285591	7.66688	23.736	5.78285e-05	0.00360071		Eva1b	0.88492	2.61249	24.3657	9.16459e-05	0.00548434		Gml2	-0.745584	2.94767	21.3585	0.000846233	0.0478264		Limd2	-0.483869	4.24054	21.8045	0.000200491	0.0123376		Flnb	0.500656	4.70191	22.9861	0.000509279	0.0313006		Ccr2
Slc44a2	0.452807	5.29851	26.7779	0.0004357	0.0278967		Xylt1	0.491979	4.22338	24.6892	0.0003942	0.024092		Syce2	-0.31621	7.11005	23.7244	5.80027e-05	0.00360071		Mrps36	-0.322763	6.53172	24.2656	9.37517e-05	0.00556038		Cox4i1	-0.181661	10.3502	19.9033	0.000863918	0.0485532		Parvb	-0.863816	2.53869	21.7943	0.000200968	0.0123376		Hck	1.13811	1.14193	22.5503	0.000549014	0.0335543		Dmxl2
Cxcr2	0.982283	3.11769	26.7874	0.000436605	0.0278967		Chst15	0.697232	3.29813	24.6841	0.000394524	0.024092		Stx2	-0.51539	4.60152	23.8389	5.86027e-05	0.00361774		4930523C07Rik	0.349132	5.61112	24.2558	9.39606e-05	0.00556038		Hist1h1a	-0.284369	6.73052	19.9927	0.000875001	0.048849		Gda	1.16436	4.4749	39.8092	0.00020677	0.0126233		Avpi1	0.431586	3.90248	22.5096	0.000552907	0.0336044		Trem3
Myo18a	0.453346	5.2267	26.6041	0.000446347	0.0283615		Card6	1.61493	0.420994	24.6589	0.000396135	0.024092		Rrm1	-0.299188	7.25598	23.6314	5.94253e-05	0.00364285		Ms4a2	1.73663	3.38621	53.3514	9.50879e-05	0.005596		Npc2	-0.196201	7.40907	19.8132	0.000878894	0.048849		Ier3	0.661875	4.03877	23.1172	0.000209637	0.0127276		Rbm44	0.987509	1.43453	22.4476	0.000558911	0.0337817		Arhgap26
S1pr3	0.716782	2.8365	26.5404	0.000450326	0.028436		Col16a1	1.31651	0.722525	24.6049	0.000399615	0.0241701		Id1	1.09069	1.87936	23.616	5.96652e-05	0.00364285		Eny2	-0.304821	7.38169	24.0266	9.90024e-05	0.0057839		Fuca1	-0.237955	5.73071	19.6839	0.000900907	0.0491286		Plod3	0.627304	3.42592	21.5679	0.000211857	0.0127917		Prom1	1.07994	1.0203	22.3775	0.000565779	0.0339318		Nt5dc2
AW011738	1.17627	2.00957	26.5065	0.000452464	0.028436		Mir155hg	0.957687	2.43863	24.5283	0.000404619	0.0243391		Dmac1	-0.31826	6.79786	23.5175	6.12211e-05	0.00371743		Lmcd1	-1.47982	1.37821	23.9971	9.96733e-05	0.0057839		B3gnt7	1.63788	0.0773952	19.6717	0.000903027	0.0491286		Nab2	0.871709	2.49248	21.5423	0.000213127	0.0127981		Gramd3	0.631518	2.51832	22.3591	0.000567598	0.0339318		Lmo1
Bend7	0.718398	2.81211	26.1145	0.00047806	0.0296164		Casp3	-0.396044	5.9647	24.4649	0.000408812	0.0244576		Socs1	0.948901	2.67641	23.7757	6.18914e-05	0.0037377		Stat3	0.377678	5.14927	23.9867	9.99097e-05	0.0057839		Dhrs11	-0.367313	3.97376	19.6639	0.000904377	0.0491286		Smad7	0.566675	4.24896	21.8536	0.000220858	0.0131902		Shisa5	0.437538	5.0347	22.3023	0.00057326	0.0340841		Cebpb
Gpr146	0.592966	3.96529	26.1052	0.000478691	0.0296164		Map3k8	0.942038	1.95104	24.3685	0.000415285	0.0245896		Ssr2	-0.301999	7.28099	23.3909	6.32856e-05	0.00380124		Arid1b	0.371037	5.62778	23.8948	0.000102036	0.00587509		Agpat3	-0.423974	4.61554	20.1555	0.000905834	0.0491286		Prkar2b	-0.278215	7.34661	21.3441	0.00022327	0.0132622		Vps13c	0.337785	5.08812	22.2172	0.000581863	0.0342477		Ccdc15
Gng12	-0.377788	6.02671	26.101	0.000478971	0.0296164		Gbp5	0.685286	3.37086	24.3266	0.000418137	0.0245896		Ecm1	0.958179	2.20616	23.3478	6.40057e-05	0.00381132		Rhoh	0.32549	6.27265	23.8061	0.000104135	0.00596371		D8Ertd738e	-0.185123	8.0609	19.6411	0.000908343	0.0491286		Sugp2	-0.309701	6.0614	21.1935	0.000231334	0.0136673		Dusp6	-0.804224	3.35165	22.7465	0.000582274	0.0342477		Snx24
Uchl1	-1.00002	2.68633	25.9579	0.000488773	0.0300609		Vps13c	0.413689	4.88746	24.2961	0.00042023	0.0245896		Ftl1	-0.287973	9.71388	23.3007	6.48023e-05	0.00381132		Tnfaip8	0.337737	5.71793	23.5721	0.000109908	0.0062186		Gm13822	0.78406	1.86608	19.3669	0.000957695	0.0511476		Trpc6	-0.358314	5.54043	21.0463	0.000239539	0.0140764		Plin3	0.463152	4.44668	22.155	0.000588255	0.0343553		Basp1
Ltc4s	0.593284	4.76882	25.8555	0.000495935	0.0302002		AC113595.1	0.994006	1.53275	24.2941	0.000420369	0.0245896		Timm50	-0.337276	6.30673	23.2995	6.48224e-05	0.00381132		Ptgr1	-0.518245	3.8327	23.5584	0.000110257	0.0062186		Gstm5	-0.255075	7.94237	19.4893	0.000963383	0.0511476		Gfi1b	-0.338493	6.36422	21.0165	0.000241234	0.0141006		Gm2a	0.367922	7.0265	22.1344	0.000590384	0.0343553		Eif3j1
Pecam1	0.598989	5.75572	26.4972	0.00049629	0.0302002		Rhox8	1.66707	0.717294	24.2244	0.000425193	0.0245896		Pcdh7	-0.464809	4.90587	23.4155	6.5039e-05	0.00381132		1700086O06Rik	-0.658674	3.50768	23.5553	0.000110337	0.0062186		Abcb6	-0.364949	3.91909	19.3293	0.000964704	0.0511476		Klf7	-0.429266	4.49782	20.9521	0.000244952	0.0141396		Trp53cor1	1.50143	0.719609	22.098	0.000594175	0.034393		Epor
Hdgfl3	-0.53616	4.60626	25.8041	0.00049958	0.0302403		Gab2	0.73614	3.30787	24.2162	0.000425767	0.0245896		Mgat5	0.365651	5.68314	23.2702	6.53238e-05	0.00381132		St8sia6	0.652537	5.27741	33.5098	0.000111306	0.00622044		Selenow	-0.464322	8.38114	27.753	0.000973974	0.0511476		Inpp4b	0.490171	4.09729	20.9407	0.000245618	0.0141396		Hmox1	-1.61052	0.634062	22.034	0.000600913	0.0345944		Plxnb2
Myd88	0.455628	4.25345	25.6984	0.000507169	0.030539		Csf1	0.940464	2.24759	24.187	0.000427809	0.0245896		Gng11	0.318906	6.39824	23.2593	6.55114e-05	0.00381132		Tia1	0.282733	6.68765	23.4932	0.000111935	0.00622044		Sdf2l1	0.250235	5.98891	19.2152	0.00098635	0.0511476		Ralgps2	-0.337373	5.54164	20.9383	0.000245761	0.0141396		Csf3r	0.351379	5.29914	21.9974	0.000604811	0.0345944		Ndrg1
Rras	0.64744	3.97603	25.51	0.000521051	0.0312115		Itgam	1.01893	3.91307	27.566	0.00043101	0.0245896		Padi1	0.928507	2.56459	23.1028	6.82705e-05	0.00395116		Coq7	-0.382361	5.17813	23.486	0.000112122	0.00622044		Slc25a38	-0.332227	5.64604	19.3297	0.000993371	0.0511476		Arpc2	-0.263358	9.14538	20.8093	0.00025343	0.0144887		Igfbp7	-1.17357	2.39098	22.6586	0.000607142	0.0345944		Gm46224
Akr1c13	-0.455083	5.08418	25.2218	0.000543182	0.0323686		Rhbdf2	0.894008	2.18162	24.14	0.000431122	0.0245896		2310009B15Rik	-0.358565	5.40739	23.0763	6.87495e-05	0.00395826		Dut	-0.323477	8.72262	23.4371	0.0001134	0.00624709		Trim12a	0.516639	3.2324	19.1623	0.000996571	0.0511476		Csf3r	1.22456	1.08947	20.7922	0.000254466	0.0144887		Tcn2	0.729807	4.3272	23.5473	0.000614612	0.0348032		Rnase4
Sh2b3	0.482862	4.17696	25.1794	0.00054653	0.0324002		Itsn1	-0.74275	2.37494	24.088	0.000434829	0.0246732		Atp5g3	-0.305251	8.09059	23.0457	6.93085e-05	0.00396287		AC149090.1	0.320468	7.1837	23.4229	0.000113775	0.00624709		Bex3	-0.22423	7.76045	19.1612	0.000996791	0.0511476		Nfkbia	0.315621	5.93173	20.759	0.000256493	0.0145289		Sh2b2	0.557375	2.93703	21.8831	0.000617168	0.0348032		Gyg
Ddi2	0.382892	4.90786	25.0595	0.000556143	0.032801		Diaph2	0.500473	3.98307	24.0325	0.000438819	0.0247012		Tmem126a	-0.405905	5.1591	23.0248	6.96915e-05	0.00396287		Dap3	-0.332678	6.8841	23.3033	0.000116983	0.00639028		Orc6	-0.233045	7.23778	19.1383	0.00100127	0.0511476		Nucb2	-0.80366	2.7363	20.7323	0.000258136	0.014547		Ifi27	0.578069	6.92694	22.8069	0.00062892	0.035284		Eps8
Ak4	-0.764227	2.98325	24.9772	0.00056285	0.0328107		Osbpl5	0.788356	2.72058	24.0189	0.00043981	0.0247012		mt-Nd1	-0.257153	10.217	22.9948	7.02479e-05	0.00396287		Clstn1	-0.442587	4.29158	23.2806	0.000117603	0.00639134		Map4k4	0.484936	3.29293	19.133	0.00100229	0.0511476		Per3	-0.423155	4.46223	20.6963	0.000260367	0.0145521		Dmwd	-0.694975	2.3392	21.7318	0.000633973	0.0353851		Chd3
P2rx4	0.508674	5.11846	24.9585	0.000564396	0.0328107		Man1a	0.438002	5.71392	23.9855	0.000442239	0.0247115		Sfpq	-0.297553	8.4042	22.9943	7.02561e-05	0.00396287		Selenow	-0.379148	8.33697	24.7422	0.000120802	0.00653191		Gm5544	0.865833	1.3333	19.084	0.00101194	0.0511476		Gcsam	-1.08979	1.90405	20.6882	0.000260876	0.0145521		Thy1	1.06908	1.89734	21.7034	0.000637191	0.0353851		Ybx1
Inpp4b	0.766136	2.86194	24.9528	0.000564865	0.0328107		Phldb2	0.872265	2.86431	23.9036	0.000448269	0.0248133		Gstm1	0.555791	4.91546	26.6736	7.21148e-05	0.00404717		Gda	1.5666	0.533704	23.0208	0.000124965	0.00672286		Cd82	-0.256785	5.45369	19.0836	0.00101203	0.0511476		Dmac1	-0.318208	7.03347	20.4963	0.00027318	0.0151088		Serpina3g	0.861759	5.97908	26.2414	0.000646059	0.0355305		Lsp1
Mpl	-0.423756	5.11427	24.8679	0.000571919	0.0330535		Afp	-0.877705	2.79074	23.8995	0.000448569	0.0248133		Mrps36	-0.310941	6.29172	22.8706	7.25978e-05	0.0040538		Specc1	-0.529865	3.67143	22.979	0.000126195	0.00675491		3300005D01Rik	-0.567997	2.83237	19.0418	0.00102035	0.0511476		Psd3	-0.407776	5.66036	20.6014	0.000273605	0.0151088		Tmc4	0.643311	2.73038	21.6238	0.000646305	0.0355305		Cpne3
Lrp1	1.59037	0.510283	24.7114	0.000585217	0.0336509		Acot1	0.454448	4.59444	23.8537	0.000451987	0.0248774		AC149090.1	0.306708	7.40312	22.839	7.32094e-05	0.00406752		Atp4a	-1.39001	1.3402	22.9045	0.000128423	0.00681404		Dcaf4	-0.251048	5.05628	19.0191	0.00102491	0.0511476		Mthfd2l	-0.356647	5.2467	20.416	0.000278518	0.0153032		Rnase4	1.34679	0.702436	21.5263	0.000657681	0.0359641		Ccdc112
Fbp1	-0.945666	3.49259	25.2777	0.000588108	0.0336509		Gclm	0.424314	7.12607	23.772	0.000458157	0.0250915		Gbx2	0.993244	2.08709	22.7634	7.46974e-05	0.00411041		Scd2	0.33626	6.48171	23.1494	0.000128579	0.00681404		Cacna1e	-1.39174	0.68841	19.0169	0.00102535	0.0511476		Treml1	-0.385322	6.81392	21.0275	0.000287494	0.0156933		Bcl3	1.38984	2.23337	23.5483	0.000660767	0.0359641		Pik3r5
Prkca	0.521548	3.79364	24.6442	0.000591033	0.0336509		Gvin1	1.51516	1.57262	24.0764	0.000464198	0.0252965		Anp32a	-0.28564	8.61012	22.7622	7.47213e-05	0.00411041		Ecm1	0.837893	2.17795	22.8104	0.0001313	0.00692379		Hdgf	-0.169405	9.78551	18.9891	0.00103095	0.0511476		Gstm1	0.49366	3.9962	20.2707	0.000288475	0.0156933		Tle1	0.599309	2.586	21.4552	0.000666125	0.0360763		Macrod1
Cmtm8	0.529211	3.45571	24.4467	0.000608556	0.0343232		Procr	1.00876	2.20571	23.5405	0.000476187	0.0257052		Srsf3	-0.285866	9.43848	22.6915	7.61408e-05	0.00416786		Aacs	0.861876	2.02308	22.7525	0.000133106	0.00698446		Pip4k2c	-0.299892	5.09599	18.9834	0.0010321	0.0511476		Syngr1	0.528559	3.89684	19.7393	0.000328443	0.017748		Pglyrp1	0.433699	5.96515	21.3246	0.000681975	0.0367528		Slc25a10
Osm	0.715449	2.40593	24.4439	0.000608811	0.0343232		Gstm1	0.551973	6.38786	23.5922	0.000476368	0.0257052		Cox6c	-0.322942	9.20598	22.7905	7.90788e-05	0.00430747		Cd34	0.617103	3.70914	22.917	0.000135651	0.00707269		Mrpl28	-0.177253	7.66454	18.9345	0.00104208	0.0513889		Gpx4	-0.264042	9.51099	19.7265	0.000329475	0.017748		1600014C10Rik	0.442391	3.68227	21.1448	0.000704519	0.0377816		Gpr146
Olfr655	1.97458	0.573136	24.3345	0.000618785	0.0347153		Vit	1.10759	1.66844	23.4027	0.000487318	0.0260885		Fam181b	1.82861	0.318788	22.4899	8.03542e-05	0.00435559		Ndufb8	-0.297574	8.02673	22.6579	0.000136116	0.00707269		Cmas	-0.235599	5.3548	18.896	0.00105002	0.0515085		Gchfr	0.412548	5.12815	19.6905	0.000332409	0.0177666		Mgst2	1.16489	4.82368	28.1023	0.000713546	0.0379077		Tpm2
Nsf	0.386776	4.92759	24.2981	0.000622147	0.0347346		Rnf150	0.867161	1.9684	23.3565	0.000491121	0.0260885		Olfm1	-1.15583	1.80404	22.336	8.37409e-05	0.00451713		Dazap1	-0.283536	6.67694	22.622	0.000137277	0.00709844		Plcb2	1.13296	0.922366	18.8732	0.00105475	0.0515085		Gna15	0.397727	4.90082	19.678	0.000333439	0.0177666		Ermap	-1.75769	0.540689	21.0556	0.000716035	0.0379077		Ces2g
Pi16	1.32916	1.50475	24.2267	0.00062881	0.034897		Smad7	0.484602	4.4869	23.3557	0.000491185	0.0260885		1700016F12Rik	1.99225	0.91997	23.6205	8.48163e-05	0.00455304		Svbp	-0.277087	6.96737	22.3928	0.000144958	0.00745938		1300017J02Rik	-0.688088	2.12095	18.8407	0.00106152	0.051589		Tspan33	-0.979385	3.6029	25.7389	0.00033591	0.0177666		AC149090.1	0.428459	7.39155	21.0379	0.000718344	0.0379077		S100a13
Lpcat2	0.697218	3.70719	24.1805	0.000633167	0.034897		Gyg	0.396163	6.20151	23.3344	0.000492952	0.0260885		Pop5	-0.330654	6.18487	22.2381	8.59744e-05	0.00458589		Epn1	-0.33047	5.79747	22.314	0.000147707	0.00749428		Armcx2	-0.63982	1.94822	18.7533	0.00108003	0.052236		S100a8	1.2953	1.38708	19.6435	0.000336287	0.0177666		Mcub	1.29484	1.31312	21.0197	0.000720731	0.0379077		Slc28a2
Frmd6	0.444579	3.98865	24.1461	0.000636438	0.034897		St3gal5	-1.55844	1.35868	23.3101	0.000499405	0.0262465		Trim41	0.444023	4.29439	22.2255	8.62678e-05	0.00458589		Tuba1a	0.478151	4.09721	22.3117	0.00014779	0.00749428		Galnt7	0.521227	3.83234	19.7745	0.00108953	0.0523418		Cdkn1a	0.955273	2.6268	20.3822	0.000339931	0.0178732		Msrb1	0.330617	6.87174	20.989	0.000724767	0.0379376		Laptm4b
Gm46224	1.32596	1.9199	24.1382	0.000637193	0.034897		Prtn3	0.327841	11.3263	23.2359	0.000501204	0.0262465		Prkar2b	-0.308562	6.91723	22.2025	8.68045e-05	0.00458589		Hba-a1	-1.66324	1.26677	22.3065	0.000147973	0.00749428		Mbd2	-0.207549	7.4621	18.6468	0.0011031	0.0523418		Cyb5r3	-0.332267	5.40194	19.545	0.000344565	0.0180306		Sgms2	0.843727	2.35623	20.7784	0.000753254	0.0392409		Fam189b
1700003C15Rik	2.52708	0.562793	24.6722	0.000641299	0.0349554		Itgb2	0.832338	2.53334	23.2137	0.000503089	0.0262465		Cox5a	-0.311547	8.8011	22.1857	8.71995e-05	0.00458589		Acsl3	0.435497	4.58858	22.293	0.00014845	0.00749428		Dctpp1	0.249077	7.74174	18.7766	0.00110615	0.0523418		Ak1	-0.704584	2.7158	19.4748	0.000350612	0.0182601		Pmaip1	1.45758	0.744351	20.7162	0.000761914	0.039504		Mc5r
Gas6	-1.14998	1.61015	24.0188	0.000648703	0.0351921		Lmna	-1.86073	1.13426	23.6711	0.000507165	0.0263343		Ccl5	1.76877	1.82344	28.8906	8.76859e-05	0.00458589		Psrc1	0.551133	3.52591	22.0885	0.000155902	0.00783336		Wdr7	-0.48579	2.77714	18.6264	0.00110758	0.0523418		Tjp1	0.827902	3.09953	20.262	0.000376013	0.0194906		AU040320	0.476104	3.33077	20.6651	0.000769121	0.0396895		Il18rap
Itgam	0.819872	4.08686	24.8513	0.00066043	0.0355347		Dmxl2	0.80482	2.09461	23.0286	0.000519119	0.0268284		Arl2bp	-0.356128	5.19412	22.1414	8.82476e-05	0.00458589		Myo1d	-0.541356	3.95999	22.0451	0.000157538	0.00787836		Tlcd1	-0.330549	4.15772	18.6234	0.00110823	0.0523418		Actg1	-0.250483	10.2564	18.9747	0.000397242	0.0204943		Gm4070	1.2549	2.31449	22.045	0.000782842	0.040208		Prkch
Car3	-0.682723	4.23456	23.907	0.000661197	0.0355347		Lpp	0.570897	3.16212	22.9532	0.000525818	0.0270477		Rpl22l1	-0.26635	10.1257	22.1239	8.86657e-05	0.00458589		Bin2	0.420157	5.38074	22.8167	0.000159931	0.00796069		Sppl2b	-0.222013	5.39121	18.519	0.00113155	0.0531935		Ypel3	0.621595	4.72595	22.6458	0.00041215	0.0211641		Ube2e3	-0.346141	6.70082	20.4938	0.00079386	0.0405833		Osbpl5
Laptm4b	0.58893	3.32205	23.7882	0.00067167	0.0358868		Mta3	-0.403892	5.53035	22.9221	0.000528617	0.0270652		I830077J02Rik	0.797841	2.82489	22.1212	8.87299e-05	0.00458589		Smarca2	0.368336	5.39005	21.9231	0.000162231	0.00803762		Arhgap18	-0.310195	4.17662	18.4935	0.00113732	0.0532139		Hectd1	0.268719	7.25129	18.7848	0.000416732	0.0212267		Rgs10	0.38988	5.42311	20.4344	0.00080265	0.0407407		Gas7
Fam117a	0.40464	6.95638	23.7654	0.00067399	0.0358868		Insig1	0.482275	4.09045	22.8726	0.000533094	0.027168		Psmb2	-0.308325	7.76478	22.0127	9.13708e-05	0.00466032		Ier5	0.460194	3.96963	21.8493	0.000165148	0.00814423		1810009A15Rik	-0.743547	2.97092	20.1668	0.00114683	0.0532139		Ifitm3	0.357732	9.85913	20.181	0.000417232	0.0212267		Ms4a6c	0.80759	6.49075	24.2452	0.000805071	0.0407407		Hmgcs1
Slc4a7	0.466175	5.08805	23.7169	0.000678963	0.035985		Fndc3b	0.597736	4.38499	22.8139	0.000543204	0.0275557		Slc25a5	-0.301061	9.08735	22.0113	9.14067e-05	0.00466032		Sh2d5	1.0827	1.76592	21.8082	0.000166795	0.00817506		Metap2	-0.19159	9.15014	18.4474	0.00114785	0.0532139		Fcer1a	2.34966	2.32981	31.6676	0.000435344	0.0220407		Anxa2	0.352625	5.89283	20.3979	0.000808112	0.0407407		Runx1
Oosp1	1.23328	1.8165	23.6865	0.0006821	0.0359854		P2ry14	0.459678	4.62619	22.7185	0.000547343	0.0276383		Podxl	1.70071	0.69702	22.0104	9.14281e-05	0.00466032		Ampd3	-0.700951	2.9233	21.7956	0.000167308	0.00817506		H2afv	-0.185695	8.16717	18.3884	0.0011615	0.0533793		Itga4	-0.310417	6.45897	18.5954	0.000437244	0.0220407		Gfi1b	-0.848977	2.9651	20.543	0.000832114	0.0417584		Trip11
Fndc3b	0.630633	3.24796	23.5895	0.000692243	0.035991		Gramd4	0.462347	3.58163	22.5291	0.000565478	0.0284237		Lmna	-0.800282	3.34829	23.4223	9.4489e-05	0.00478769		Abi3	0.767455	2.3595	21.7731	0.000168218	0.00818201		Atp5h	-0.171081	9.83037	18.3861	0.00116203	0.0533793		Lrrfip2	-0.306125	5.92153	18.4973	0.000448303	0.022495		Phldb2	0.740553	2.81869	20.0138	0.000868341	0.0433488		Rhox8
Camk1d	-0.562475	3.13428	23.5887	0.00069233	0.035991		Hist1h4i	-0.468279	5.46036	22.4505	0.000573211	0.0286814		Pebp1	-0.295516	9.01828	21.875	9.48488e-05	0.00478769		Taf12	-0.286302	5.95341	21.7007	0.000171199	0.00828913		Pdzk1ip1	-0.410548	3.95402	18.2719	0.00118904	0.054117		Rbpms	0.343169	5.35409	18.3774	0.00046225	0.0230894		Ppfibp2	-0.636716	2.73219	19.9931	0.000871731	0.0433488		Icam1
Pdlim1	-0.352353	5.52444	23.5814	0.000693095	0.035991		Irf2bpl	0.6853	2.62764	22.2921	0.000589173	0.0293467		H2afz	-0.273242	11.3345	21.8606	9.52195e-05	0.00478769		Dstn	-0.301561	6.68162	21.6615	0.000172836	0.00833052		Ndufa4	-0.20619	9.75956	18.2586	0.00119223	0.054117		Ltbp1	-0.525875	3.60327	18.3439	0.000466236	0.0231831		Arhgap27	0.567449	2.8236	19.931	0.00088202	0.043662		Cavin1
Paox	0.365846	4.79873	23.5471	0.00069673	0.035991		Gns	0.592644	3.26772	22.127	0.000606379	0.0300128		Tgfbr3	0.404677	5.29449	21.9289	9.64292e-05	0.00481398		Aqp11	-0.350055	5.13113	21.6001	0.00017543	0.00833663		1110032A03Rik	-0.352986	3.65833	18.2502	0.00119423	0.054117		Rnf144a	-0.437384	3.9728	18.1997	0.000483826	0.0239494		Hba-a1	-2.26281	0.352082	19.8945	0.000888115	0.0437657		Cd52
Csf1r	1.22907	1.68544	23.5365	0.000697853	0.035991		Pmaip1	1.42195	1.00897	22.1117	0.000608	0.0300128		Cdc42ep5	1.21103	1.97976	22.7715	9.68605e-05	0.00481398		Hist1h2bj	-0.563943	4.30013	22.5079	0.000176753	0.00833663		Aqp1	-0.227553	7.56251	18.2	0.00120641	0.0543493		Luzp1	0.492757	3.91392	18.0835	0.000498551	0.0245676		Csf2ra	0.368189	5.01627	19.7854	0.000906672	0.0444724		Sms
Dlk1	2.42268	1.22698	25.49	0.000704679	0.0361364		Scd2	0.405304	6.53752	22.0121	0.000618695	0.0304044		Snrpc	-0.306985	7.12485	21.7799	9.73323e-05	0.00481398		Gramd1a	0.459166	4.24785	21.5589	0.000177201	0.00833663		Mrpl52	-0.195926	9.22437	18.1846	0.00121016	0.0543493		Cebpd	1.06499	1.71494	18.0466	0.000503316	0.0246917		Gpr146	0.601235	3.19498	19.7627	0.000910587	0.0444724		Nckap5l
Zfhx2	0.495309	3.8964	23.4517	0.000706955	0.0361364		Hoxb5os	1.37777	0.677363	21.9029	0.000630679	0.0308178		Uqcrq	-0.330301	8.11115	22.1325	9.75616e-05	0.00481398		Car2	-0.604047	9.61279	34.447	0.000177581	0.00833663		Zeb2os	-0.573132	2.36487	18.0917	0.00123313	0.0549998		Grtp1	-0.64137	3.54687	18.2244	0.000514149	0.0250905		Dok3	0.536603	3.89322	19.6995	0.000921589	0.0448097		Gstm5
Tapbp	0.420843	5.80068	23.3648	0.000716424	0.0364584		Spc25	-0.701112	4.05799	22.2727	0.000635249	0.0308178		Eny2	-0.290755	7.2717	21.7475	9.8195e-05	0.00481398		Slc40a1	-0.49211	4.49267	21.6641	0.000177708	0.00833663		Acsl6	-0.86174	3.02383	21.84	0.00124031	0.0549998		Arl2bp	-0.331624	5.25573	17.9403	0.000517378	0.0250905		Cybb	1.20117	1.51306	19.6201	0.000935656	0.0452924		Syce2
Tespa1	0.356168	7.05209	23.2967	0.000723956	0.0366794		Hist1h1a	-0.649299	4.66262	22.292	0.000635504	0.0308178		Rint1	0.396057	5.08817	21.726	9.87729e-05	0.00481398		Gm48623	1.17326	1.27622	21.5423	0.000177918	0.00833663		Spon2	-0.523594	3.90003	18.8818	0.00125445	0.0549998		Mgmt	-0.302744	5.4925	17.9334	0.000518295	0.0250905		Chd3	0.414299	5.71052	19.5265	0.000952541	0.0459066		Cebpe
Ctsl	0.393985	5.1948	23.1942	0.000735478	0.0369367		Lamp2	0.387712	6.23234	21.8128	0.00064077	0.0309368		AU020206	0.347357	5.2609	21.7259	9.87749e-05	0.00481398		Add3	0.30553	5.57682	21.528	0.000178537	0.00833663		Mgll	-0.28571	4.96017	18.0001	0.00125628	0.0549998		Icam1	0.839785	2.00984	17.7549	0.000542941	0.0261683		Akr1c13	-0.400425	4.4253	19.482	0.000960697	0.0460966		Fut8
Lipe	0.546032	3.26759	23.1718	0.000738026	0.0369367		Gramd3	0.645212	2.56465	21.7568	0.000647142	0.031108		Cish	0.871099	2.66062	21.7084	9.98685e-05	0.00484602		Hba-a2	-2.18501	0.413822	21.5123	0.000179224	0.00833663		Cers4	0.691497	2.07973	17.9875	0.0012595	0.0549998		Irak4	0.41885	4.24316	17.6419	0.000559218	0.0267904		Galnt3	0.756786	1.85193	19.4317	0.000970019	0.0463406		Cbr3
Clec10a	1.51611	3.58237	28.8612	0.00073867	0.0369367		Slc4a7	0.517044	4.96609	21.6919	0.000654624	0.0313309		Hmgb1	-0.287904	10.8012	21.7468	0.000100808	0.00487032		Cnn2	0.379312	5.07663	21.3976	0.000184311	0.00853602		Rhog	0.251362	5.75883	17.9862	0.00125983	0.0549998		Spic	-1.11616	1.24898	17.6316	0.000560724	0.0267904		Cd81	-0.306391	6.85207	19.3759	0.000980488	0.0466371		Col4a2
Syne2	0.578682	4.40671	23.1	0.000746259	0.0370363		Stmn1	-0.421274	10.4847	21.6322	0.000661586	0.031527		Rbakdn	-1.40216	1.17474	21.6219	0.000101619	0.00488829		Lrp8	0.643749	3.20613	21.3389	0.000186979	0.00862209		Thrap3	-0.186581	7.94571	17.9721	0.00126347	0.0549998		Tmem120a	0.432308	4.09751	17.5717	0.000569591	0.0270542		Piga	0.451114	3.68433	19.2745	0.000999839	0.0473517		Pabpn1
Plcb3	0.5443	3.30195	23.0927	0.000747102	0.0370363		Fcgrt	1.26547	1.49685	21.5552	0.000670702	0.0318237		Dusp6	-0.542051	3.66293	21.5248	0.000104353	0.00499035		Per1	0.924842	2.16643	21.1936	0.000193764	0.00889644		Ift20	-0.228272	6.98769	17.953	0.00126838	0.0549998		Trp53cor1	1.39518	0.502895	17.5612	0.000571169	0.0270542		Gbp5	0.759891	3.26532	19.7851	0.00101597	0.0479081		Aqp1
Capsl	-1.16827	1.7999	23.0082	0.000756945	0.0373632		Myof	1.10683	1.77858	21.4713	0.000680807	0.0321645		Cyba	-0.282364	7.51034	21.5148	0.000104639	0.00499035		Kif26b	0.935513	2.6419	22.6138	0.000196023	0.00896154		2004-09-01	-0.535611	4.25613	20.1161	0.00130153	0.0561947		Serinc3	0.263039	8.41275	17.5399	0.000574375	0.0270893		Atp8a1	0.47593	4.60662	19.1546	0.00102331	0.0480475		Klhl2
Nudt9	-0.398598	4.5987	22.9039	0.000769306	0.0376993		Shisa5	0.60617	5.09724	21.7533	0.000697239	0.0328		Atp1b2	-1.24995	2.17669	23.4013	0.000107137	0.00508763		Ldlr	0.842044	3.72652	27.7416	0.000198035	0.00901229		Plpp1	-0.420557	3.80936	17.7533	0.00132126	0.0568028		Naprt	0.650937	2.91577	17.4646	0.000585863	0.027513		Esam	0.796625	1.61975	19.1083	0.00103257	0.0482749		H2-T22
Rnase4	1.20339	1.62256	22.8845	0.000771631	0.0376993		Hbb-bs	-2.74522	1.98385	28.3663	0.000712144	0.0331178		Mgst3	-0.437817	4.56418	21.3124	0.000110621	0.00523071		Paqr9	-0.658501	2.92696	21.0889	0.000198825	0.00901229		2510002D24Rik	-0.24203	6.01904	17.732	0.00132706	0.0568095		Itga2	-0.637126	3.22792	17.446	0.000588731	0.0275301		Itpr2	0.509463	3.60747	19.0251	0.00104942	0.0487698		Gm2a
Scarf1	0.564198	4.10556	22.8683	0.000773588	0.0376993		Tspan6	-0.698211	2.7076	21.2112	0.000713286	0.0331178		Csf3r	0.80808	2.95634	21.7347	0.000111131	0.00523256		Hmbs	-0.274377	6.51346	21.002	0.000203131	0.00915701		Meiob	-1.32724	0.550017	17.68	0.00134132	0.0571764		Casp4	0.420129	4.37138	17.2565	0.000618948	0.0288204		Rab44	0.342925	6.3228	19.0121	0.00105207	0.0487698		Tgm1
Fcgrt	0.934285	3.33904	23.4269	0.000788943	0.0382454		Pld4	1.2269	1.81795	21.2484	0.000714351	0.0331178		Myl6	-0.267431	9.56517	21.2385	0.000112898	0.00525155		Aldh1a1	-0.483501	4.5067	21.1213	0.000203737	0.00915701		Gm5617	-0.355497	3.94777	17.6487	0.00134998	0.0573029		Trpm4	0.788087	1.99164	17.2114	0.000626391	0.0290439		Bst2	0.302067	7.39201	18.957	0.00106344	0.0489463		Hmgn2
Hvcn1	1.10919	1.94097	22.7093	0.000793044	0.0382454		Tfpi	-0.496287	4.66471	21.1899	0.000716028	0.0331178		Mrps14	-0.307676	7.82868	21.2371	0.000112941	0.00525155		Plac8	0.731876	10.3728	42.3394	0.000206339	0.00923498		Gtf2a1	-0.266877	4.91062	17.5449	0.00137921	0.0581631		Hp	1.24536	1.41352	17.2036	0.000633056	0.029108		Trim30b	1.11327	1.02335	18.9346	0.0010681	0.0489463		Tyms
Ctsh	0.877534	2.994	22.6954	0.00079477	0.0382454		Cnn3	-0.852883	3.26773	21.4793	0.000728233	0.0335414		Etfb	-0.284487	8.91298	21.2367	0.000112952	0.00525155		Neurl3	0.847774	2.92948	22.5667	0.000212599	0.00943972		Eci2	-0.217482	6.565	17.5358	0.00138181	0.0581631		Diaph2	0.853253	2.18248	17.17	0.000633325	0.029108		Myd88	0.503494	3.6451	18.9289	0.0010693	0.0489463		Iqsec1
Aldoc	0.912557	3.53799	23.3965	0.000815359	0.0390727		Bst2	0.367389	7.52188	21.0354	0.000736285	0.0337709		Rpn1	-0.319324	6.87069	21.214	0.000114355	0.00529462		Slc44a2	0.453107	3.89703	20.8165	0.000212686	0.00943972		Phgdh	0.417066	7.49792	23.5424	0.00141561	0.0592674		Cplx2	0.754889	3.8757	20.594	0.000635719	0.029108		Tfpi	-0.580159	4.8035	19.5731	0.00108999	0.0490796		Isyna1
4931406C07Rik	0.352559	5.69892	22.4424	0.000827038	0.0394269		Dennd1c	0.681359	3.14098	20.9657	0.00074564	0.0339329		Alyref	-0.375187	7.71802	23.4662	0.000115034	0.00530397		Map4k4	0.351591	5.09117	20.7136	0.000218197	0.00964412		Lmo2	-0.171394	8.20878	17.3905	0.00142411	0.0592674		Treml2	0.29977	6.65613	17.1254	0.000640882	0.0292226		Hfe	0.624521	2.83984	18.8302	0.00109016	0.0490796		Trib2
Kri1	0.397259	4.81065	22.4228	0.000829606	0.0394269		Rara	0.769937	2.13256	20.9482	0.000748005	0.0339329		Hmox1	-1.46842	1.61671	21.9948	0.000116038	0.00532814		Pdlim1	-0.271904	6.5165	20.6678	0.000220703	0.00971459		Cyb5r3	-0.203649	6.2633	17.3639	0.00143201	0.0592674		Mmp14	0.904285	1.91417	17.0522	0.000653493	0.0296745		Cavin3	-0.694216	2.91429	18.8216	0.00109201	0.0490796		Pag1
Tle3	0.419194	4.45553	22.2805	0.000848524	0.04016		Knl1	-0.516654	5.55611	20.975	0.000750411	0.0339329		Adgrl2	0.307305	6.2139	21.0547	0.00011878	0.00543163		Gab2	0.774192	2.74659	20.5264	0.000228638	0.0100224		Fancl	-0.28829	4.7012	17.2933	0.00145325	0.0592674		Fut8	0.299857	6.44155	16.9909	0.000664265	0.0300395		Slc44a2	0.388639	5.1183	18.7957	0.00109758	0.0490796		Gadd45b
Man2b1	0.374785	6.525	22.185	0.00086151	0.0404851		Cracr2a	0.781457	2.02049	20.9173	0.000752225	0.0339329		S100a6	0.496608	4.69238	22.1891	0.000119472	0.00544088		Sh2d4a	-1.5036	1.66291	21.8847	0.000230384	0.0100576		Epsti1	1.22848	1.68691	19.9116	0.00145337	0.0592674		Aldh18a1	0.403197	4.62796	16.9557	0.000670553	0.0301996		Relb	0.914404	1.15419	18.7936	0.00109803	0.0490796		Fam20c
Tcn2	0.637748	4.2264	22.1915	0.000862433	0.0404851		Mad2l1	-0.484395	5.06942	20.8953	0.00075523	0.0339329		Clstn3	0.470208	4.30465	21.0011	0.000120557	0.00546789		Atp5g1	-0.281813	9.82381	20.4269	0.000234406	0.0101109		Cenpa	-0.204548	8.48407	17.2914	0.00145383	0.0592674		C1rl	0.925048	1.6149	16.8382	0.000692003	0.030977		Rhoq	0.781816	1.82195	18.7885	0.00109913	0.0490796		Ddi2
Diaph2	0.539353	4.0628	22.1149	0.000871193	0.04073		Casp12	0.840234	2.60682	20.8198	0.000765684	0.0342628		Atp8b2	0.840804	2.20966	20.9332	0.000122852	0.0055493		Shisa5	0.417831	4.79135	20.4264	0.000234439	0.0101109		Sfpq	-0.184529	8.38702	17.2894	0.00145443	0.0592674		Rasgrp2	-0.296994	7.20259	16.8304	0.000693452	0.030977		Marcksl1	-0.400152	5.30692	18.7153	0.00111508	0.0495892		Parp8
Cd180	-0.67822	3.04352	22.0219	0.000884253	0.0411733		Hmgn2	-0.571993	7.89851	20.6499	0.000796134	0.0354129		Smdt1	-0.277422	7.84807	20.8879	0.000124407	0.00559681		Mthfd2l	-0.304154	5.49148	20.4262	0.000234452	0.0101109		Gid8	-0.229141	6.12195	17.2748	0.00145886	0.0592674		Atp7a	0.833872	2.09252	16.7886	0.000701289	0.0312003		Plod3	0.346061	5.26957	18.5048	0.00116246	0.0514872		Syngr1
Serpina3g	1.18955	7.12432	29.0828	0.000892774	0.0414024		Kif2c	-0.440601	3.6946	20.595	0.000797821	0.0354129		Gapdh	-0.275744	9.77532	20.8354	0.000126236	0.0056562		Arpc1b	0.274414	8.11261	20.3935	0.000236381	0.010153		Slc30a10	-1.32125	0.270234	17.2676	0.00146106	0.0592674		Fzd6	1.17074	1.3669	16.7543	0.000707771	0.0312209		Igsf10	1.47381	0.795781	18.4222	0.00118171	0.0519873		Lta4h
Bex4	-0.602845	3.66889	21.9054	0.000900933	0.0414472		Pcp4l1	0.574576	4.87697	20.4565	0.00082878	0.0366394		Prdx1	-0.408664	8.90465	25.2056	0.000127631	0.00569575		Socs2	1.42945	0.914095	20.3517	0.000238876	0.0102189		Ap3s1	-0.284992	6.3616	17.3977	0.00146984	0.0592786		Ppm1e	0.925064	1.83048	16.7512	0.000708373	0.0312209		Gm46224	1.40718	0.956341	18.4156	0.00118326	0.0519873		Cd27
Bst2	0.425502	7.38611	21.9053	0.000900947	0.0414472		Prim2	-0.468487	4.39612	20.3341	0.000837148	0.0368613		Ehd3	0.846719	2.71537	20.7608	0.00012889	0.00572458		Atp7b	-1.12012	1.79802	20.33	0.000240184	0.010232		Ndufb9	-0.16356	9.41036	17.2283	0.00147313	0.0592786		Timp2	-0.653167	3.06543	16.7403	0.000710454	0.0312209		H2-Q6	-0.446731	4.64158	18.3751	0.00119285	0.0521991		Sfi1
Gstm1	0.563409	6.27297	22.5302	0.000905121	0.0414733		Anxa4	-0.377939	4.31492	20.3068	0.000841395	0.0368771		Icam1	0.727583	2.79147	20.7492	0.000129308	0.00572458		Abcb4	-0.252528	7.11803	20.3149	0.000241103	0.010232		Gins2	-0.206644	6.12514	17.1172	0.00150785	0.0599185		Ctsl	0.426231	3.78617	16.7145	0.000715406	0.0312209		Tbc1d10c	-0.312754	4.94773	18.3508	0.00119863	0.0522429		Ltb4r1
Mns1	-0.56311	5.55692	22.3107	0.000910136	0.0415376		Crtc3	0.356625	5.14542	20.2888	0.000844207	0.0368771		Treml2	0.309537	6.58822	20.7226	0.000130271	0.00574431		Pear1	0.799478	2.19347	20.1951	0.000248495	0.0105038		Bnip1	-0.238331	4.99653	17.1145	0.00150871	0.0599185		Gamt	-0.539812	3.5065	16.6998	0.000718255	0.0312209		Oas1g	1.51664	0.335225	18.3249	0.00120486	0.0523063		Gm45716
Afap1l1	0.44556	5.42713	21.7796	0.000919385	0.0417939		Prc1	-0.453009	5.59393	20.2666	0.000847699	0.0368833		Lsm4	-0.288826	8.08937	20.6339	0.000133539	0.00586262		Scrn3	-0.525148	3.49242	20.106	0.000254154	0.0107006		Tspan14	0.675336	2.24159	17.1132	0.0015091	0.0599185		Capg	-0.406075	5.3071	17.1603	0.000718798	0.0312209		2006-09-01	-0.278828	6.24234	18.2649	0.00121938	0.0527275		Man1a
Tmem156	1.16761	0.823662	21.3833	0.000980533	0.0443669		Lrp1	1.28294	0.737187	20.0032	0.000890357	0.0385868		Slc25a21	-1.98313	0.29654	20.6214	0.000134009	0.00586262		Diaph2	0.794099	2.23911	20.0729	0.000256299	0.0107484		Adamts10	0.826834	1.85382	17.0791	0.00152829	0.0599185		Clec1a	-1.08369	1.61658	16.654	0.000727171	0.0314301		Dhx58	1.03175	2.67683	19.4061	0.00123391	0.0529534		Setx
Obsl1	-0.908604	1.57873	21.3636	0.000983703	0.0443669		Ifi27	0.682695	7.24044	21.276	0.000901969	0.038799		Pecam1	0.459598	4.87517	21.463	0.000136101	0.00593081		Ddah2	0.441744	5.81778	23.7008	0.000257975	0.010757		Armcx3	-0.325648	3.80992	17.0407	0.00153232	0.0599185		Gpx8	-0.848817	2.15824	16.6385	0.000730224	0.0314301		Rara	0.906744	1.09575	18.1924	0.00123723	0.0529534		Cebpd
Grk3	0.453275	5.16355	21.2575	0.00100097	0.0449692		Mnd1	-0.546052	4.4947	19.9322	0.000902302	0.038799		Mrpl21	-0.299745	6.75122	20.4991	0.000138682	0.00595103		Sdhd	-0.313924	7.10467	20.1787	0.00025853	0.010757		Cd59b	-0.613647	2.36811	17.0045	0.00154406	0.0599185		Pde10a	0.321828	5.58403	16.6197	0.000733946	0.0314301		Trpm4	0.827304	1.44552	18.1848	0.00123913	0.0529534		Gsn
Stx3	0.479456	4.30144	21.2191	0.0010073	0.0450776		Elovl6	0.402229	4.65984	19.8925	0.000909044	0.0389368		Ndufs3	-0.291288	6.64367	20.4872	0.000139145	0.00595103		Bola3	-0.310995	7.16593	20.1261	0.000259833	0.010757		Mettl8	-0.276284	4.78986	16.9817	0.0015515	0.0599185		Cited2	0.262575	8.49939	16.6003	0.000737807	0.0314301		Tsen15	-0.38742	5.16806	18.1631	0.00124455	0.052978		Vps13c
Stard9	1.23748	1.58473	21.0161	0.00104164	0.0460704		Bmx	1.24818	1.22589	19.8328	0.000919313	0.039224		Atp13a3	-0.305684	6.13195	20.4866	0.000139169	0.00595103		Cebpb	0.496931	3.73397	20.0081	0.000260543	0.010757		Itpr1	0.486178	3.22045	16.9468	0.00156298	0.0599185		Rbm44	1.58383	0.463234	16.5954	0.000738795	0.0314301		Socs1	1.04713	1.99995	18.1577	0.0012628	0.0533486		Hbb-bs
Fgd2	0.445119	3.75862	20.9852	0.00104697	0.0460704		Zwint	-0.355672	5.6646	19.7258	0.00093808	0.0397225		Fhl1	-1.05813	1.77765	20.4866	0.00013917	0.00595103		Twf2	0.311448	5.24581	19.9632	0.000263534	0.0108385		Neurl3	1.49025	0.0243007	16.9437	0.001564	0.0599185		Galnt6	0.65938	3.98713	18.8768	0.000740777	0.0314301		Itgb7	0.647503	2.862	18.0873	0.00126366	0.0533486		Prdx6
H1fx	-0.454698	6.2233	20.969	0.00104979	0.0460704		AC149090.1	0.439163	7.23365	19.725	0.000938213	0.0397225		Tgm2	0.78907	2.77506	20.4847	0.000139243	0.00595103		Casp3	-0.639373	8.20896	34.0561	0.000265461	0.0108757		Ftl1	-0.220828	10.568	17.0604	0.00156591	0.0599185		Usp2	0.84347	1.83818	16.5432	0.000749297	0.0316693		Map3k8	0.829053	1.60377	18.0708	0.00126788	0.0533486		Emilin1
Xlr3b	-1.28012	1.47834	20.9636	0.00105073	0.0460704		Tha1	0.560591	3.14415	19.5737	0.000965515	0.0406398		Cers6	0.74775	2.78087	20.3913	0.00014295	0.00608606		Tor3a	0.666673	2.84483	19.8859	0.000268765	0.0109689		Pvt1	-0.248486	4.8433	16.9025	0.00157771	0.0599185		Fcer1g	-0.353657	5.87329	16.5773	0.00075797	0.0319132		Gm10762	-0.545384	3.45346	18.0219	0.00128044	0.0536486		Tuba4a
Ahnak	1.2716	2.31811	21.5599	0.00105115	0.0460704		Cbfa2t3	0.467976	7.01132	19.5642	0.000967262	0.0406398		Snrpd2	-0.282543	8.97811	20.3383	0.0001451	0.006154		Arl10	0.563362	3.24493	19.8652	0.000270188	0.0109849		Ctsb	-0.265601	5.75016	16.9008	0.00157826	0.0599185		Ppia	-0.238809	12.0213	16.4845	0.000761329	0.0319322		Tfrc	0.817004	5.30472	21.7516	0.00128667	0.0536486		Hmgb3
Spc25	-0.714785	4.32488	21.5472	0.00105352	0.0460704		Lrrc25	0.642088	2.13725	19.3905	0.000999836	0.0418486		Vdac1	-0.272856	7.5835	20.3226	0.000145743	0.00615777		Fam162a	-0.298706	6.9694	19.8453	0.000271563	0.0109988		Dstn	-0.242434	5.77665	16.896	0.00157988	0.0599185		Sh2d4a	-1.10361	1.61756	16.4464	0.000769239	0.0321413		Pam	0.38488	4.87022	17.9861	0.00128972	0.0536486		Sgms2
Tmsb4x	-0.248191	10.7971	20.8854	0.00106447	0.046363		Khdrbs3	-1.04541	3.99434	23.6527	0.00100782	0.0420232		Mns1	-0.413949	6.87022	24.1637	0.000150005	0.00631387		Asah1	0.495306	3.63453	19.7815	0.000276022	0.0111371		Taldo1	-0.187076	8.90036	16.8899	0.00158193	0.0599185		Alox12	-1.16418	1.2368	16.2964	0.000801342	0.0333558		Bhlhb9	-0.3673	4.61748	17.854	0.00132474	0.0545904		Tubb5
Relb	0.845533	2.7448	20.864	0.00106827	0.046363		Srebf2	0.370248	5.46772	19.3051	0.00101631	0.0420776		Ms4a6c	0.858913	3.98769	29.15	0.0001516	0.0063569		Dcaf4	-0.362459	4.92352	19.7654	0.000277158	0.0111407		Heatr1	0.235697	5.54496	16.8881	0.00158252	0.0599185		Zmiz1	-0.290239	5.5784	16.2782	0.000805325	0.0333952		Slc28a2	0.466771	4.32194	17.8453	0.00132708	0.0545904		Gspt2
Trim47	0.409592	4.22136	20.7414	0.00109035	0.047049		Usp2	0.762422	1.81963	19.3027	0.00101677	0.0420776		Dock1	0.68294	2.9647	20.0969	0.000155342	0.00648933		Ank1	-0.621926	3.36198	19.6614	0.000284631	0.0113981		Cplx2	1.42685	-0.21506	16.8696	0.00158873	0.0599185		Tbxa2r	-0.312852	5.04499	16.2186	0.000818572	0.0338169		Pim2	0.829249	2.07609	17.8443	0.00132734	0.0545904		Mpst
Slc2a6	1.72506	0.411297	20.7176	0.0010947	0.047049		Hmgb3	-0.459108	7.51908	19.2284	0.0010314	0.0425229		Fbl	-0.294741	8.10205	20.0192	0.000158809	0.00660633		Spc25	-0.357091	4.75477	19.4539	0.000300227	0.0119776		Commd8	-0.272551	5.25283	16.8651	0.00159028	0.0599185		Sdc2	-1.01371	1.84456	16.1837	0.000826431	0.0340137		Myadm	0.672972	2.12954	17.8256	0.0013324	0.0545935		Prdx1
Elane	0.681454	5.75518	22.5298	0.00109957	0.047049		Man2a2	0.423346	4.94185	19.1689	0.00104328	0.0428523		Epb41l4b	0.816301	2.66205	20.0076	0.000159332	0.00660633		Bmpr2	0.460175	3.74317	19.4126	0.000303442	0.0120265		Svbp	-0.170818	7.71118	16.8184	0.00160611	0.060254		Bin1	-0.313583	6.33284	16.1587	0.000832113	0.0340633		Irf9	0.670091	4.75978	19.2812	0.00134047	0.0547194		Hsh2d
Irak4	0.386538	4.54425	20.6863	0.00110044	0.047049		Ggt5	0.8088	3.20506	19.4566	0.00105109	0.0430127		Gstm5	-0.456067	6.36483	24.8105	0.000163394	0.00674362		Padi2	0.695185	2.4946	19.3983	0.000304559	0.0120265		Cdc6	-0.261531	6.19929	16.8036	0.00161117	0.060254		Ptpn22	-0.4401	4.32549	16.1512	0.000833836	0.0340633		Atp8b4	0.406639	6.79347	17.6802	0.0013725	0.0558183		Rab3il1
Rbpms2	-0.762946	1.93334	20.6227	0.00111225	0.0473776		Ckm	-0.976685	2.13879	19.0877	0.00105977	0.0432068		Psmd1	-0.290805	6.68393	19.9091	0.000163857	0.00674362		Sptbn1	0.547616	4.28677	21.1736	0.00030484	0.0120265		Chchd10	-0.17494	8.1034	16.7724	0.00162189	0.0604303		Gm16299	0.988089	1.91416	16.1316	0.00083834	0.0341204		Plac8	0.327706	11.4412	17.5847	0.00139961	0.05671		Mgam
Nradd	0.610813	2.9843	20.4889	0.00113758	0.0482778		Lrp5	0.442924	3.62992	19.0686	0.00106368	0.0432068		Sh2d5	0.524428	3.89833	19.8912	0.000164697	0.00675319		Dock10	0.26636	6.41691	19.3726	0.000306586	0.0120508		Ank	-0.408497	3.8894	16.7111	0.00164323	0.0609998		Myo18a	0.344366	4.76442	16.1054	0.000844377	0.0342165		Plgrkt	0.38286	6.41856	17.5014	0.00142376	0.0574528		Pi16
Gm35189	2.18906	0.337201	20.3884	0.00115706	0.0487002		Scarf1	0.787806	2.78157	19.0417	0.00106922	0.0432146		Slc38a5	-1.86703	0.636183	19.8055	0.000168771	0.00689478		Ggta1	0.658818	2.89737	19.3419	0.00030903	0.0120829		Emid1	1.01638	1.01222	16.641	0.00166801	0.0613996		Ripor1	0.286173	6.17163	16.0867	0.000848742	0.0342165		Arhgap26	0.464907	3.64837	17.4855	0.00142844	0.0574528		Sdsl
Bcl2	-0.333304	6.38666	20.3427	0.00116603	0.0487002		Cdk1	-0.545621	6.16249	19.3123	0.00107173	0.0432146		Egfl7	-0.337194	6.2283	19.8608	0.00017076	0.00692583		Mrpl27	-0.27036	5.83869	19.3339	0.000309671	0.0120829		Pdcd4	-0.428472	7.23924	22.3521	0.00167311	0.0613996		Tnik	-0.317731	5.69048	16.0793	0.000850468	0.0342165		Gng12	-0.291942	7.125	17.4187	0.00144824	0.0580355		Gm4070
Bcl3	1.05033	3.38718	21.8548	0.0011673	0.0487002		Rasal3	0.540051	4.70213	19.0482	0.00107574	0.0432182		Nme1	-0.39017	8.56765	23.368	0.000170777	0.00692583		E130102H24Rik	0.693765	2.8903	19.2919	0.000313054	0.0121703		Tspan13	-0.320637	7.07864	18.6457	0.00167628	0.0613996		Afap1l1	0.376026	4.36029	16.0678	0.000853154	0.0342165		Tjp1	0.842631	1.60142	17.3794	0.00146004	0.0582951		Mdfi
Ptgds	-0.893845	2.38793	20.3358	0.00116741	0.0487002		Cmtm8	0.69812	2.32193	18.8634	0.00110689	0.0443077		Lsm5	-0.278944	7.21098	19.7041	0.000173733	0.00702009		Runx1	0.301038	6.32673	19.2313	0.00031801	0.012318		Tdrd7	0.838331	1.29829	16.612	0.00167842	0.0613996		Mt1	1.05609	7.28551	39.9018	0.000864899	0.0345614		Tox	-1.72346	0.695189	17.3535	0.00146788	0.0583951		Pik3cd
Clec12a	-1.34266	3.99955	25.3783	0.00117448	0.0487002		Cd200r4	1.25181	2.17874	19.49	0.00111868	0.0446174		Rara	0.934095	1.95714	19.6471	0.000176598	0.00707453		Cyp51	0.414624	4.18333	19.2002	0.000320593	0.012354		Kansl1l	0.349994	3.51118	16.5814	0.00168946	0.0615796		Ehd1	-0.320968	5.2106	15.9195	0.000888793	0.0353275		Sms	-0.350482	6.80626	17.2887	0.00148774	0.0587804		Eif2ak2
Lamb3	-0.836067	2.27761	20.2857	0.00117737	0.0487002		Cenpf	-0.44891	6.49366	18.7825	0.00112449	0.0446874		Hoxb4	0.500917	3.95665	19.6409	0.000176908	0.00707453		Atp13a2	0.314593	5.56437	19.1922	0.00032126	0.012354		Abhd17c	0.40273	3.57686	16.5251	0.00170997	0.0617397		Rel	0.590517	2.77452	15.9125	0.000890501	0.0353275		Mical1	0.472414	4.12298	17.2868	0.00148832	0.0587804		Nfam1
Ddah2	0.582488	5.66676	21.0018	0.00117938	0.0487002		Gm26740	0.784585	2.44609	18.7167	0.00113906	0.0451037		Bex3	-0.268247	7.62859	19.6393	0.000176991	0.00707453		Rbpms	0.781687	4.13442	26.727	0.000324963	0.0124515		Cenpq	-0.220594	5.98846	16.5203	0.00171177	0.0617397		Tgfbr3	0.341324	4.86784	15.7966	0.000919556	0.0363104		Asah1	0.309501	5.01273	17.1918	0.00151801	0.0596098		Ms4a6c
Rgs10	0.41697	5.25219	20.2656	0.00118141	0.0487002		Ang	1.02069	1.92551	18.6376	0.00115687	0.045581		Ttyh3	0.361376	4.98373	19.6055	0.000178716	0.00711788		Cplx2	0.72159	3.11005	19.856	0.000329234	0.0125699		Ube2e3	-0.205394	6.72428	16.5189	0.00171226	0.0617397		Bcl3	2.75377	2.5707	33.5854	0.000921885	0.0363104		App	0.412806	4.85695	17.1687	0.0015253	0.0596098		Col16a1
Il6st	0.50032	3.57394	20.2265	0.00118928	0.0488495		Ston2	0.758395	2.80185	18.6191	0.00116108	0.045581		Skil	0.576266	3.68733	19.6825	0.000179631	0.00712187		Cpox	-0.367117	6.06017	20.3833	0.000331123	0.0125968		Chchd7	-0.221659	6.03195	16.4559	0.00173565	0.0622069		Ackr1	2.04187	2.58265	27.3253	0.000955587	0.0373941		Snx18	0.375456	3.95561	17.1543	0.0015299	0.0596098		Rbmx
Sema3d	1.82867	1.03628	20.4647	0.00119685	0.0489857		Gfi1	0.671727	4.36671	19.2771	0.00116354	0.045581		Litaf	0.467744	3.97477	19.5674	0.000180682	0.00712187		Cpxm1	-1.21526	1.14676	18.9934	0.000338323	0.012825		Uap1l1	0.863616	1.93546	16.8211	0.00173759	0.0622069		Por	0.304304	5.12636	15.6562	0.000956206	0.0373941		Slpi	-0.647905	5.58818	18.5723	0.00153111	0.0596098		Dst
Itpr2	0.50055	4.59031	20.109	0.00121336	0.049296		Plec	0.338962	5.58888	18.5779	0.00117052	0.0456918		Eif1ax	-0.291449	7.44947	19.5549	0.00018133	0.00712187		Mrps15	-0.249742	6.89779	18.924	0.000344522	0.0129811		Cops2	-0.221967	6.0191	16.4297	0.00174547	0.0622675		Cars	0.559092	3.83665	15.9874	0.00096246	0.0375052		Ctss	0.708159	2.62465	17.1039	0.00154606	0.0599785		Acadsb
Nckap5l	0.682074	2.29605	20.0996	0.00121531	0.049296		Foxm1	-0.842564	2.45039	18.5575	0.00117523	0.0457137		Ifrd1	0.309857	5.93421	19.554	0.00018138	0.00712187		Ikbkb	0.340161	5.71372	19.0986	0.000344878	0.0129811		Nfkbia	0.374671	4.48344	16.5937	0.00176414	0.0627111		Glipr1	0.373472	5.99464	16.2518	0.000974635	0.0378455		St3gal5	-1.22156	1.3252	17.059	0.00156065	0.0603304		C3
Vps13c	0.353292	4.67557	20.0901	0.00121729	0.049296		Oip5	-0.53695	2.84431	18.4635	0.00119723	0.0464054		Btnl9	-0.532324	4.01621	19.5427	0.000183443	0.00717753		Apip	-0.325743	5.94739	18.8767	0.000348813	0.0130591		Tspan33	-0.413755	6.81096	20.9234	0.00177473	0.0627157		Relb	1.11788	1.15811	15.5635	0.000981278	0.0379071		Tifab	-0.432464	3.9313	16.9792	0.00158697	0.061132		Ppt1
Slco3a1	0.460978	6.7394	20.0722	0.00122336	0.0493679		Flot2	0.474171	4.4666	18.4282	0.00120561	0.0464448		Fli1	0.265061	6.91446	19.435	0.000187696	0.00730302		Cx3cr1	0.830915	2.35214	18.8702	0.000349403	0.0130591		Hmgn1	-0.15713	8.68321	16.3385	0.00178022	0.0627157		S1pr2	0.573098	3.12148	15.5568	0.000983122	0.0379071		Myl4	0.596799	2.60947	16.9559	0.00159474	0.0612157		Cdkn2c
Nfkbia	0.345465	6.2954	20.0296	0.00122995	0.0494604		Ski	0.388108	3.83595	18.418	0.00120805	0.0464448		Lpp	0.638879	3.2684	19.43	0.000187965	0.00730302		Cyba	-0.262687	7.70608	18.8424	0.000351963	0.0131088		Uba7	0.870183	3.05599	21.0668	0.00178297	0.0627157		Lgals3bp	0.644859	5.66262	22.732	0.00100905	0.0387249		1700020L24Rik	0.303554	4.87878	16.9237	0.00160559	0.0614166		Batf
Plxnb2	0.659498	2.98743	19.9792	0.00124063	0.0495773		Bend7	0.985771	1.39081	18.3984	0.00121276	0.0464448		Npm1	-0.233231	11.232	19.4061	0.000189269	0.00732807		Sptan1	0.784792	2.61238	18.8223	0.000353828	0.0131323		Psmb9	0.405537	6.14895	19.843	0.00179948	0.0630759		Tfr2	0.454057	4.06118	15.4557	0.00101138	0.0387249		Apobec1	0.525329	3.02411	16.8559	0.00162869	0.062083		Asf1a
Slc6a13	-0.874783	4.31631	21.8573	0.00124148	0.0495773		Ppt1	0.371589	5.15589	18.3885	0.00121512	0.0464448		St3gal5	-0.717036	2.98553	19.3637	0.000191597	0.00737431		Unc93b1	0.744932	2.49287	18.6597	0.000369285	0.0136584		Dusp7	0.454707	2.8967	16.2509	0.00181432	0.0632088		Rab37	-0.273841	6.10611	15.4105	0.00102429	0.039083		Laptm4b	0.622902	2.51673	16.7119	0.00167901	0.0637792		Pecam1
Dst	0.477387	4.90373	19.9419	0.0012486	0.0496893		Myd88	0.427604	4.04135	18.3312	0.001229	0.0468127		Entpd1	1.5352	0.78805	19.3602	0.00019179	0.00737431		Ehd3	0.956738	1.63993	18.6393	0.000371276	0.0136845		Cenpk	-0.312676	5.97267	16.7788	0.00181584	0.0632088		B230208H11Rik	-0.887797	1.90354	15.2877	0.00106035	0.0402519		Bex3	-0.312746	7.33856	16.6479	0.00170199	0.0644269		Bst2
Iqcb1	-0.465126	3.82169	19.8822	0.0012615	0.0500295		Hmga2	-0.538449	4.78135	18.2863	0.0012488	0.0474027		Irf2bpl	0.92439	2.27175	19.3633	0.000192656	0.00738204		Nenf	-0.267316	6.78754	18.6016	0.000374986	0.0137736		Urod	-0.29304	7.35743	17.5958	0.00185829	0.0644634		Cd52	0.598393	4.3249	17.6866	0.00106225	0.0402519		Emilin2	0.970228	3.85521	19.4988	0.00170934	0.0644269		Bloc1s6
Slpi	-0.871656	1.92257	19.8432	0.00127003	0.050101		Tjp1	1.24435	1.88331	18.4611	0.001298	0.0487898		Ndufb7	-0.271758	8.16226	19.3216	0.000193939	0.00740566		Atp5h	-0.259728	9.40034	18.558	0.00037933	0.0138853		Gtf2h5	-0.177752	7.57569	16.1142	0.00186916	0.0646177		Slc14a1	-0.292289	7.8274	15.2373	0.00107555	0.0406159		Gvin1	1.34148	0.956005	16.6098	0.00171581	0.0644269		Zdhhc4
Gpc3	1.07025	1.89829	19.8268	0.00127361	0.050101		1700025G04Rik	0.348596	5.02642	18.0467	0.00130081	0.0487898		Itga6	0.319056	6.06718	19.2733	0.000196671	0.00748428		Lst1	0.572575	3.70305	18.7923	0.000384183	0.0140148		Stx2	-0.218784	5.9016	16.0301	0.00190383	0.0653512		Xlr4b	-0.700552	2.71764	15.2146	0.00108249	0.0407378		Fam174a	0.266858	5.61992	16.5994	0.00171962	0.0644269		Gm17092
Cavin1	-0.415253	3.75219	19.8143	0.00127637	0.050101		Slfn2	1.98024	3.26329	28.5909	0.00130446	0.0487898		Pik3cd	0.403853	4.66602	19.226	0.00019938	0.00751959		mt-Cytb	-0.258288	11.2418	18.4607	0.000389236	0.0141506		Arf5	-0.252779	8.27739	16.7417	0.0019062	0.0653512		Ifrd1	0.265266	6.14656	15.0861	0.00112268	0.0421063		Tnfrsf1a	0.334505	5.53519	16.4667	0.00176902	0.0660514		Ppp3cc
Dmkn	1.27344	1.65808	19.7927	0.00128114	0.0501168		Dynlt1f	-0.465277	5.07995	18.0307	0.00130499	0.0487898		Bmpr2	0.424759	4.58056	19.2256	0.000199403	0.00751959		Ndufa4	-0.283903	9.36143	18.4421	0.000391165	0.0141724		Prdm5	1.04817	0.786886	16.0044	0.00191461	0.0653512		Ezh2	-0.235478	7.64209	15.0607	0.00113081	0.042267		Tgfbr3	0.803066	1.59415	16.4327	0.00178195	0.0663081		Bex3
Lsm3	-0.397167	7.50538	19.7023	0.00130134	0.050581		Atp10a	0.386574	3.81694	17.9904	0.00131557	0.0487898		Lgals1	-0.348676	7.40913	20.9155	0.000199629	0.00751959		S100a6	1.44756	0.40965	18.3436	0.000401535	0.0144988		Rps12	-0.169361	13.0527	16.0002	0.00191636	0.0653512		Slc28a2	0.856109	1.6457	14.9956	0.00115197	0.0429117		Il15ra	0.405039	3.25745	16.3839	0.00180072	0.066656		Sft2d3
Treml2	0.368383	6.89578	19.6899	0.00130416	0.050581		Milr1	0.463154	5.69868	17.98	0.00131835	0.0487898		Psmb3	-0.310883	7.97191	19.4305	0.000204709	0.00768487		Slc25a10	-0.554383	3.42089	18.228	0.00041409	0.0148878		Slc7a1	0.279758	4.58197	15.9471	0.00193882	0.0657641		St3gal5	-0.636139	2.47979	14.9716	0.00115989	0.0430608		Oasl1	1.34219	1.97233	17.6551	0.00180691	0.066656		Tcp11l1
Cox4i2	1.07656	2.30799	19.6696	0.00131264	0.050581		Apobec3	0.33314	7.33485	17.9733	0.00132013	0.0487898		Cc2d2b	1.12646	1.74566	19.0858	0.00020766	0.00776944		Psat1	0.321603	5.42599	18.2189	0.000415102	0.0148878		Ndufb8	-0.210866	8.72015	15.9135	0.0019532	0.0657641		Aspa	-0.804973	2.09295	14.9442	0.00116899	0.0432527		Srgn	0.253833	10.3038	16.361	0.00180958	0.066656		Syne1
Casc4	-0.388769	4.61454	19.6513	0.00131291	0.050581		Gadd45b	0.46113	4.32982	17.9707	0.0013208	0.0487898		Timm13	-0.284347	7.82635	19.0532	0.000209636	0.00781701		Cd274	0.723895	2.42694	18.1703	0.000420534	0.015032		Atp6v1e1	-0.204221	6.36647	15.9028	0.00195781	0.0657641		Slc25a21	-1.41828	0.652245	14.8764	0.00119189	0.0439518		Lrp1	1.46883	0.47675	16.3365	0.00181916	0.066784		Sumo3
Nav1	0.365731	4.65559	19.6422	0.00131499	0.050581		Neu1	0.396249	3.90146	17.9266	0.0013326	0.0489005		Ublcp1	-0.854205	2.21295	19.029	0.000211121	0.00782697		Sppl2b	-0.337906	4.80992	18.1084	0.000427553	0.0152318		Pfkp	0.46536	2.86829	15.8987	0.00195958	0.0657641		Zfp560	-0.315938	5.01467	14.8534	0.00119977	0.0440945		Ppp3cc	0.780664	1.86489	16.3106	0.00182931	0.0669319		2011-09-01
Ifi27	0.657452	7.55362	21.2388	0.00132368	0.0507453		Acsl3	0.354926	4.84963	17.9262	0.00133268	0.0489005		Spns3	-0.359325	5.55384	19.0259	0.000211311	0.00782697		Daam1	-0.373062	4.57798	17.9051	0.000451557	0.0160333		Chpf	0.837094	1.23378	15.8951	0.00196115	0.0657641		Slc7a5	0.480495	4.66171	15.2903	0.00121404	0.0442375		Pde4d	0.31057	5.71653	16.2814	0.00184087	0.0670428		AC149090.1
Rapgef3	0.781644	2.21378	19.5466	0.00133705	0.0510877		Eme1	-0.649572	3.21505	17.782	0.00137208	0.0501538		Mrpl35	-0.293345	6.35703	19.0094	0.000212328	0.00782756		Ndufb6	-0.291044	7.06055	17.8817	0.00045441	0.016081		Dtymk	-0.183212	8.24782	15.8635	0.00197485	0.0660034		Gadd45b	0.597966	2.65661	14.8076	0.00121561	0.0442375		Gm45620	0.806159	1.85304	16.2698	0.00184548	0.0670428		Hdgf
Ctss	0.694692	3.73814	19.5187	0.00134754	0.051318		Slc39a8	0.603052	2.85446	17.7558	0.00137938	0.0501538		Gzmb	2.363	0.535294	21.6878	0.000212736	0.00782756		Irs2	0.526912	3.28076	17.8181	0.000462279	0.016248		2002-03-01	-0.202261	7.52335	15.8343	0.00198759	0.0661957		Slc1a4	1.10892	1.67184	14.9926	0.00121574	0.0442375		Nfam1	0.36242	4.37514	16.2566	0.00185072	0.0670428		Haus7
Basp1	0.408735	6.16311	19.4297	0.00136464	0.0517431		Hist1h2bj	-0.839795	3.17793	18.1992	0.00138051	0.0501538		Ppp1r14b	-0.278409	8.32602	18.9855	0.000213813	0.00783473		Prdx2	-0.280432	8.93116	17.8135	0.00046286	0.016248		Aqp11	-0.281504	4.76991	15.8203	0.00199377	0.0661957		Oxct1	-0.244033	7.04354	14.7645	0.00123075	0.0446047		Il1r1	0.523054	3.18437	16.1819	0.00188084	0.0679089		Mctp1
Atrnl1	1.1728	1.55438	19.4169	0.0013677	0.0517431		Atxn1	0.409747	4.49217	17.7115	0.00139184	0.0503991		Fkbp3	-0.285234	8.01888	18.977	0.000214341	0.00783473		Spry4	-1.30412	0.995895	17.8067	0.000463706	0.016248		Nudt1	-0.219772	5.88154	15.773	0.00201471	0.0666711		Map2k6	-0.675102	2.50479	14.7555	0.00123395	0.0446047		Mcpt8	0.827808	5.72423	19.8141	0.00191879	0.0690512		Homer2
Bmp2k	0.444265	4.65804	19.3826	0.00137595	0.0518847		Endou	0.906873	1.07256	17.6768	0.00140169	0.0505896		Prdx2	-0.290032	8.59763	18.963	0.000215223	0.00784116		Acaa2	-0.244735	6.32502	17.7878	0.000466082	0.0162666		Ptger4	0.477177	2.85966	15.6853	0.00205424	0.066917		Pdlim7	-0.429804	3.98701	14.6586	0.00126884	0.0457156		Rab13	0.784623	1.7918	16.0283	0.00194457	0.0695818		Pan2
Itgb7	0.584137	3.43922	19.311	0.00139338	0.0521924		Inpp4b	0.783014	1.60276	17.6426	0.00141146	0.0507757		Kbtbd12	-1.78541	0.500619	18.9509	0.000215981	0.00784308		Nfam1	0.696022	3.02398	18.1178	0.000467291	0.0162666		Anapc7	-0.230544	5.0845	15.6841	0.0020548	0.066917		Fuom	0.591202	3.47893	14.9199	0.00127745	0.0457746		H2-D1	0.294404	9.40837	16.0244	0.00194626	0.0695818		Fmo5
Gm45620	0.663192	3.25656	19.3104	0.0013935	0.0521924		Batf	0.360659	4.51247	17.6158	0.00141919	0.0508875		Mrpl11	-0.275221	6.51017	18.8884	0.000219956	0.00796142		Bloc1s5	-0.414723	4.49778	17.7628	0.000469249	0.0162719		Ctbp2	0.359619	3.11079	15.6817	0.00205588	0.066917		Ptn	-0.769446	2.43042	14.6315	0.00127881	0.0457746		Pard3b	-0.443818	3.28238	15.833	0.00202939	0.0723176		Far2
Oaz1	-0.242142	9.89005	19.2932	0.00139773	0.0521924		Hsh2d	0.577509	3.39761	17.5764	0.00143063	0.0511255		Wdr83os	-0.272527	7.39666	18.8322	0.000223603	0.00806714		Psmd6	-0.26688	6.78654	17.753	0.000470498	0.0162719		Tmbim6	-0.180434	7.06286	15.6754	0.00205876	0.066917		Tns1	-0.387118	5.25078	14.9849	0.00130194	0.0460506		Pik3ip1	0.627279	5.42045	17.4446	0.0020479	0.0727404		Mttp
Grtp1	-1.91177	0.656029	19.2207	0.00141832	0.0527899		Tmem38b	0.464811	3.95812	17.5611	0.00143512	0.0511255		Rnd2	0.711553	2.92368	18.8142	0.000224782	0.00808294		Rai1	0.336983	4.83259	17.7105	0.000475942	0.0163797		2009-09-01	0.537836	3.5441	16.9084	0.00205908	0.066917		Rasal3	0.423555	4.41708	14.5692	0.00130204	0.0460506		Capn1	0.479368	4.29727	15.6821	0.00209786	0.0738234		Ap4e1
Rhod	1.08379	0.656454	19.1644	0.00142985	0.0530473		Slc30a4	0.8787	1.59147	17.532	0.00144366	0.0511695		Uqcrc1	-0.268462	6.89279	18.7948	0.000226063	0.00808294		Cebpd	0.984564	1.66499	17.7047	0.00047669	0.0163797		Pgrmc2	-0.214728	5.95182	15.6601	0.0020658	0.066917		Ctdspl	-0.275091	6.05132	14.5632	0.0013043	0.0460506		Usp18	1.38681	1.79136	16.8764	0.00209859	0.0738234		Neu1
Hmox1	-1.53675	1.97832	19.9229	0.00143769	0.0531145		Stambpl1	0.48233	3.24357	17.5253	0.00144565	0.0511695		Hnrnpa1	-0.250359	9.52794	18.7924	0.000226223	0.00808294		Jsrp1	1.64533	0.22797	17.6562	0.000483007	0.0165434		Tcrg-C1	5.43692	1.58002	37.7374	0.00207514	0.066917		Zdhhc23	1.4585	0.293941	14.5579	0.00130631	0.0460506		Macrod1	-0.346432	5.51582	15.6805	0.00209864	0.0738234		Lgals1
Pik3cb	0.588543	2.7935	19.115	0.00144241	0.0531145		Tmem176a	0.346334	7.31006	17.4807	0.0014589	0.0514731		Smad7	0.537678	5.04879	23.4208	0.000228598	0.00814159		Kcng2	-0.328324	5.47144	17.6118	0.000488865	0.0166402		Wdfy4	0.809996	1.63199	15.6393	0.00207536	0.066917		Acat1	-0.227545	7.02414	14.5533	0.00130802	0.0460506		Tceal5	-1.06083	1.02644	15.504	0.0021823	0.0764103		Junb
Sh2d4a	-2.09238	0.223062	19.1028	0.00144551	0.0531145		Cldn13	-2.63493	0.528831	19.1227	0.00146853	0.0516471		Nsmce2	-0.30752	5.76511	18.664	0.00023491	0.00833849		Dab2ip	0.472102	4.21755	17.7686	0.000488957	0.0166402		Selenop	-0.524941	3.41434	15.9775	0.00208957	0.0671599		Afp	-0.764786	2.05517	14.5438	0.00131166	0.0460506		Ighm	-0.708051	5.16187	17.569	0.00218614	0.0764103		Stmn1
1810009A15Rik	-0.640842	2.55585	19.0473	0.00145981	0.0534621		Ndrg1	0.410403	5.41586	17.3138	0.00150977	0.0528168		Oxct1	-0.275165	6.92065	18.6536	0.000235627	0.00833849		Msmo1	0.44383	4.20514	17.573	0.000494054	0.0167601		Ifitm2	0.228371	8.69217	15.8508	0.0021181	0.0678601		BC049715	-1.18531	0.65536	14.4992	0.0013287	0.0465003		Myo18a	0.317144	4.66415	15.4722	0.00219779	0.0765726		1700006J14Rik
Arpp21	-1.46603	0.427381	19.0302	0.00146427	0.0534621		Rras	0.602045	2.85234	17.3087	0.00151138	0.0528168		Fgd2	0.818889	2.16291	18.6419	0.000236436	0.00833939		Bag1	-0.248157	8.30316	17.5109	0.000502486	0.016992		Tspan4	0.233352	5.50377	15.5171	0.00213268	0.0680504		Taf7	-0.333866	5.19179	14.4488	0.00134828	0.0470359		Nrp2	1.54968	0.304407	15.404	0.00223144	0.0774984		Sh3bp1
Gm973	0.978735	2.9576	19.5264	0.00148312	0.053979		Syne2	0.610453	2.84738	17.2826	0.00151953	0.0529334		Hmgn1	-0.286597	8.00768	18.6316	0.000237153	0.00833939		Ces2g	-0.447881	7.04633	23.1563	0.000511245	0.0171846		Cerk	0.923318	1.27014	15.5009	0.00214042	0.0680504		Fam111a	-0.278391	6.7722	14.4207	0.00135936	0.0471407		Chsy1	0.333117	4.62749	15.3828	0.00224203	0.0776192		Smad7
Epm2aip1	0.400413	4.50571	18.9077	0.00149654	0.0542955		Adam9	0.688818	2.01483	17.2648	0.00152512	0.0529606		Acot7	-0.317007	5.59959	18.5886	0.000240179	0.00841915		Arhgef2	0.315279	6.30771	18.1576	0.000511409	0.0171846		1700096K18Rik	-0.515146	2.79646	15.4924	0.00214449	0.0680504		Rbp1	-0.272255	6.06464	14.4135	0.00136218	0.0471407		Ccr2	0.972368	4.14637	18.259	0.00225049	0.0776192		Notch4
Spaca1	-1.04528	1.04387	18.736	0.00154324	0.0557542		Rpl22l1	-0.311117	10.2669	17.2402	0.00153288	0.0530627		Tpi1	-0.285653	7.7429	18.5542	0.000242622	0.00844303		Ucp2	-0.25414	8.1652	17.4208	0.000514997	0.0172508		Cerkl	-0.732223	1.64274	15.4787	0.00215109	0.0680504		Padi1	0.976106	1.6812	14.4085	0.00136416	0.0471407		Tpm2	-0.445442	4.02592	15.3545	0.00225621	0.0776192		Rpa2
Zwint	-0.326013	5.78461	18.71	0.00155048	0.0557542		Tpx2	-0.396732	6.02025	17.2055	0.00154392	0.0532775		Leng8	0.359737	5.0439	18.5491	0.000242986	0.00844303		Mc2r	-1.39437	1.03651	17.4072	0.000516914	0.0172607		Rpl22l1	-0.212148	10.186	15.5604	0.0021623	0.0681631		Il18bp	0.923647	1.78622	14.3786	0.00137608	0.0474036		Abcb4	-0.871129	1.69467	15.2241	0.00232315	0.0794732		Lrrc25
Camkk1	0.720884	2.20035	18.6773	0.00155961	0.0557542		Cyp27a1	0.982679	1.08739	16.8867	0.00164984	0.0566116		Dynlt1f	-0.347641	5.18777	18.547	0.00024314	0.00844303		Arhgef40	0.964201	1.42067	17.3806	0.00052069	0.0173325		Gnpda1	-0.336286	4.04679	15.4433	0.00216821	0.0681631		Hexim1	-0.396469	4.2604	14.3585	0.00138418	0.0475335		Ms4a4b	1.22068	1.04138	15.2213	0.00232463	0.0794732		1600014C10Rik
Eps8l1	-0.774564	2.78873	18.6769	0.00155974	0.0557542		Cd163	-1.22605	0.824427	16.8839	0.00165083	0.0566116		Gipc1	-0.39024	4.60003	18.5179	0.000245233	0.0084892		Ell2	-0.421349	4.41898	17.3153	0.000530091	0.0175776		Ankrd54	-0.246716	4.76026	15.4063	0.00218626	0.0685166		Oaz1	-0.209619	10.143	14.3063	0.00140543	0.0481128		Ptgds	-0.654804	1.88046	15.1442	0.00236532	0.0806125		Stk24
Aff1	0.438692	4.56081	18.6725	0.00156098	0.0557542		Ppp1r3d	0.999034	0.758825	16.7925	0.00168277	0.0575277		Orc6	-0.271422	6.69491	18.4947	0.000246921	0.00852108		S100a10	-0.240552	9.45986	17.2821	0.000534938	0.0175776		Tmem208	-0.174299	7.44408	15.3608	0.00220875	0.0690064		Fyb	-0.230462	7.81078	14.2581	0.00142533	0.0486428		Dnmt3b	-0.287023	4.75821	15.1111	0.00238308	0.0809655		Gchfr
Aldh2	-0.28023	8.52919	18.5113	0.00160708	0.0572228		Sapcd2	-0.674416	2.9494	16.7081	0.00171292	0.058377		Alox5	-0.868925	2.15576	18.4648	0.000249108	0.00853929		Hdgf	-0.258641	9.38761	17.276	0.000535835	0.0175776		Eid1	-0.210169	6.78305	15.3391	0.00221954	0.0691286		Clstn3	0.369288	4.37407	14.219	0.00144176	0.0490509		Ccnd2	-0.400652	6.9315	15.0789	0.00240044	0.0810564		Ubtd1
Gpr18	1.32817	0.667083	18.4274	0.00163171	0.0577595		Arhgef28	0.763696	2.60994	16.6874	0.00172043	0.0584521		Selenom	0.480918	4.35078	18.7748	0.000249594	0.00853929		Angpt1	0.413824	6.89826	22.3285	0.000536311	0.0175776		Slc7a7	-0.582874	2.48168	15.2806	0.002249	0.0696333		Ubl7	0.289784	5.24507	14.1884	0.00145473	0.0493396		H2afy	-0.264063	11.165	15.0611	0.00241013	0.0810564		Rab4a
Mn1	-0.851588	1.59302	18.4258	0.00163219	0.0577595		Pitpnm1	0.767472	1.88945	16.5849	0.0017581	0.0587385		Lat	0.342237	5.606	18.456	0.000249754	0.00853929		Cenpv	-0.318283	6.30374	17.7687	0.000537194	0.0175776		Zcchc2	0.381648	3.50521	15.2795	0.00224959	0.0696333		Asap2	-0.369001	5.12031	14.2238	0.00146681	0.0495393		Glmp	0.328022	5.31899	15.0565	0.00241265	0.0810564		Cpxm1
AI413582	0.349519	4.76617	18.3702	0.00164876	0.0579712		Ccnb1	-0.489483	5.2204	16.6074	0.00176097	0.0587385		B230118H07Rik	-0.362546	5.32937	18.4324	0.000251502	0.00857266		Arhgef6	0.578839	3.34201	17.2537	0.00053913	0.0175776		Fam189b	0.741953	1.99494	15.3339	0.00225769	0.0696698		Klf9	0.471816	4.72413	15.2742	0.00147712	0.0495393		C030006K11Rik	-0.429926	3.83987	15.0356	0.00242413	0.0810564		Zc3h7a
Ftl1	-0.292585	9.83488	18.3511	0.00165451	0.0579712		Gpr18	1.2585	0.956532	16.5763	0.00176133	0.0587385		Sms	-0.290661	6.64431	18.42	0.000252426	0.00857786		Alox5	-1.41434	1.14151	17.2482	0.00053995	0.0175776		Epb41l4aos	-0.220159	5.95757	15.2229	0.00227852	0.0699382		Igsf10	0.866127	1.51166	14.1338	0.0014782	0.0495393		Nutf2	-0.851528	1.95569	15.0297	0.00242737	0.0810564		Pebp1
Kat2b	0.509279	4.13573	18.3504	0.00165474	0.0579712		Cdca5	-0.528165	3.9911	16.5608	0.00176712	0.0587385		Tspan6	-0.60092	3.2054	18.3694	0.000256237	0.00868082		Pcbd2	-0.299732	6.11612	17.2369	0.000541626	0.0175776		Arpc3	-0.194577	8.98208	15.2195	0.00228029	0.0699382		Ncoa3	-0.283258	5.98966	14.1328	0.00147865	0.0495393		Pecam1	0.421359	5.44237	15.3009	0.00243021	0.0810564		Hist1h4i
Svil	0.291678	5.42976	18.3185	0.00166437	0.0579712		Cyb561	1.0751	0.348974	16.5492	0.00177147	0.0587385		Hacd1	-0.318585	5.69094	18.3517	0.00025758	0.00869954		Myct1	0.366447	4.46347	17.2283	0.000542905	0.0175776		Ldlrap1	-0.2284	4.7589	15.1624	0.00230994	0.0704304		AU020206	0.233936	6.42125	14.0109	0.00153268	0.0510482		Idua	0.531509	2.38418	14.9995	0.00244403	0.0812696		Ncam1
Mpzl1	0.730761	2.02948	18.3064	0.00166806	0.0579712		Fzd6	0.707686	2.13168	16.5422	0.00177412	0.0587385		4930532G15Rik	-1.03786	1.65105	18.3416	0.000258356	0.00869954		Ptprc	0.284916	6.11869	17.2029	0.000546706	0.017647		Abhd16a	-0.233146	6.13709	15.154	0.00231436	0.0704304		2006-09-01	-0.304343	5.553	14.0051	0.00153531	0.0510482		Clnk	0.665265	3.11704	15.1009	0.00248849	0.0821562		Glmp
Vsir	0.593311	3.22079	18.3	0.00167002	0.0579712		Gimap7	-1.16394	0.400757	16.5144	0.0017846	0.0587385		Ddx39	-0.281269	6.76595	18.2891	0.000262407	0.00880055		Gtf2f1	-0.319702	6.561	18.0846	0.000551349	0.0177243		Clca3a1	0.979971	3.92401	24.5753	0.0023189	0.0704304		Plxnc1	0.281156	6.45794	14	0.00153762	0.0510482		Gbp2	0.619417	3.20455	14.9488	0.00249462	0.0821562		Dab2
Etl4	1.43789	0.590917	18.2887	0.00167346	0.0579712		Cbr3	0.873046	1.14967	16.5139	0.00178479	0.0587385		Reep5	-0.267504	6.89329	18.2736	0.000263617	0.00880055		Adck5	-0.378438	4.82522	17.1651	0.000552428	0.0177243		Smdt1	-0.235769	7.79636	15.3883	0.00232434	0.0704304		Ucp2	-0.286629	6.89487	13.9371	0.00156644	0.0518483		Mvp	0.420653	3.27837	14.908	0.00249538	0.0821562		Ddx17
Sh3d19	0.636669	2.5778	18.2372	0.00168928	0.0583434		Kpna2	-0.635769	3.19076	16.5133	0.00178501	0.0587385		Scd2	0.309703	6.33814	18.3038	0.000264437	0.00880055		Ifi203	0.992881	4.49622	32.8049	0.000554282	0.0177303		Iqgap1	0.268543	5.24251	15.0835	0.00235172	0.0707516		Rhoh	0.269667	5.27978	13.8984	0.00158448	0.052151		Samhd1	0.354507	5.05162	14.8986	0.00250073	0.0821562		Apoo
1500009L16Rik	-0.459783	4.33701	18.2075	0.00169849	0.0584861		Dennd4a	0.360344	4.30422	16.5042	0.00178849	0.0587385		Hat1	-0.279421	6.58064	18.2621	0.000264523	0.00880055		Grn	0.51939	3.45227	17.1421	0.000555944	0.0177303		Slc26a1	-1.06927	3.56554	23.3491	0.00235254	0.0707516		Ppfibp1	0.488966	3.47601	13.8971	0.00158508	0.052151		Bcl6	0.814407	1.90458	14.8786	0.00251213	0.0822835		Ormdl1
Hmgn3	-0.338298	5.13638	18.1637	0.00171218	0.0587046		Grina	0.46093	4.37799	16.5023	0.00178921	0.0587385		Myc	0.301932	6.83919	18.4148	0.00026553	0.00880768		Taok2	0.344389	4.45538	17.1148	0.000560142	0.0178108		Nsmce4a	-0.189346	7.71198	15.0718	0.00235798	0.0707516		Jarid2	0.241576	6.48376	13.8843	0.00159111	0.0521932		Stab1	1.19777	0.68172	14.8357	0.00253685	0.0828451		S1pr2
Ston2	1.13413	1.65104	18.1427	0.00171878	0.0587046		Plgrkt	0.328368	6.57631	16.4787	0.0017982	0.0587385		Hsp90ab1	-0.233466	11.6454	18.2135	0.000268365	0.00887522		Ptdss2	-0.353547	4.72521	17.1	0.000562447	0.0178309		Hjurp	-0.349066	6.70842	17.6842	0.00236307	0.0707516		Cdc42ep2	-0.854238	1.81203	13.8378	0.00161319	0.0527599		Galnt6	0.351561	5.15129	14.8219	0.00254489	0.0828604		Plcb3
Sema6b	1.11738	1.57306	18.1384	0.00172015	0.0587046		Ap1s2	-0.44866	3.40391	16.4666	0.00180285	0.0587385		Rnase6	-0.328207	6.04098	18.1988	0.000269543	0.00888546		Atp2a3	0.554888	3.09223	17.0607	0.000568572	0.0179716		9430038I01Rik	-0.26567	4.79464	15.0429	0.00237356	0.0708539		Erbin	-0.271549	6.76716	13.8171	0.00162317	0.0529287		Gem	-1.85025	0.907844	15.371	0.00255333	0.0828885		Sp3os
Mmp14	1.0554	0.76262	18.1014	0.00173188	0.05893		Incenp	-0.424831	5.59745	16.4572	0.00180646	0.0587385		Nfu1	-0.283369	6.54955	18.1876	0.000270442	0.00888546		Epm2aip1	0.423536	4.14497	17.024	0.000574375	0.0181013		Ermap	-0.235706	8.2265	15.4766	0.00238643	0.0708539		Atp5h	-0.214538	9.58626	13.7958	0.00163345	0.0531065		Aldh1l1	0.657616	2.19397	14.7556	0.0025838	0.0836295		Arhgef40
Trpm4	0.662298	2.81275	18.0189	0.00175839	0.0596115		Laptm4b	0.586739	2.70127	16.4508	0.0018089	0.0587385		Fh1	-0.27069	6.30293	18.1798	0.000271074	0.00888546		Muc13	0.308948	6.78892	17.8989	0.00058028	0.0182335		Crip1	0.263217	7.61703	16.1735	0.00238762	0.0708539		Wipi2	0.325543	4.43176	13.7598	0.00165104	0.0535199		Hmgn2	-0.35424	8.41775	14.7358	0.0025955	0.0837603		Csrp2
Rida	-0.360162	4.9395	18.007	0.00176227	0.0596115		Il27ra	0.599378	2.77053	16.4108	0.0018244	0.0589312		Camk2d	0.609741	3.07571	18.0929	0.000278178	0.0090843		Micall1	0.90185	1.5535	16.9377	0.000588274	0.0183956		Add2	-0.247671	6.09056	14.9774	0.00240927	0.071286		AC149090.1	0.255319	6.83903	13.7239	0.00166878	0.0539358		Cd14	1.15103	0.530365	14.6567	0.00264312	0.0850464		Pdlim2
Bex1	-0.472175	4.46057	17.9202	0.00179077	0.0602045		Cenpu	-0.440199	4.13203	16.4078	0.00182554	0.0589312		Slfn5	1.28242	2.3744	23.387	0.000278775	0.0090843		Itpripl2	0.584459	2.79472	16.9317	0.000589258	0.0183956		Tomm34	0.26616	4.87751	14.9489	0.00242501	0.0715414		Rfc2	-0.24058	7.84395	13.698	0.00168174	0.0541954		Dnmbp	0.547287	2.54833	14.6102	0.0026716	0.0857105		Eif1ax
6030498E09Rik	1.1027	1.26365	17.9153	0.00179239	0.0602045		Rhoq	0.565994	2.68105	16.3933	0.00183122	0.0589418		Etnk1	0.289006	6.76644	18.0651	0.0002805	0.0091138		Map7d1	0.397486	4.06169	16.9234	0.000590623	0.0183956		Gpr150	0.955604	1.2865	14.8746	0.00246665	0.0723794		Tmem158	-0.352844	4.70712	13.676	0.00169281	0.0543925		Fgd2	0.473465	2.83389	14.5531	0.00270702	0.086593		Slc4a7
Apobec3	0.287178	7.53315	17.8944	0.00179936	0.0602045		Slc16a9	1.05481	0.467584	16.3783	0.0018371	0.0589585		Hbb-bs	-1.70455	2.35213	26.8664	0.000281672	0.00912519		Gns	0.375982	4.09373	16.8433	0.000603903	0.0187193		Snx5	-0.204005	7.08646	14.8718	0.00246825	0.0723794		1700096K18Rik	-0.403648	3.98467	13.6581	0.00170189	0.0545248		Vsir	0.461952	3.54342	14.5324	0.00272003	0.0867555		Ang
Cd86	-0.994991	1.08626	17.8853	0.0018024	0.0602045		Myh10	-1.37818	0.458804	16.3286	0.00185669	0.0593457		Mrps15	-0.268779	6.65276	17.993	0.000286602	0.0092579		Rps29	-0.28199	12.1297	16.9704	0.000606983	0.0187193		Pik3r2	-0.248878	4.94555	14.8599	0.002475	0.0723794		Arhgap29	0.49864	3.77983	13.6319	0.00171526	0.0547936		Hnrnpdl	-0.357352	7.29694	14.5029	0.00273864	0.0870952		2200002D01Rik
Rhd	-2.05511	0.475784	17.8892	0.00180598	0.0602045		Mfsd6	0.444589	3.24729	16.3073	0.00186517	0.0593457		Nedd8	-0.261022	8.33981	17.9763	0.00028804	0.00927741		Coro1a	0.362754	6.48535	19.6505	0.000607611	0.0187193		Gde1	-0.216241	5.01905	14.8453	0.00248329	0.0724113		Jdp2	0.649357	3.14742	13.7429	0.00174018	0.0554284		Gimap5	-0.597004	2.32479	14.4873	0.00274854	0.0871565		Adam10
Lcn2	2.8904	0.538468	19.3626	0.00181942	0.0604772		Ctsb	0.33567	5.74785	16.3069	0.00186533	0.0593457		Ripor2	0.314021	5.86228	17.9521	0.000290135	0.00931786		Hoxa9	0.344681	5.13735	16.796	0.00061191	0.0187193		5430427O19Rik	0.87464	1.05471	14.8197	0.00249794	0.0726279		Asap1	-0.22891	7.14486	13.5715	0.0017465	0.0554691		Mpl	-0.708287	2.63866	14.4574	0.00276769	0.0873314		Tcf4
Rpp30	-0.448978	4.87006	17.7865	0.00183579	0.0607742		Birc5	-0.567914	6.56744	16.8039	0.00187979	0.0595939		Marveld1	0.462591	3.78462	17.9328	0.000291816	0.00934485		Sla2	1.62898	0.0225562	16.7883	0.000613219	0.0187193		Daam1	-0.296919	5.64406	14.991	0.00250675	0.0726742		Hacd4	-0.358486	4.82044	13.5518	0.00175685	0.0556369		S100a13	0.276821	6.78915	14.4537	0.00277002	0.0873314		Mthfd1l
Akr1e1	-0.349106	4.89591	17.7773	0.00183892	0.0607742		Gm14085	1.02715	1.23256	16.2557	0.00188594	0.0595939		Tnrc18	0.379212	4.6616	17.8637	0.000297925	0.00951283		Adrb2	-0.470511	3.62031	16.788	0.000613286	0.0187193		Lcp2	0.914405	1.03664	14.7552	0.00253535	0.0731242		Cenpt	0.446816	4.13675	13.5443	0.00176856	0.0558469		Mgam	0.79735	1.74423	14.4364	0.00278122	0.0874326		Ccdc122
Rbm47	0.968623	1.90956	17.7191	0.00185897	0.0612606		Rbfox2	1.24379	0.466389	16.2408	0.00189196	0.0595939		Mrpl48	-0.297791	6.1274	17.8542	0.000298774	0.00951283		Taldo1	-0.253718	8.52452	16.7812	0.000614434	0.0187193		Mvb12a	0.214154	5.51244	14.7527	0.00253681	0.0731242		Slc4a8	1.13548	1.44363	13.5634	0.00177929	0.0560247		Itgb2	0.507755	2.56305	14.4072	0.0028001	0.0877738		Fgd2
Dennd4a	0.334653	4.84403	17.6635	0.00187839	0.061724		Tmem156	0.659228	2.60234	16.2307	0.00189609	0.0595939		Mnd1	-0.401908	4.85385	17.8338	0.00030061	0.00954395		Cbfa2t3	0.259667	8.01595	16.7675	0.000616794	0.0187193		Gmip	0.577092	1.99086	14.6778	0.00258105	0.0741495		Kcng2	-0.901436	1.38293	13.4354	0.00181939	0.0571237		Ggt5	0.667651	2.45224	14.3932	0.00280927	0.0878097		Alad
Cyp7b1	-0.834551	1.63458	17.6153	0.00189539	0.0621052		Shisa8	-1.10549	2.55949	17.1663	0.0019002	0.0595939		Hist1h4i	-0.280733	6.41619	17.8193	0.000301922	0.00955457		Pih1d1	-0.258545	5.7408	16.7517	0.000619512	0.0187193		Hist1h2ad	-0.904257	1.24848	14.6676	0.00258712	0.0741495		Cdc42ep4	-0.646546	2.67761	13.4251	0.00182504	0.0571377		Hoxb4	0.444497	3.8386	14.3678	0.0028259	0.088065		Plppr3
Ldlr	0.607788	4.46069	17.8956	0.00191764	0.0626556		Epsti1	0.438873	5.81127	16.1986	0.0019092	0.059706		Gm10762	-0.516609	3.8059	17.8086	0.000302889	0.00955457		Fbxl12	0.441614	4.05941	16.7476	0.000620221	0.0187193		Pithd1	-0.254955	5.49766	14.6034	0.00262594	0.0745539		Reep5	-0.222787	6.90836	13.4033	0.00183707	0.0573512		Atxn10	-0.271957	6.58722	14.3562	0.00283353	0.088065		Ncf4
Csrp2	0.386431	5.43884	17.5214	0.00192912	0.0628523		Gem	-1.40813	0.905656	16.1712	0.00192049	0.0598887		Dpy30	-0.291463	7.21699	17.8178	0.000303524	0.00955457		Sipa1l1	0.37197	6.70688	20.1567	0.000620344	0.0187193		Ftsj1	-0.239936	5.07987	14.5982	0.00262909	0.0745539		Tapbp	0.356762	4.95436	13.3494	0.00186722	0.0579826		Gpr132	0.499772	2.60164	14.3023	0.00286944	0.0884971		mt-Nd2
Mfsd6	0.419168	4.1924	17.4513	0.00195473	0.0635066		Ppp3cc	0.823736	1.85495	16.1066	0.0019474	0.0605564		Adar	0.56528	4.18341	19.4847	0.000310717	0.00975334		Nr3c1	-0.23613	6.66413	16.7113	0.00062655	0.0188008		Ppia	-0.168442	12.211	14.5975	0.00262951	0.0745539		Tspo2	-1.0187	2.18274	14.5186	0.00186785	0.0579826		Hmgn1	-0.409441	7.93643	14.2993	0.00287142	0.0884971		Tmsb10
Plod2	0.53021	2.73382	17.363	0.00198762	0.0643931		Arhgap26	0.489677	3.52061	16.013	0.00198723	0.0614583		Wdr18	-0.328782	5.85042	17.7044	0.000312544	0.00978307		Alox5ap	0.393046	5.55183	18.3487	0.000626862	0.0188008		Helb	-0.290977	4.35108	14.5953	0.00263088	0.0745539		Rasgef1b	0.613541	2.44694	13.3357	0.00187494	0.0580387		Smim20	-0.269269	5.43946	14.2989	0.00287171	0.0884971		Hnrnpd
Plk1	-0.631837	4.20858	17.6132	0.0020048	0.0645297		Oosp1	0.738528	2.48107	16.0122	0.00198757	0.0614583		Izumo4	0.416414	4.36796	17.6869	0.000314192	0.00980701		Oat	-0.2616	6.81746	16.6926	0.000629818	0.0188008		Iqcd	-0.543489	2.43377	14.5699	0.00264642	0.0747836		Gm45716	-0.54332	3.07853	13.3127	0.00188802	0.0582793		Pdlim2	0.372534	3.41612	14.2777	0.00288596	0.0886461		Zwint
Suclg2	-0.371022	6.1839	17.2853	0.0020171	0.0645297		Hnrnpdl	-0.400797	7.03078	15.9909	0.00199674	0.0615191		Trim16	-0.619939	2.92882	17.6391	0.000318757	0.00992165		Camk2d	1.01278	1.43634	16.691	0.000630107	0.0188008		Muc13	0.723166	4.03584	20.3071	0.0026785	0.0752609		Calm1	-0.225028	9.47183	13.237	0.00193181	0.0593097		Gm17092	-0.408082	3.61034	14.2521	0.00290327	0.0886461		St14
Itga5	0.586141	3.17746	17.2811	0.00201869	0.0645297		Plod3	0.34648	4.95422	15.9818	0.00200071	0.0615191		Nfkb1	0.277582	6.32214	17.564	0.000326068	0.0101209		Ndufs2	-0.247167	6.99919	16.6734	0.000633219	0.0188409		Ache	-0.418687	2.8601	14.5077	0.00268501	0.0752609		Ptger4	0.944548	1.10765	13.2363	0.00193219	0.0593097		Myof	1.21906	1.44329	14.5801	0.00290396	0.0886461		AI504432
Incenp	-0.48878	5.61977	17.5661	0.00201953	0.0645297		Gm11837	-1.44343	0.198947	15.9254	0.00202538	0.062104		Cox7a2l	0.272874	8.84144	17.537	0.000328748	0.0101756		Zfp800	-0.255734	6.41816	16.6421	0.000638779	0.0189241		Rpl24	-0.151695	11.7995	14.5065	0.00268575	0.0752609		Paip2	-0.249102	7.67251	13.206	0.00195008	0.0595322		Tapbp	0.336804	5.74102	14.2438	0.00290895	0.0886461		Ecm1
Csf1	0.914656	2.38672	17.278	0.00201989	0.0645297		Ppard	0.691396	2.41287	15.8898	0.00204111	0.0624126		Rbbp7	-0.256109	7.41579	17.5116	0.000331279	0.0102059		Slc9a3r1	0.275702	5.69217	16.6377	0.000639567	0.0189241		Ada	0.479898	3.13439	14.512	0.00274003	0.0763403		Epb41l4aos	0.278797	5.63039	13.2039	0.0019513	0.0595322		Flot1	0.317733	5.71165	14.2074	0.00293385	0.0891564		Abcg1
Plppr3	0.310746	5.94682	17.2602	0.00202673	0.0645691		Efcab11	-0.794426	1.92654	15.8192	0.00207276	0.0632048		Lamp1	-0.245055	6.82533	17.5032	0.000332123	0.0102059		1300002E11Rik	-0.330639	5.47095	16.6022	0.000645963	0.0189827		Pkhd1l1	-0.552729	2.73846	14.4115	0.00274594	0.0763403		Mkrn1	-0.261541	5.7093	13.1965	0.00195569	0.0595322		Aqp1	-1.09902	1.44021	14.1745	0.0029566	0.089575		Treml2
Slamf1	0.866004	2.16315	17.2154	0.00204406	0.0649414		Bex3	-0.367533	7.2412	15.7997	0.00208161	0.0632052		Pdap1	-0.278483	7.49357	17.4997	0.000332483	0.0102059		Erg	0.517043	3.83851	16.7343	0.000647734	0.0189827		Hmgb2	-0.186205	10.9217	14.4011	0.00275267	0.0763403		Dhrs13	0.42079	3.66456	13.1757	0.00196811	0.0597447		Lmna	-1.59207	0.314628	14.1638	0.002964	0.089575		1700086O06Rik
Cyyr1	0.899704	2.00527	17.1736	0.00206041	0.0651096		Ddx60	0.918178	2.60156	16.0599	0.00208425	0.0632052		Tec	-0.336861	5.12534	17.4831	0.000334157	0.0102291		Mrps26	-0.226646	6.89651	16.59	0.00064818	0.0189827		Rpl7a	-0.168022	11.312	14.398	0.00275463	0.0763403		Synpo2	-1.31362	0.326126	13.1437	0.00198732	0.0601615		H2afj	-0.37185	8.90527	14.1488	0.00297449	0.0896445		Esyt1
Ccnd2	-0.372782	7.74977	17.1729	0.00206068	0.0651096		Hmgn1	-0.472229	7.70958	15.7962	0.00209581	0.0633809		Cenpx	-0.286296	7.87719	17.4754	0.000336527	0.0102733		Camk2a	1.4337	0.49545	16.5852	0.00064904	0.0189827		Pccb	-0.356649	4.39626	14.4184	0.00280139	0.0771827		Gp1ba	-0.436876	3.45654	13.1215	0.00200079	0.0602501		Lgals8	0.38965	3.83811	14.0856	0.00301906	0.0907376		Ccm2l
Sphk1	-1.89145	0.352826	17.1519	0.00206895	0.0651918		Ddx58	0.8855	4.08535	18.6873	0.00211425	0.0637635		Tkt	-0.263737	8.5564	17.4461	0.000337924	0.0102877		Ybx1	-0.266816	10.5099	16.5775	0.000650458	0.0189827		Ltbp1	-1.35163	0.507008	14.3259	0.00280158	0.0771827		Trib2	-1.00856	1.39024	13.1026	0.00201236	0.0602501		Il6st	0.500458	3.2064	14.0196	0.00306649	0.0916929		Kctd17
Sms	-0.365712	6.6818	17.1232	0.00208032	0.0653709		Slco3a1	0.406184	6.7456	15.7142	0.00212092	0.0637899		Lncpint	0.690086	2.64494	17.4274	0.00033985	0.0103181		Etfb	-0.260668	8.45453	16.5313	0.000658933	0.0191283		Dlst	-0.193497	6.1354	14.3127	0.0028103	0.0771827		Tmem106c	-0.350666	4.6352	13.0988	0.00201472	0.0602501		Ifit1	1.79564	1.28906	15.2489	0.0030676	0.0916929		Avpi1
Cd81	-0.296163	7.34856	17.0299	0.00211779	0.0663475		Ube2e3	-0.310467	6.59836	15.6198	0.00216535	0.0647902		Ndrg1	0.323002	6.23029	17.7364	0.000343122	0.010389		Gigyf1	0.303995	4.99587	16.5248	0.000660144	0.0191283		Fignl1	-0.244758	5.71042	14.3045	0.00281571	0.0771827		Plxnb2	0.77739	2.11769	13.0959	0.0020165	0.0602501		H2-K1	0.28199	9.65481	13.9917	0.00308677	0.0917851		Prickle1
Atp8a1	0.336705	5.00605	17.0172	0.00212293	0.0663475		Pik3ap1	0.620306	2.84092	15.6185	0.00216595	0.0647902		Pdzk1ip1	0.438582	5.8612	20.857	0.000345478	0.0104319		Smyd3	-0.352996	4.97302	16.5202	0.00066099	0.0191283		Psat1	0.252919	5.46146	14.2327	0.00286367	0.0777979		Sesn3	-0.435279	3.39028	13.0923	0.00201868	0.0602501		Jak3	0.43631	3.49785	13.9907	0.00308747	0.0917851		Prrg4
Tceal5	-0.663358	2.04971	16.9733	0.00214091	0.0667279		Pbxip1	0.516139	4.29139	15.6061	0.00218488	0.0651794		Plp2	-0.35584	4.98515	17.3473	0.000348221	0.0104863		mt-Nd4l	-0.349413	7.16859	18.7126	0.000663206	0.0191283		Ppp1ca	-0.146374	8.53517	14.2291	0.00286611	0.0777979		Obscn	-0.635233	2.54106	13.0851	0.00202314	0.0602501		Ier3	0.29049	4.75733	13.9789	0.00309612	0.0917901		Rasa2
Nabp1	-0.701573	3.23176	16.933	0.00215755	0.0669411		Lfng	0.663123	2.68055	15.5509	0.00219847	0.0652534		Gab2	0.574117	3.13632	17.3352	0.000349511	0.0104967		Hmgcs1	0.399327	4.20145	16.4961	0.000665489	0.0191283		Lsm10	0.221301	5.13602	14.2162	0.00287479	0.0777979		Hadh	-0.25682	6.18088	13.036	0.00205369	0.0609946		Lmo1	0.426114	4.38051	13.9649	0.00310641	0.0917901		Clip1
Zfp1	0.318486	4.94092	16.9286	0.00215939	0.0669411		Arhgap27	0.513785	2.97459	15.5493	0.00219922	0.0652534		Ubl4a	-0.304929	5.97366	17.2756	0.00035591	0.01066		Trim56	0.325407	5.36645	16.4922	0.000666221	0.0191283		Man2a2	0.626407	1.90277	14.2109	0.00287839	0.0777979		H3f3a	-0.189957	10.9347	13.0124	0.00206852	0.0612585		Gm19426	-1.29638	0.188463	13.9562	0.00311281	0.0917901		Samhd1
Bvht	1.36777	0.290747	16.885	0.00217761	0.0670393		1600014C10Rik	0.453322	3.66696	15.5236	0.00221174	0.0654484		Pkp3	0.42379	4.20894	17.2578	0.000357844	0.010672		Trp53inp1	0.485101	3.40392	16.4781	0.000668871	0.0191527		Grk3	0.84394	1.51692	14.1884	0.00289373	0.0777979		Stk10	-0.420987	3.86745	13.0042	0.00207372	0.0612585		Ube2a	-0.316425	6.62359	13.9057	0.00315038	0.0924496		Pmm1
Chst15	0.520088	3.70808	16.884	0.00217802	0.0670393		Top2a	-0.415872	7.6345	15.4985	0.00222402	0.0656356		Serpina3f	1.72968	0.780658	17.6888	0.000358229	0.010672		Rgs10	-0.228979	6.28528	16.4606	0.000672179	0.0191958		Gfi1b	-0.390836	6.99088	18.2097	0.002896	0.0777979		Gm26981	1.13916	0.798423	12.9015	0.00214002	0.0630474		Gm14085	0.849053	1.22861	13.9034	0.00315208	0.0924496		Fkbp1a
Gpr132	0.671015	3.46956	16.8876	0.00218005	0.0670393		Id1	1.06165	3.1586	17.5766	0.00223995	0.0659287		Gpr146	0.413959	4.11629	17.2418	0.00035959	0.0106839		Gnaq	-0.345572	4.89996	16.443	0.000675512	0.0192072		Hist1h3c	0.222256	6.57183	14.184	0.00289677	0.0777979		Krtcap3	1.01769	0.950686	12.8235	0.00219197	0.0644051		Zbtb4	0.855776	1.29654	13.852	0.00319087	0.0933372		Vegfb
Chsy1	0.415444	4.14988	16.8461	0.00219399	0.0672883		Tnk2	-0.888635	1.2195	15.4466	0.0022497	0.0660393		Aifm1	-0.309647	5.48291	17.2162	0.000362417	0.0107352		Smim1	-0.39261	5.55848	17.7955	0.000676183	0.0192072		Thap3	0.778091	1.6481	14.1792	0.00290002	0.0777979		Serpine2	-0.244	7.09757	12.8013	0.00220698	0.0645351		Spata7	0.324427	4.10775	13.8315	0.00320643	0.0935422		Ms4a3
Amn1	0.293104	5.11938	16.8064	0.00221089	0.0676263		Nfkb2	0.612651	2.52083	15.38	0.00228319	0.0668441		Cox6b1	-0.265659	8.9625	17.2086	0.000363251	0.0107352		Thoc7	-0.247007	7.72308	16.3946	0.000684792	0.0192889		Acap1	0.509915	2.98621	14.2202	0.00293388	0.0782961		Tmsb10	-0.309495	8.69055	13.3777	0.00220814	0.0645351		Cnpy4	0.317943	4.0311	13.8151	0.003219	0.0936591		Ldlr
Fas	1.10049	0.783999	16.777	0.00222353	0.0678323		Msmo1	0.410746	4.33344	15.3328	0.00230731	0.067371		H3f3a	-0.223326	10.8615	17.1813	0.0003663	0.0107966		Rpl22l1	-0.246725	10.2561	16.3946	0.000684799	0.0192889		Asah1	0.43934	2.79016	14.1297	0.00293416	0.0782961		Zfp516	0.814357	1.72826	12.7705	0.00222806	0.0649035		Cyp27a1	1.12781	0.621183	13.7853	0.00324198	0.0940775		Mgat5
Nsg1	-0.873218	1.50868	16.719	0.00224866	0.0680067		Phyh	0.355297	4.17415	15.3175	0.00231519	0.0673916		Me2	-0.328274	5.52082	17.0991	0.000375624	0.0109669		AW011738	1.86732	0.933152	19.6639	0.000686153	0.0192889		Slc43a1	-0.27871	5.2134	14.094	0.00295907	0.0787521		C330018D20Rik	-0.610058	2.5853	12.764	0.00223255	0.0649035		Sh3tc1	1.09394	0.424661	13.7226	0.00329094	0.0950012		Hint3
Emilin2	1.00656	3.88963	19.3582	0.0022492	0.0680067		2310075C17Rik	-0.611151	2.51462	15.3057	0.00232127	0.0673916		Xkr6	1.11695	1.31499	17.0919	0.000376457	0.0109669		AI480526	0.440572	4.06709	16.3868	0.000686302	0.0192889		Zfp106	0.195239	7.18325	14.0812	0.0029681	0.0787838		Sptan1	0.292191	5.03144	12.739	0.00224981	0.0652327		Frmd6	0.608482	3.21651	13.8791	0.00329117	0.0950012		Cox7a2l
Cytip	0.347296	5.06791	16.7045	0.00225501	0.0680067		Pik3cd	0.306996	4.77631	15.2958	0.00232638	0.0673916		Ccdc124	-0.302726	6.04107	17.0895	0.000376728	0.0109669		Ndufb9	-0.240451	8.65454	16.361	0.000691308	0.0193785		2002-03-01	-0.236715	5.32534	14.0011	0.00302506	0.0800844		Csnk1e	0.284044	5.66228	12.7242	0.00226014	0.0653596		Slc4a7	0.276891	4.88931	13.6745	0.00332907	0.0958341		Smim20
Rgs7bp	0.500009	3.05647	16.692	0.00226048	0.0680067		Aurkb	-0.643753	4.8613	16.3507	0.00235669	0.0678722		Klf2	-1.90668	1.51952	22.0106	0.000377173	0.0109669		Nav1	0.87787	2.52738	17.5959	0.000704768	0.0196279		Alkbh7	-0.226301	5.40808	13.9622	0.00305324	0.0806183		Mmrn1	-0.371235	5.87875	13.6873	0.00232839	0.0670391		Fbp1	-0.485601	3.00749	13.6639	0.00333755	0.0958341		Prc1
Myom1	1.21298	0.724823	16.6798	0.00226586	0.0680067		Gaa	0.345464	4.94271	15.2264	0.00236272	0.0678722		Cotl1	-0.271895	6.54856	17.0783	0.00037803	0.0109669		Srebf2	0.279732	5.4175	16.285	0.000706332	0.0196279		2310009B15Rik	-0.269551	5.57682	13.9218	0.00308283	0.0807707		Arih2	0.38781	4.28964	12.6253	0.00233042	0.0670391		Fuom	0.395883	3.87085	13.6494	0.00334923	0.0959177		Kcnq1ot1
Lrrc25	0.876034	1.53733	16.6797	0.0022659	0.0680067		Tbc1d9b	0.365312	5.57997	15.2124	0.00237012	0.0678722		Dennd5b	0.530748	3.47732	17.074	0.000378527	0.0109669		Slc28a2	0.920424	1.47194	16.2537	0.000712613	0.0196279		Tagln2	0.274175	8.08647	15.7664	0.00308511	0.0807707		Rgs7bp	0.881017	1.5752	12.6109	0.00234084	0.0671515		Tmsb10	-0.393913	9.19569	13.7047	0.0033601	0.0959778		Stambpl1
Srgap1	1.2691	1.36082	16.6675	0.00227126	0.0680067		Aldoc	0.855319	1.29553	15.2084	0.00237227	0.0678722		Arhgef40	0.650583	3.54855	18.4878	0.000378985	0.0109669		Gja1	-0.391989	4.21098	16.2516	0.00071303	0.0196279		Slc7a5	0.270956	4.68764	13.9186	0.00308519	0.0807707		Htr2a	-0.623319	2.44884	12.601	0.00234803	0.0671515		Pold4	0.420691	5.99803	13.9712	0.00336932	0.0959906		Pmf1
mt-Cytb	-0.233976	11.3894	16.6449	0.00228128	0.0680067		Gm44067	0.559192	4.18465	15.4288	0.0023738	0.0678722		Hmgn2	-0.305043	7.95828	17.8327	0.000381852	0.0110211		Slpi	-1.58898	0.741205	16.2516	0.000713042	0.0196279		Hipk2	0.352509	3.64249	13.9062	0.0030943	0.0807707		Aga	-0.313173	4.56185	12.5947	0.00235265	0.0671515		Rab20	0.737638	1.48864	13.6052	0.003385	0.0961866		Cenpw
Prkar2b	-0.295178	5.73623	16.6327	0.00228669	0.0680067		Kcnq1ot1	0.338359	8.34483	15.183	0.00238575	0.0680176		Bmyc	0.2965	6.07077	17.0278	0.000383929	0.0110395		AI504432	0.426247	4.0704	16.2425	0.000714875	0.0196279		Bid	-0.218708	5.04114	13.8997	0.00309915	0.0807707		Pdcd11	0.252886	5.95101	12.5679	0.00237232	0.0675375		Arl16	-0.39671	3.64475	13.5854	0.00340121	0.0962308		Gnb4
Ints12	0.419956	3.75111	16.6267	0.0022894	0.0680067		Klf9	0.401225	4.58553	15.1452	0.00240608	0.0680176		Snrpd3	-0.29321	8.10122	17.2971	0.000384476	0.0110395		Mrpl42	-0.268861	7.32944	16.2398	0.000715424	0.0196279		Crbn	-0.306455	4.22046	13.8702	0.0031211	0.0811326		Acadvl	-0.27976	4.89416	12.5336	0.0023978	0.0680512		Cnn3	-0.525002	3.19437	13.5818	0.00340414	0.0962308		Pnp
Tspan2	0.591113	3.39295	16.5904	0.00230566	0.0680067		Metrnl	0.635648	2.17093	15.1416	0.00240803	0.0680176		Cd274	0.548492	3.7114	17.2703	0.000387892	0.0111089		Tmem147	-0.258783	7.16912	16.2396	0.000715469	0.0196279		Nop2	0.184365	5.85003	13.8401	0.00314368	0.0813876		Vangl2	-0.383394	3.84888	12.5192	0.00240857	0.0680512		Rcbtb2	-0.293878	5.27473	13.5597	0.00342228	0.0964941		Csf1
Cic	0.304492	5.25824	16.5901	0.00230577	0.0680067		Sell	0.335609	7.407	15.1368	0.00241061	0.0680176		Rps6ka3	0.312683	5.24467	16.9799	0.000389616	0.0111296		1810009A15Rik	-0.800072	2.62084	16.2331	0.000716791	0.0196279		Arhgef3	1.37809	-0.286266	13.8293	0.00315177	0.0813876		Gadd45g	1.05139	5.14565	25.552	0.00241577	0.0680512		Trib2	-1.25574	0.243274	13.5364	0.00344163	0.0967904		Abcc4
Gem	-1.42676	2.86998	19.006	0.00230611	0.0680067		Hmgb2	-0.355155	10.1399	15.1084	0.00242599	0.0680176		Glod4	-0.269875	6.57604	16.9596	0.000392048	0.0111704		Auts2	0.668375	2.8975	16.3292	0.00071895	0.0196365		Shmt2	0.224691	5.99375	13.8144	0.0031631	0.0813876		Myd88	0.317618	4.56306	12.5047	0.00241942	0.0680512		Tnk2	-0.749361	1.55913	13.4865	0.00348332	0.0975747		Fam174a
Tsen15	-0.443667	5.53953	16.5464	0.00232925	0.0685134		S1pr2	0.683139	2.76349	15.1026	0.00242919	0.0680176		Snn	1.30357	0.87795	16.9489	0.000393339	0.0111785		Smn1	-0.289809	5.78577	16.2072	0.000722077	0.0196715		Rhoh	0.324462	4.56887	13.9008	0.00316327	0.0813876		Plac8	1.46033	8.40527	38.5479	0.00242133	0.0680512		Pik3cd	0.282252	4.67802	13.4817	0.00348736	0.0975747		Rab20
Pfdn1	-0.265197	6.63474	16.5174	0.00233876	0.0686175		Rag2	-0.969792	0.480313	15.0999	0.00243068	0.0680176		Psmd13	-0.283489	6.71246	16.9241	0.000396351	0.0112353		Akt3	0.56911	2.7644	16.1568	0.000732487	0.0199042		Cdca7	0.199749	6.67616	13.7903	0.00318139	0.0816449		Mcf2l	0.722674	2.05679	12.4608	0.00245275	0.0687584		Nav1	0.347793	4.22397	13.471	0.00349646	0.0975799		Fuom
Trpc6	-1.54535	3.40348	20.8102	0.00235115	0.0688056		Kbtbd11	0.712854	1.66604	15.095	0.00243331	0.0680176		Thyn1	-0.332775	5.66226	16.8735	0.000402579	0.0113828		Sgpp1	-0.399291	4.79946	16.2526	0.000740642	0.0200746		Cish	1.39622	0.0305809	13.8495	0.00319158	0.0816979		Dnajc3	-0.223578	7.09021	12.4241	0.00248104	0.0693745		Tcirg1	0.370553	4.40542	13.4531	0.00351161	0.0976369		Sh2d5
Mtus1	0.93512	1.51101	16.4743	0.00235858	0.0688477		Znfx1	0.6163	3.15347	15.0929	0.0024345	0.0680176		Plcg2	0.354887	5.02663	16.846	0.000405997	0.0114503		Soat1	1.25948	1.1173	16.2211	0.000747218	0.0202014		Slc46a3	-0.606024	2.36665	13.7526	0.00321034	0.0817242		Il1b	0.412206	3.98311	12.388	0.00250924	0.0699848		Mtfr1l	-0.269724	5.18231	13.4475	0.00351636	0.0976369		Rilpl2
Camk2d	0.561278	5.40188	17.1964	0.00237566	0.0691707		Gm973	1.1979	0.294922	15.0371	0.00246524	0.0685426		Txnl1	-0.253403	7.69618	16.8108	0.000410432	0.0115437		Arl8a	0.385368	3.93794	16.0636	0.000752164	0.0202837		Dock7	-0.322174	4.40878	13.749	0.00321315	0.0817242		Gm20045	0.548293	2.77717	12.3244	0.00255973	0.0712111		S1pr2	0.688571	2.54787	13.4252	0.00353549	0.0979197		H1fx
Il3ra	0.354303	4.92771	16.3318	0.00242556	0.0704453		Susd6	0.366972	4.09234	15.0268	0.00247096	0.0685426		Clu	1.63302	0.739324	17.082	0.000411386	0.0115437		Zfpm1	0.234985	7.9215	16.0428	0.000756648	0.0203304		Prelid1	-0.179322	7.51682	13.7441	0.00321698	0.0817242		Rb1	-0.306892	4.76281	12.3164	0.00256616	0.0712111		Clec12a	-0.73559	6.92449	15.6613	0.00356445	0.0984725		Gm44067
Smad1	0.303136	5.2517	16.2407	0.00246962	0.0714543		Hoxb3	0.922845	1.62392	15.025	0.00247197	0.0685426		Kpna2	-0.563082	4.04495	17.9706	0.000413522	0.0115745		3300005D01Rik	-0.742986	2.21531	16.0378	0.000757715	0.0203304		Ufc1	-0.156742	6.88323	13.7184	0.00323695	0.0820213		Rfc3	-0.252525	5.82789	12.2873	0.00258972	0.0716837		Sema6b	0.866556	1.60919	13.3667	0.00358606	0.09882		Selenoh
Tubg1	-0.430176	4.26508	16.2293	0.00247521	0.0714543		Dennd1b	0.320563	4.64397	14.9736	0.00250082	0.0691684		Txnl4a	-0.286234	6.45639	16.7783	0.000414571	0.0115747		Arhgef18	0.315197	5.16628	15.9977	0.000766441	0.0205129		Sbno2	0.321599	3.23703	13.7081	0.00324498	0.0820213		Selenbp1	-0.272673	4.90868	12.2693	0.00260442	0.0719094		Man1a	0.25788	5.85299	13.3338	0.00361488	0.0988328		Itpr2
Ipo11	-0.277714	5.88697	16.2217	0.00247894	0.0714543		H2-K1	0.28075	9.84968	14.9316	0.00252465	0.0694863		Thoc7	-0.25009	7.5872	16.7593	0.00041702	0.0115943		Gpx1	-0.224668	10.3365	15.9885	0.000768459	0.0205153		Jak3	0.869954	1.00815	13.6875	0.00326111	0.0822224		Kif2a	-0.217194	7.65545	12.241	0.00262773	0.0723512		Klf1	-1.13253	1.22208	13.3328	0.00361574	0.0988328		Wdr83os
Aatk	0.992259	0.718357	16.1741	0.00250244	0.0719513		Tfr2	0.440375	4.5206	14.9311	0.00252494	0.0694863		Ypel3	0.426886	6.20898	20.8745	0.00041736	0.0115943		Ints6l	0.345132	4.70962	15.8773	0.000793313	0.0211259		Syne3	0.55936	1.88147	13.653	0.00328835	0.082702		Tnfrsf12a	0.784372	1.88424	12.2339	0.00263359	0.0723512		Xaf1	0.739401	4.1722	14.6604	0.00361777	0.0988328		Sema6b
Hist1h2bb	-0.683692	2.28245	16.1206	0.00252915	0.072445		Slc37a1	0.532864	2.67611	14.9144	0.0025345	0.0695755		Usp54	0.648637	3.0376	16.7448	0.000418887	0.0115989		Eif4h	-0.220976	7.26009	15.8652	0.000796054	0.021146		Car9	0.849476	1.01047	13.6424	0.00329678	0.0827072		Xylb	0.96795	0.972199	12.225	0.00264093	0.0723721		Dynll2	-0.279752	6.02588	13.325	0.00362266	0.0988328		Gng12
C77080	0.654632	2.03653	16.1052	0.0025369	0.072445		Tapbpl	0.37477	4.26743	14.9011	0.00254214	0.0696117		Ucp2	-0.235816	7.58363	16.7328	0.000420439	0.0115989		Ssna1	-0.228621	7.01385	15.8274	0.000804731	0.0213234		Abi3	0.54006	2.18905	13.6204	0.00331439	0.0829422		Xpr1	-0.277047	5.41304	12.2024	0.00265986	0.0727095		Stxbp4	-0.5387	3.58297	13.2775	0.00366487	0.0995054		Os9
Gm9844	-0.842714	1.77312	16.0991	0.00254001	0.072445		H2afy	-0.270527	11.2573	14.8794	0.00255471	0.069721		Sumo2	-0.247426	9.50404	16.7312	0.000420658	0.0115989		Uap1l1	0.448375	3.41146	15.795	0.000812279	0.02147		Ssr2	-0.141161	8.06143	13.5755	0.00335064	0.0836412		Blvrb	-0.241008	6.55637	12.1883	0.00267167	0.0728509		Usp2	0.73882	1.98571	13.2713	0.00367043	0.0995054		Bcl7b
Ccm2l	0.864086	1.4742	16.0896	0.0025448	0.072445		Styx	0.495582	3.2746	14.8723	0.0025588	0.069721		Exosc8	-0.253825	7.0719	16.7	0.000424733	0.0116823		Tlnrd1	-0.356551	4.36046	15.7616	0.000820112	0.0216233		Cldnd1	0.213561	5.13155	13.5276	0.00338981	0.0841036		Nt5m	-0.285615	4.96127	12.1753	0.00268263	0.0728592		Uaca	0.781105	1.78651	13.2666	0.00367461	0.0995054		Rfc3
Irf2bpl	0.546592	3.24549	16.062	0.00255882	0.0726642		Myo18a	0.335961	4.74224	14.8475	0.00257324	0.0697887		Tef	0.540038	3.42831	16.6775	0.000427709	0.0117074		Lmna	-0.530521	3.64061	15.7481	0.000823308	0.021654		H2-D1	0.187905	8.5358	13.5084	0.00340565	0.0841036		Cdc42ep5	0.385769	4.3176	12.1697	0.00268742	0.0728592		Dglucy	1.16229	0.79307	13.2494	0.00369008	0.0996776		Epsti1
Nfkb1	0.281702	6.38362	16.0431	0.0025685	0.0727595		Snrnp25	-0.337628	5.85212	14.8367	0.00257957	0.0697887		Nasp	-0.276656	7.44652	16.6809	0.000427755	0.0117074		Stard4	0.345341	4.55828	15.7338	0.000826686	0.0216893		Hectd1	0.317161	7.06598	15.9082	0.00341268	0.0841036		Proser2	-0.387713	4.02929	12.1613	0.00269453	0.0728592		Zfp524	0.320192	4.1888	13.229	0.00370854	0.0999295		Inf2
Plod3	0.406761	3.94901	16.0114	0.00258482	0.0729665		Pxmp2	-0.580326	2.82771	14.8354	0.00258031	0.0697887		Timp3	0.67749	3.07811	16.7991	0.000430235	0.0117464		Cops3	-0.240112	6.36675	15.6322	0.000851276	0.0221857		Larp1	0.185758	7.1494	13.493	0.0034184	0.0841036		Acsl3	0.291117	5.08636	12.1567	0.00269849	0.0728592		Tmem176a	0.276396	7.12686	13.145	0.00378567	0.101757		Amfr
H3f3a	-0.205577	10.8445	16.0043	0.0025885	0.0729665		Ccnb2	-0.307204	6.31163	14.8163	0.00259153	0.0698729		Mrps23	-0.291928	6.10952	16.6092	0.00043686	0.011898		Wdfy4	0.377885	4.04732	15.6321	0.000851303	0.0221857		Rpa2	-0.185018	6.75534	13.4922	0.00341906	0.0841036		Snrnp35	-0.394881	4.17452	12.1489	0.00270512	0.0728592		I830077J02Rik	0.678216	2.45479	13.0902	0.00383699	0.102775		Chst12
Usp40	0.39652	4.83785	15.9639	0.00260947	0.0733076		Flot1	0.327812	5.97388	14.8086	0.00259611	0.0698729		Plcb1	0.970892	1.66913	16.5713	0.000442022	0.0120092		Ssr2	-0.239913	7.23614	15.6299	0.000851856	0.0221857		Gngt2	0.651161	2.34566	13.5752	0.00341932	0.0841036		Dtl	-0.232318	6.07013	12.1022	0.00274536	0.0734735		Ifngr1	0.320627	6.73661	13.0846	0.00384231	0.102775		Cyp27a1
Lhcgr	-0.898727	1.86018	15.9565	0.00261335	0.0733076		Gsn	0.813928	2.5619	14.8187	0.00260481	0.0699361		Psmd8	-0.25669	7.50543	16.5599	0.000443596	0.0120225		Crebrf	0.321513	4.9509	15.5729	0.000865998	0.0224991		Tma7	-0.197753	8.85302	13.4971	0.00343399	0.0841846		Sos1	0.271114	5.57052	12.0926	0.00275371	0.0734735		Tlr12	1.00903	0.880662	13.0639	0.00386196	0.103048		Nup210
Akr1c12	-0.892722	1.67556	15.9202	0.0026324	0.0736623		Elmsan1	0.368506	3.79621	14.7793	0.00261349	0.0699982		S1pr2	0.769896	2.61864	16.5466	0.000445564	0.0120465		Ezh2	-0.217389	7.5324	15.5602	0.000869192	0.0225271		Arpc1a	-0.189066	6.93078	13.4679	0.00343935	0.0841846		Syne1	-0.374216	4.50167	12.0916	0.00275457	0.0734735		Csrp2	0.298917	5.66262	13.0275	0.00389686	0.103727		Slc44a2
Tgfbr2	0.461843	4.83107	15.9069	0.00263942	0.0736795		1700037H04Rik	-0.417995	4.98508	14.7271	0.00264476	0.070664		Myo1d	-1.07154	1.92715	16.8208	0.000446861	0.0120522		Eci2	-0.229088	6.2495	15.5399	0.000874325	0.0225777		Tstd3	-0.410943	3.86655	13.5151	0.00346919	0.0842177		Cherp	0.267896	5.02887	12.0915	0.00275467	0.0734735		Lfng	0.557675	2.04262	13.0093	0.00391433	0.103939		Aldh1l1
Fth1	-0.214226	11.0131	15.7943	0.00269989	0.075185		Pik3cb	0.458976	2.85826	14.6953	0.00266402	0.0710061		Dync1h1	0.263096	6.15437	16.5088	0.000450697	0.0121263		Psmf1	-0.416234	4.41514	15.5357	0.000875384	0.0225777		Bzw2	0.15241	7.56898	13.424	0.00347638	0.0842177		Tgfbr2	0.428872	3.35039	12.0587	0.00278345	0.0740614		Wee1	-0.243005	5.9566	12.9626	0.00395984	0.104893		Ppm1l
Prdm2	0.2899	5.26571	15.7672	0.00271469	0.0753595		Mrgpra2b	1.23901	2.9729	17.4335	0.00267891	0.0710689		Trpm4	0.913774	2.08158	16.5051	0.000453201	0.0121642		Cep55	0.561061	2.94954	15.4962	0.000885459	0.022782		Dnajb6	-0.163897	6.67992	13.4198	0.00347994	0.0842177		Plppr3	0.745906	2.36204	12.0244	0.00285311	0.0757315		Ddx60	0.840098	2.54374	13.3404	0.00397409	0.105016		Mvp
Klf5	-1.20281	0.674448	15.7589	0.00271926	0.0753595		Sqor	0.450202	3.48976	14.6703	0.00267929	0.0710689		Ndufv1	-0.260558	6.5375	16.4558	0.000458202	0.0122688		Atpif1	-0.248764	10.7438	15.4818	0.000889187	0.022782		Idua	0.671504	1.23032	13.4118	0.00348671	0.0842177		Ly6a	2.03068	2.28213	20.8259	0.00289075	0.0765131		Grk3	0.401159	4.57832	12.9125	0.0040093	0.105691		Atp1b1
Trp53cor1	0.987643	3.50826	17.564	0.00272641	0.0753762		Glg1	0.309109	5.63513	14.6202	0.00271018	0.0715449		Mta3	-0.284333	5.83745	16.4468	0.000459487	0.0122736		Grk3	0.323045	5.23647	15.4797	0.000889721	0.022782		Pdzd11	-0.219033	5.59103	13.4116	0.00348689	0.0842177		Sumo3	-0.212092	7.51107	11.9333	0.00289648	0.0765131		Arl2bp	-0.296789	4.61122	12.8929	0.00402885	0.105951		Tmbim6
Mrpl52	0.30373	7.9574	15.7253	0.00273774	0.0755078		Slc4a8	0.452225	5.99986	14.6334	0.00271713	0.0715449		Epb41l4aos	0.300999	6.12856	16.396	0.000466822	0.0124337		Csnk1e	0.265598	6.12907	15.4639	0.000893808	0.0228318		Klhdc2	-0.169889	6.51036	13.4069	0.00349093	0.0842177		Zfp599	0.750425	1.84579	11.876	0.00294995	0.0777387		Hdac9	-1.29089	0.606617	12.8502	0.00407187	0.106826		Arap1
Ube2c	-0.661548	7.00221	17.6164	0.00274496	0.0755257		Nrg1	1.21803	0.447255	14.5988	0.00272355	0.0715449		Aldh2	-0.241184	8.33588	16.3899	0.000467719	0.0124337		Tet3	0.265507	5.77977	15.4196	0.000905386	0.0229937		Fry	0.565209	1.86154	13.3672	0.00352492	0.0847146		Fads2	0.327484	4.48004	11.8448	0.00297948	0.0783289		Ccdc88c	0.293638	4.41859	12.8147	0.00410802	0.107516		Afdn
Creb1	0.296963	5.93648	15.6933	0.00275551	0.0755438		Foxred2	0.402049	3.29089	14.5933	0.00272693	0.0715449		Cox5b	-0.296264	8.99724	17.1031	0.00047146	0.0125033		Cox5b	-0.265024	9.05093	15.4145	0.000906731	0.0229937		Ndufs5	-0.149528	8.12599	13.3632	0.00352837	0.0847146		Glce	0.484548	3.06705	11.8086	0.00301416	0.0790515		Bend7	1.03409	0.78668	12.8029	0.00412015	0.107576		Herc6
Grasp	0.401677	3.82276	15.6875	0.00275875	0.0755438		Trp53i11	0.655407	2.25456	14.5889	0.00272973	0.0715449		Lgals3bp	0.472506	5.67188	20.7018	0.000476868	0.0125667		Gtf2h5	-0.249639	7.05898	15.4118	0.000907463	0.0229937		Pcmtd2	-0.339348	3.90305	13.3273	0.00355955	0.0852598		Aars	0.369619	4.72773	11.8342	0.00305432	0.0799142		Plek	-0.309017	4.83913	12.7536	0.0041712	0.108513		Hdac6
Gm45894	1.28227	1.05204	15.6708	0.00276811	0.07562		H2-D1	0.292958	9.58051	14.5631	0.00274596	0.0717994		Rpa2	-0.262188	6.40541	16.3278	0.000476881	0.0125667		Ripor2	0.308524	5.34365	15.4068	0.000908784	0.0229937		Maoa	0.579655	2.68336	13.5684	0.00357484	0.0854226		Akr1e1	-0.279639	4.85617	11.7405	0.00308065	0.0804114		Nxpe2	0.94948	0.879342	12.7491	0.00417586	0.108513		Anxa1
Rala	-0.283334	5.36644	15.6562	0.0027763	0.075664		Os9	0.311971	6.808	14.4974	0.00278779	0.0725894		Gypa	-1.15138	1.42539	16.3253	0.000477247	0.0125667		Clec4d	-0.250185	6.92151	15.3923	0.000912621	0.0229999		Pqlc1	-0.224277	5.07445	13.2887	0.00359342	0.0854533		Rida	-0.287705	5.03014	11.7284	0.00309266	0.0805094		Camkk1	0.98505	0.416835	12.7204	0.00420596	0.108751		Tpgs1
Zfp827	-0.806281	1.96709	15.6185	0.00279762	0.0760647		Hmgb1	-0.323943	10.4877	14.4949	0.00278936	0.0725894		Dtymk	-0.263033	7.73787	16.2995	0.000481114	0.0126386		Oaz1	-0.228303	10.2325	15.3896	0.000913345	0.0229999		Tmem222	-0.19761	5.43129	13.2755	0.00360504	0.0854533		Iqgap2	0.240439	7.23531	11.7219	0.00309905	0.0805094		Sema4d	0.312911	4.25029	12.7186	0.00420787	0.108751		Serpinb2
Anxa4	-0.293876	5.3414	15.5976	0.00280954	0.0761172		Dclre1c	0.490765	2.94246	14.4816	0.00279791	0.072615		Mbd6	0.394195	4.18574	16.2137	0.00049423	0.0129526		Selenbp1	-0.263497	5.98722	15.2885	0.000940671	0.023622		Chchd2	-0.155247	10.6379	13.2698	0.00361008	0.0854533		Ube2a	-0.224139	6.52138	11.7138	0.00310715	0.0805293		Dio2	0.383011	3.54571	12.706	0.00422114	0.108751		Gm45051
Il1r1	0.590515	4.08267	15.7849	0.00281278	0.0761172		Ly86	-1.1903	3.31072	17.6028	0.00280354	0.072615		Gm17092	-0.514092	3.52421	16.2015	0.000496129	0.0129717		Cox6a1	-0.254765	8.10076	15.272	0.000945205	0.023622		Cers6	1.80498	-0.323592	14.1031	0.0036101	0.0854533		Plgrkt	0.212769	6.69481	11.6992	0.00312173	0.0805601		Cish	0.860369	1.4813	12.702	0.0042254	0.108751		Cyb561
Znfx1	0.577361	3.44105	15.5774	0.00282111	0.0761634		Samsn1	0.272973	6.58075	14.4493	0.00281887	0.0728405		Tbxas1	0.339559	4.99865	16.15	0.000504213	0.0131521		Dnlz	-0.263575	5.73924	15.2682	0.000946246	0.023622		Mob2	-0.245083	5.09606	13.2512	0.00362667	0.0855531		Rasa3	-0.268436	5.64817	11.698	0.003123	0.0805601		Arhgef10l	1.02322	0.285518	12.6932	0.00423473	0.108751		Myd88
Rhbdf2	0.881541	1.7754	15.5586	0.0028319	0.076207		Ckap2l	-0.370851	4.56899	14.3984	0.00285222	0.0733492		Hmgn5	-0.244295	7.65836	16.0851	0.00051461	0.0133773		Aldh1a7	-0.840638	2.10081	15.2658	0.000946918	0.023622		Eny2	-0.222711	7.83433	13.5021	0.00363133	0.0855531		E130102H24Rik	0.590123	2.56115	11.6443	0.00317741	0.0817718		Cuedc1	-0.50351	2.70826	12.6095	0.00432466	0.110801		Suclg2
H2-Q6	-0.422285	5.43078	15.543	0.00284091	0.076207		Ube2a	-0.346756	6.61194	14.3889	0.00285847	0.0733492		Oard1	-0.294898	5.46148	16.0812	0.000515254	0.0133773		Cox5a	-0.258491	8.82706	15.223	0.000958854	0.0238638		Ciao1	-0.2293	5.0557	13.2198	0.0036548	0.0857391		Mblac1	0.513554	2.62783	11.5968	0.00322644	0.0828397		Tmem141	0.355817	4.2168	12.5867	0.00434955	0.111178		Ogfrl1
Snhg6	0.28947	6.31729	15.5369	0.00284445	0.076207		Mgst1	0.770566	5.02891	17.0629	0.00288122	0.0733492		Mrpl18	-0.237648	7.88208	16.0601	0.000518689	0.0133843		Itga2b	0.440409	4.19729	15.327	0.000963813	0.0239313		Cd59a	-0.233103	4.64242	13.2125	0.00366131	0.0857391		Abca4	0.69487	2.01847	11.554	0.00327135	0.0837969		Gstt2	0.326568	4.50741	12.5663	0.00437204	0.111492		Phf12
Sptssa	-0.276959	7.70426	15.5287	0.00284923	0.076207		Tmem140	0.932093	2.34403	14.567	0.00288184	0.0733492		Chchd2	-0.233879	9.94801	16.0575	0.000519114	0.0133843		Naip2	0.57264	2.89745	15.1928	0.000967368	0.0239637		Usp50	0.341564	3.79411	13.2087	0.00366479	0.0857391		Plekho1	0.313159	4.70181	11.5378	0.00328853	0.0840301		Sfi1	0.655905	4.10715	13.3704	0.00438392	0.111535		Spred3
Ptger4	0.499093	4.11737	15.4962	0.00286816	0.0765354		Mis18bp1	-0.438577	4.80813	14.3379	0.00289248	0.0733492		mt-Cytb	-0.213608	11.2559	16.0573	0.000519134	0.0133843		Ccdc180	0.620128	2.75799	15.1718	0.000973334	0.0240556		Pdk2	-0.659812	1.84978	13.1826	0.00368839	0.0857738		Flot1	0.266497	5.16138	11.5248	0.0033023	0.0840301		Sqor	0.452003	3.45411	12.5355	0.00440607	0.111657		Tnfaip8l2
Ank	0.407233	3.78812	15.4565	0.00289152	0.0769801		H2afj	-0.408749	8.74071	14.3367	0.00289327	0.0733492		Gm7694	1.03774	1.35137	16.0166	0.000525844	0.0135259		4930519L02Rik	-0.710571	4.74862	22.3102	0.000985821	0.0242387		Map4k1	0.224946	5.75109	13.1792	0.00369155	0.0857738		Zbed3	0.526138	3.87988	12.3663	0.00330339	0.0840301		Vamp1	0.43645	2.8215	12.5328	0.00440911	0.111657		Zfp428
Rfwd3	-0.355983	4.88654	15.3979	0.00292642	0.077461		Tnfsf10	0.386147	4.08325	14.3336	0.00289534	0.0733492		Smad1	0.365238	4.68394	15.9992	0.000528738	0.0135689		Churc1	-0.223137	6.49984	15.1225	0.000987534	0.0242387		Mylpf	-0.3873	4.64721	14.1438	0.00369472	0.0857738		Inpp5a	0.459763	3.33226	11.5139	0.00331404	0.0841063		4931406C07Rik	0.271754	4.5884	12.5124	0.00443192	0.111975		Ermap
Ebi3	-0.492044	4.14372	15.3906	0.00293078	0.077461		Ube2c	-0.593858	7.02275	15.2491	0.00289694	0.0733492		Npl	-0.363588	4.86189	15.9837	0.000531328	0.013604		Npm1	-0.229976	11.6328	15.1224	0.000987568	0.0242387		Ccdc88b	0.733256	1.44964	13.1695	0.00370038	0.0857738		Tfrc	0.722566	4.96572	17.6873	0.00338047	0.0855945		Alas1	0.319011	7.28514	12.476	0.0044729	0.11275		Gbp5
Pik3ap1	0.597362	3.00162	15.3811	0.00293652	0.077461		Rbakdn	-0.663073	1.68153	14.3289	0.00289852	0.0733492		Psma7	-0.236817	8.91401	15.9521	0.000536656	0.0137088		Slc45a3	0.336095	4.96629	15.1111	0.000990849	0.0242633		Diaph2	0.969536	0.501509	13.1135	0.00375192	0.0867686		2310033P09Rik	-0.240377	5.8836	11.4299	0.0034055	0.08603		Rnf150	0.643303	1.71301	12.392	0.0045692	0.114913		Ppic
Unc93b1	0.35104	5.02649	15.374	0.00294077	0.077461		Igsf6	0.370317	5.44894	14.2993	0.00291847	0.0736575		Casp4	0.576342	4.48458	19.4629	0.000548838	0.0139878		Thap3	0.347168	4.63511	15.0747	0.00100151	0.024468		Ehd1	-0.196711	5.84821	13.0992	0.00376524	0.0868768		Calml4	-0.57525	2.60703	11.3965	0.00344271	0.0867705		Mfng	-0.25824	4.7369	12.3565	0.00461071	0.115691		Prom1
Aqp1	-0.923438	2.38698	15.3771	0.00294326	0.077461		Pkp3	0.429252	3.18082	14.2894	0.00292522	0.0736575		Mrpl42	-0.275758	7.29668	15.909	0.000553566	0.0140671		Mgst3	-0.329107	4.58508	15.0503	0.00100871	0.0245696		Ly6e	0.201421	8.27997	13.1479	0.00379346	0.0873278		Spi1	0.302355	4.94019	11.3858	0.00345462	0.0868716		Muc13	0.312366	6.68716	12.2195	0.00477485	0.119535		Tmc4
Yaf2	-0.333421	5.25395	15.3256	0.00297015	0.0777034		Tyms	-0.523768	6.33419	14.7081	0.00293078	0.0736575		Psma2	-0.247705	7.95542	15.8489	0.000554481	0.0140671		Pdlim2	0.563812	3.22434	15.045	0.00101028	0.0245696		Chmp1a	-0.206329	5.24676	13.0133	0.00384631	0.0882257		Dync1h1	0.222043	6.23645	11.3497	0.0034955	0.0876988		Tmem74	-1.07995	0.408183	12.1941	0.00480605	0.119845		Wdr11
Rasal3	0.327731	5.34767	15.3241	0.00297106	0.0777034		Gm20300	0.807171	1.51689	14.2687	0.00293933	0.0737041		Ndufc2	-0.258096	8.0323	15.8195	0.000559677	0.0141666		Wipf1	0.398336	4.33613	15.0216	0.00101727	0.0246832		Slc18a2	0.64173	1.47175	13.0094	0.00385001	0.0882257		Lpcat1	-0.384567	3.49814	11.3229	0.00352622	0.0882679		Fbxo17	0.582365	1.8502	12.1916	0.00480912	0.119845		Ezh2
Dido1	0.290925	6.31757	15.3214	0.00297274	0.0777034		H2afx	-0.606294	7.33607	15.1854	0.00294725	0.0737349		Zfp516	0.861967	1.95165	15.8009	0.000562986	0.014218		Inpp4b	0.933969	1.45189	15.0086	0.00102117	0.0247217		Mns1	-0.303523	8.64324	15.5548	0.00387186	0.0884856		Ubash3b	-0.255651	6.01578	11.2652	0.00359324	0.0895325		Casp3	-0.341316	5.80726	12.1429	0.00486962	0.120829		Gm10762
Myadm	0.46911	3.2002	15.2162	0.00303791	0.0792019		Ezh1	0.441331	3.7967	14.2459	0.002955	0.0737612		Ezh2	-0.235806	7.80007	15.7726	0.000568059	0.014305		H2-T24	0.737863	2.79835	15.7964	0.00102412	0.0247368		Rgs19	0.668231	3.73588	16.6743	0.00387894	0.0884856		Atp8a1	-0.213666	6.45571	11.2592	0.00360026	0.0895325		Fer	-0.515668	2.3987	12.142	0.00487073	0.120829		Lsm3
Socs2	0.642044	2.9243	15.2067	0.00304384	0.0792019		Hook2	0.500402	3.00311	14.2317	0.00296479	0.0738381		Lyar	-0.266517	7.38559	15.7674	0.000569008	0.014305		Rps12	-0.215321	13.0052	14.9647	0.00103448	0.0249306		Wfdc17	1.71103	1.36247	17.3739	0.00388891	0.0885122		Ahi1	0.277024	4.89011	11.2557	0.00360437	0.0895325		Cd274	0.471208	2.47962	12.0922	0.00493367	0.122114		Nxpe5
Gen1	-0.526691	2.79854	15.1896	0.00305466	0.079304		Afap1l1	0.309667	4.87837	14.1809	0.00300009	0.0745486		Mdh2	-0.2763	7.85921	15.8259	0.000579237	0.0145293		Gp5	-0.342786	4.6848	14.949	0.0010393	0.02499		Paip2	-0.179906	7.60656	12.9481	0.00390924	0.0887741		Camk1	0.258892	5.10296	11.2515	0.00360933	0.0895325		Kcng1	-0.887215	1.43747	12.0303	0.00501304	0.123798		2900026A02Rik
Scpep1	0.581716	3.30163	15.1537	0.00307742	0.0794865		Hdgf	-0.375228	8.43492	14.1257	0.00303907	0.0751995		Akr1e1	-0.327693	4.86939	15.656	0.000589535	0.0147543		Rpl6	-0.249279	11.9923	14.9227	0.00104739	0.025128		Pkig	-0.186262	6.61343	12.8856	0.00397067	0.0896004		Gpc3	1.2558	0.44563	11.2267	0.00363874	0.0900589		Smim4	-0.272833	6.64696	11.9641	0.00509976	0.125656		Ssna1
Fuom	0.585708	3.85023	15.1599	0.00308053	0.0794865		Pam	0.355035	4.52912	14.1244	0.00303995	0.0751995		2310040G24Rik	-0.88177	1.88512	15.637	0.000593106	0.0148103		Scpep1	0.903455	1.30034	14.9055	0.00105276	0.0251999		Ctdsp2	-0.280925	4.33165	12.881	0.00397525	0.0896004		Gm15261	-0.312812	4.65819	11.1585	0.00372111	0.0918753		Rnf213	0.404324	5.02227	12.1953	0.00511599	0.125773		Gpc1
Cbfa2t3	0.338256	7.87026	15.141	0.00308551	0.0794865		Gm4070	1.08053	2.65109	15.3665	0.00306062	0.0754756		Rab27b	0.346288	4.95579	15.6214	0.000596061	0.0148507		Zbtb26	0.448909	3.48461	14.8926	0.00105679	0.0252234		Rtf2	-0.175614	6.27871	12.8791	0.00397707	0.0896004		Lyl1	-0.296273	5.32611	11.1521	0.00372885	0.0918753		Rpl22l1	-0.217403	10.1552	11.8618	0.00523717	0.128463		Acsl1
Ccnj	0.495789	3.07349	15.135	0.00308934	0.0794865		Gbp7	0.434711	5.46039	14.1125	0.00306482	0.0754756		Hsd17b4	-0.308483	5.51969	15.599	0.000600343	0.014924		Sufu	0.550891	3.22178	14.8872	0.00105848	0.0252234		Prps2	0.251994	4.51548	12.8749	0.00398125	0.0896004		Bcr	-0.348876	4.11802	11.1205	0.00376787	0.0926289		Sos2	0.298007	4.23762	11.8249	0.00528791	0.128994		Spata13
Cd82	0.725168	4.09371	16.0304	0.00310577	0.079659		Galnt6	0.37672	5.2359	14.0455	0.00309676	0.0760918		Dazap1	-0.254498	6.65736	15.5402	0.000611733	0.0151732		Canx	-0.246055	7.87271	14.8637	0.00106587	0.0253268		Mxd4	-0.418225	4.10314	13.4342	0.00401022	0.08987		Gm42517	-0.47034	2.92272	11.1112	0.00377936	0.092704		Cln3	0.409335	3.06513	11.8221	0.00529165	0.128994		Nkg7
Gvin1	1.35197	2.31772	16.2734	0.00311434	0.079659		Inf2	0.449175	3.30013	14.0192	0.00311597	0.0763933		Mgst2	1.00124	1.51351	15.5259	0.000614539	0.0152088		Cetn3	-0.234128	7.27187	14.8574	0.00106783	0.0253268		Tfdp2	-0.200305	6.07127	12.8451	0.00401109	0.08987		Litaf	0.352517	4.06651	11.0934	0.00380158	0.0928617		1810009A15Rik	-0.549212	2.77973	11.8203	0.00529416	0.128994		Nsun4
Heatr5a	0.270422	6.276	15.0923	0.00311682	0.079659		Atp8b4	0.433402	6.40772	13.9798	0.0031617	0.0773423		Stmn1	-0.211904	10.8085	15.4894	0.00062175	0.0153414		Phactr2	0.310526	4.71981	14.8508	0.00106994	0.0253268		Fndc3a	0.384168	3.14341	12.8198	0.00403659	0.0902402		Pdgfrb	1.37243	1.09814	12.0297	0.00380269	0.0928617		Cux1	-0.284699	7.43563	11.8065	0.00531328	0.129164		Trpm4
Kif22	-0.516876	4.31322	15.0808	0.0031288	0.07976		Bub1	-0.545497	4.03844	14.0973	0.00317471	0.0774882		Rpn2	-0.26937	6.92629	15.4857	0.000622656	0.0153414		Cd59a	-0.263132	5.85893	14.8251	0.00107813	0.0254181		Rps2	-0.185051	12.8271	12.8646	0.00406829	0.090731		Pmm1	0.260236	5.23367	11.0726	0.00382769	0.0932648		Mcf2l	0.624181	2.04515	11.7983	0.00532478	0.129164		Klf1
Ankrd29	-0.717818	1.67374	15.0649	0.00313464	0.07976		Pdia5	-0.400775	3.79074	13.9238	0.00318677	0.0776105		Tead2	1.36319	0.821041	15.3653	0.000647007	0.015872		Egfl7	-0.258679	6.06196	14.8175	0.00108056	0.0254181		Dnpep	-0.260126	5.03526	12.7744	0.0040828	0.090731		Taf4b	0.46843	3.30443	11.0535	0.00385181	0.093645		Dgkg	0.38963	3.28708	11.7833	0.00534562	0.129383		Hacd1
Rps2	-0.198885	12.1523	15.053	0.00314241	0.0797811		Ddx4	-1.74359	0.145929	13.9318	0.00319765	0.0777035		Ddx17	0.245744	6.95912	15.365	0.000647051	0.015872		Marveld1	0.527416	2.94453	14.8116	0.00108245	0.0254181		Tmem234	-0.156852	7.74143	12.7673	0.00409005	0.090731		Atg9b	0.876324	1.09957	11.0179	0.00389741	0.0944416		Mgst1	0.668654	4.74988	13.2945	0.00541033	0.13066		Pycr1
Ces2g	-1.18499	1.5242	15.0252	0.00316062	0.0800667		Il15ra	0.438284	3.4165	13.8668	0.00322999	0.0781474		Kcnj5	1.0624	1.75329	15.4688	0.000654459	0.0160184		Tes	0.443568	4.04226	14.8066	0.00108406	0.0254181		Crat	-0.306161	3.84503	12.7629	0.00409462	0.090731		Ckb	-0.801849	1.5832	11.0145	0.00390176	0.0944416		Klf3	0.478341	3.75289	11.7106	0.00544846	0.130866		Med13l
Runx1	0.315697	7.15939	14.9996	0.00317754	0.0803184		Chd3	0.486468	6.07932	14.1557	0.00323011	0.0781474		Adgrg1	0.256648	7.99971	15.3118	0.000658218	0.016075		Gm46224	1.33354	0.240814	14.7915	0.00108893	0.0254181		Atp5f1	-0.159852	9.26751	12.7333	0.00412524	0.091128		Ebi3	-0.726507	1.67811	10.98	0.00394644	0.0953129		D930030I03Rik	-1.10366	0.311879	11.7057	0.00545547	0.130866		Bex4
H2afx	-0.541398	7.12728	15.7347	0.00318962	0.0804266		Mospd3	-0.345741	5.91301	13.8509	0.00324216	0.0782668		Dek	-0.229058	8.84977	15.2864	0.000663622	0.0160941		Mgat5	0.345282	4.55321	14.7851	0.00109099	0.0254181		Fkbp11	0.614443	3.78384	15.7274	0.00413065	0.091128		Bmpr2	0.460812	3.67393	10.9476	0.00400234	0.0962117		Immp2l	-0.324448	4.45703	11.7042	0.00545761	0.130866		Tbrg1
AC149090.1	0.389315	7.81545	14.9721	0.00319581	0.0804266		Tacc3	-0.414774	4.98532	13.7927	0.00328725	0.0791636		Tespa1	0.352456	5.20212	15.5114	0.000663741	0.0160941		Oard1	-0.278352	5.31461	14.7738	0.00109465	0.0254181		D16Ertd472e	0.314473	4.65209	12.8406	0.00415759	0.0915216		Hk2	0.343761	4.1565	10.9339	0.00400709	0.0962117		Fes	0.241958	5.45346	11.69	0.00547795	0.130866		Milr1
Helz2	0.620215	2.80388	14.9604	0.00320366	0.0804482		Cd200	-1.26644	0.242734	13.7844	0.00329369	0.0791636		Larp1b	-0.386439	4.46894	15.2839	0.000664166	0.0160941		Acvr1b	0.850957	1.77255	14.773	0.00109491	0.0254181		Rpsa	-0.133114	12.8483	12.6915	0.00416887	0.0915696		Hsd17b1	1.83741	0.73913	12.2488	0.00400991	0.0962117		Ccdc163	0.347921	3.56261	11.6895	0.00547867	0.130866		Ppfibp2
Hmgb1	-0.313997	10.2783	14.9213	0.00322994	0.0809192		Sgo2a	-0.4645	4.20917	13.7702	0.00330485	0.0792448		Phf5a	-0.239126	7.21742	15.2809	0.000664796	0.0160941		Golm1	-0.257997	6.0969	14.7719	0.00109528	0.0254181		Cenpb	0.26159	4.6606	12.6757	0.0041855	0.0917344		Zeb2	-0.234299	8.81933	10.9223	0.00402263	0.0963064		Pnp2	1.10679	0.824881	11.6808	0.00549125	0.130881		Rab24
Gm26759	0.564523	2.46462	14.9116	0.00323649	0.0809192		Cdc20	-0.416711	5.82312	13.7801	0.00331438	0.0792448		Gpc3	0.834429	2.09732	15.2581	0.0006697	0.0161776		Cers4	0.348024	4.28487	14.7574	0.00109999	0.0254329		Aplp2	-0.258204	7.45272	13.7382	0.00423959	0.0925693		Osm	0.740164	1.4723	10.8946	0.00405974	0.0968667		Hist1h3e	0.274299	7.50375	11.6679	0.00550997	0.131041		Il2rg
Atg16l1	0.336728	3.96839	14.8689	0.00326561	0.0814702		Avpi1	0.315712	4.34296	13.7527	0.00331866	0.0792448		Serinc1	0.286409	5.44325	15.1838	0.000685941	0.016532		Samd14	0.248634	6.09769	14.7502	0.00110235	0.0254329		Frat1	-0.314669	4.72435	12.7216	0.00424199	0.0925693		Arhgap10	-0.279534	4.90397	10.8917	0.00406366	0.0968667		Tapbpl	0.304515	4.46063	11.6529	0.00553172	0.131273		Snx10
Aip	0.342821	5.7813	14.8409	0.00328482	0.081772		Selenon	0.372654	3.93917	13.7396	0.00332903	0.0792984		Rnf217	0.818811	1.92832	15.1743	0.000688053	0.016532		Dnajc19	-0.225814	6.9062	14.748	0.00110308	0.0254329		Ubxn1	-0.142301	8.10195	12.6015	0.00426473	0.0926248		Kifc5b	0.553425	2.53535	10.8768	0.0040837	0.0971338		Zbp1	1.37551	2.47355	13.4152	0.00554552	0.131316		A930024E05Rik
Fndc3a	0.248435	6.05802	14.8305	0.00329202	0.0817744		Ncapd2	-0.374264	5.05008	13.7316	0.00333531	0.0792984		Tapbp	0.383605	5.4378	16.5399	0.000688834	0.016532		Insig1	0.504993	3.53571	14.731	0.00110865	0.0254813		Pole3	-0.233961	7.19872	12.9475	0.00426847	0.0926248		Bmp2k	-0.21541	6.7359	10.8552	0.00411317	0.0976235		Cbfa2t3	0.364034	6.69784	11.7162	0.00557312	0.131685		Tmx2
Ccdc25	-0.291034	4.92277	14.8161	0.00330197	0.0817887		Uqcc3	0.267729	6.77375	13.6985	0.00336173	0.0795964		Rbm3	-0.22977	9.58562	15.1538	0.000692627	0.0165644		Rpl15	-0.227344	12.1763	14.7136	0.00111443	0.0254813		Abca2	0.54059	2.70417	12.731	0.00427216	0.0926248		Gpr171	0.447727	3.64421	10.829	0.00414914	0.0981531		Ablim1	0.31553	4.36946	11.6063	0.00560011	0.132037		Map3k14
Tbc1d2b	0.40846	4.0688	14.8002	0.00331306	0.0817887		Bcl2	-0.301454	6.6547	13.6978	0.00336231	0.0795964		Rasa4	0.693839	2.58673	15.1474	0.000694067	0.0165644		Trim13	-0.473339	3.49058	14.708	0.0011163	0.0254813		Bmyc	0.65807	4.27565	17.5668	0.00432127	0.0934189		Srgap3	-0.416261	4.75977	11.6215	0.00416197	0.0981531		Rdm1	0.391189	4.70566	11.6159	0.00562398	0.132112		Plekha8
Rnf208	-1.03062	1.21875	14.7989	0.00331393	0.0817887		Pim1	0.969429	8.26667	18.0822	0.00339014	0.0799445		Nans	-0.290824	6.12664	15.1448	0.000694654	0.0165644		P2rx4	0.373124	4.95436	15.1066	0.00111659	0.0254813		Rps29	-0.19555	11.9371	12.7717	0.00433335	0.0934189		Map4k1	-0.210284	6.68492	10.8195	0.00416228	0.0981531		Ndrg1	0.37156	4.78477	11.5878	0.00562745	0.132112		Gm15915
Zbtb4	0.452436	3.26838	14.7848	0.00332378	0.081856		Tle3	0.386445	4.48024	13.6615	0.00339154	0.0799445		Atp5d	-0.229045	8.68695	15.1336	0.000697162	0.0165886		Atp1b2	-0.597367	6.24209	24.5179	0.00111714	0.0254813		Mgat4a	0.485989	2.42525	12.5356	0.00433664	0.0934189		Paqr9	-1.19966	0.533048	10.7486	0.0042618	0.100285		Rab27a	0.322761	4.97011	11.5668	0.00565882	0.132385		Metap1
Coq8b	0.400118	3.40611	14.7678	0.00333572	0.0819745		Ftl1	-0.280996	10.0089	13.5441	0.0034882	0.0820473		Mrpl46	-0.291319	5.479	15.1013	0.000704491	0.0167271		Git2	0.246513	6.38403	14.688	0.00112296	0.0255592		Rps8	-0.138294	13.1624	12.5194	0.00435447	0.0936025		Spats2	1.04745	0.707066	10.7295	0.00428915	0.100712		Chst15	0.418458	2.79642	11.5498	0.00568424	0.132385		Sp110
Ctsd	0.260713	7.03582	14.694	0.00338805	0.0829217		St3gal6	-1.71892	0.175231	13.5343	0.00351441	0.0824875		Ass1	-0.447657	5.86894	18.674	0.00071086	0.0168424		Mrpl50	-0.315287	6.22175	15.5938	0.00112636	0.025582		Heca	-0.365541	3.6687	12.4644	0.00441582	0.0944072		Uqcc3	0.228029	6.69139	10.6587	0.00439192	0.102906		Nabp1	-0.616936	1.83154	11.5484	0.00568639	0.132385		Glrx
Calm1	-0.391959	8.78923	14.6931	0.00338868	0.0829217		Acvr1b	0.510701	4.03041	13.4661	0.00357238	0.0836698		Hist1h3a	-0.328531	4.7657	15.0518	0.000715884	0.0169253		Cbr4	-0.577569	3.93869	16.1043	0.0011334	0.025687		Impa2	0.229129	5.05168	12.4617	0.00441892	0.0944072		Stmn1	-0.209605	10.0045	10.641	0.004418	0.103283		Gjb3	-1.16671	0.376638	11.5432	0.00569424	0.132385		Hoxa7
Apob	-1.19626	0.629182	14.6665	0.00340781	0.0832128		Hist2h2aa1	-0.706497	2.59687	13.4352	0.00358086	0.0836902		Aldh1a7	-1.51456	0.426859	15.0304	0.000720863	0.0170069		Dntt	1.22959	1.01372	14.6498	0.00113581	0.025687		Atl1	-0.670167	1.78001	12.452	0.00442986	0.0944072		Myl10	-0.773015	2.74301	11.6039	0.00442682	0.103283		Hmgb1	-0.223689	10.8982	11.5396	0.00569959	0.132385		Itpr1
Hes1	1.25474	0.557218	14.6396	0.00342727	0.0835107		Evl	0.710932	1.37717	13.4203	0.00359376	0.0838138		Pcp4l1	0.626435	3.00505	15.0155	0.000724372	0.0170534		Med9	-0.340204	5.22946	14.6391	0.00113944	0.0256939		Dapk2	-0.392871	3.30924	12.4469	0.00443553	0.0944072		Zfp664	-0.260778	5.38055	10.6233	0.00444429	0.103299		Ywhaq	-0.33914	7.96665	11.5021	0.00575654	0.133377		Hmgb1
Hmgb3	-0.32952	7.59083	14.61	0.0034488	0.0838577		Pik3ip1	0.533406	5.64931	14.0491	0.00366042	0.085188		Impa2	-0.275615	5.85342	14.9873	0.000731019	0.0171701		Utrn	0.377235	4.9186	15.0688	0.00114093	0.0256939		Nudc	0.135019	8.48412	12.4354	0.0044486	0.0944072		Rbmx	-0.347207	5.39869	11.1129	0.0044463	0.103299		Ptp4a3	-0.255974	5.94473	11.4955	0.00576668	0.133377		Hadh
Ppard	0.779988	2.81009	14.5997	0.00346402	0.0840366		Tapbp	0.396605	5.81334	13.3297	0.00367334	0.0853084		Snrnp25	-0.285784	5.94001	14.9815	0.000732417	0.0171701		Dpysl2	0.59743	2.51353	14.612	0.00114868	0.0258138		Tacc2	0.978579	-0.0162635	12.4254	0.00445998	0.0944072		Ndufa4	-0.216065	9.59862	10.6118	0.00446156	0.103435		Acaa1a	0.32685	4.93056	11.4827	0.00578624	0.133547		Asah1
Phf14	-0.287359	7.59967	14.573	0.00347601	0.0840366		Itpr3	0.480241	2.83516	13.2621	0.00373412	0.0863144		Gm13822	1.5089	0.662604	14.9603	0.000737461	0.0172519		Rps2	-0.245878	12.3942	14.5856	0.00115779	0.0259637		Psmf1	-0.264831	5.61491	12.4942	0.00446391	0.0944072		6030458C11Rik	0.327268	4.32995	10.5888	0.00449618	0.104018		Ppt1	0.269692	5.24498	11.4557	0.00582781	0.134131		AI661453
Tef	0.396367	3.77454	14.5644	0.00348234	0.0840366		Runx1	0.318729	7.15828	13.26	0.00373603	0.0863144		Gtf2a2	-0.233168	6.87727	14.9506	0.000739792	0.017268		Ctla2b	0.680949	2.28894	14.5585	0.00116721	0.0261117		Cdk6	0.198689	7.90614	12.4831	0.00447655	0.0944072		Adam22	-1.18204	0.333169	10.5588	0.00454176	0.104852		Epb41l4aos	0.313878	5.72853	11.4448	0.00584473	0.134131		Lfng
Dynll2	-0.337566	6.27972	14.5603	0.00348539	0.0840366		B4galt6	0.508393	3.08019	13.2505	0.00374467	0.0863144		Ndufb6	-0.259637	6.89334	14.9428	0.000741666	0.017268		Psmc3ip	-0.3139	5.06582	14.5526	0.00116929	0.0261117		Hba-a2	-1.44434	5.535	27.6258	0.00449237	0.0944072		D5Ertd579e	-0.282861	4.52151	10.5485	0.00455753	0.104977		Herc6	0.505931	3.93517	11.6754	0.00586805	0.134131		Rapgef3
Cdkn2d	0.390236	5.4149	14.5173	0.00351738	0.0843838		Abhd14b	0.341526	4.0454	13.2468	0.00374803	0.0863144		Hddc2	-0.305322	5.57717	14.9381	0.000742808	0.017268		Grhpr	-0.300496	4.84583	14.5385	0.00117422	0.0261358		Igsf8	0.263802	4.14648	12.397	0.00449248	0.0944072		Aqp1	-0.449533	5.47927	12.8302	0.00456627	0.104977		Dync2li1	0.465296	2.90456	11.4144	0.00589231	0.134131		Ndufa4
Man2a2	0.426287	5.21515	14.5272	0.00351771	0.0843838		Hist1h2bm	-0.747821	2.58473	13.2549	0.00375944	0.0863691		Hsp90aa1	-0.231434	10.1758	14.9283	0.000745186	0.0172793		Tnfrsf1a	0.370321	3.94447	14.5355	0.00117528	0.0261358		Esyt1	0.213247	4.47467	12.3794	0.0045127	0.0944072		Trim25	0.366383	4.8214	10.7832	0.00459749	0.105473		Ptger4	0.333059	3.8129	11.4132	0.00589407	0.134131		Smad1
Acot1	0.39626	4.66059	14.5019	0.00352897	0.0843838		Cenpw	-0.475002	6.04282	13.462	0.00376887	0.0863691		Ube2l3	-0.243703	7.54176	14.9233	0.000746404	0.0172793		Smad7	0.393612	5.07316	15.5494	0.00119122	0.0264352		Synpo2	-0.994469	0.981444	12.3696	0.00452397	0.0944072		Rcc2	0.192332	7.49407	10.5156	0.0046083	0.105501		Mettl8	0.334068	3.48289	11.4128	0.00589476	0.134131		Tmem173
Parp12	0.602478	3.66988	14.512	0.00352914	0.0843838		Ncapg	-0.396277	4.26888	13.2092	0.00378247	0.0863691		2610037D02Rik	0.337359	4.79611	14.9058	0.000750656	0.0173416		Atp5c1	-0.231444	8.50407	14.4791	0.00119532	0.0264709		Sqor	-0.628542	4.94917	17.7995	0.00452694	0.0944072		Trf	0.75203	2.47764	10.8124	0.00465717	0.106398		Slc22a15	0.383095	3.12266	11.4112	0.00589733	0.134131		Ltc4s
Oasl1	1.45692	3.30993	17.9339	0.00353688	0.0843935		H2afz	-0.410111	10.8669	13.3944	0.00379248	0.0863691		Acp1	-0.24574	6.69243	14.8971	0.000752777	0.0173545		Sertad1	0.41098	3.55122	14.4618	0.00120153	0.0265534		Blvrb	-0.2128	10.2361	12.8926	0.00452979	0.0944072		Ldlr	0.374651	4.14585	10.4749	0.00467192	0.106514		Homer2	0.916189	2.71638	12.0914	0.00591173	0.134179		Trf
Oxct1	-0.35055	6.50415	14.4776	0.00354732	0.0844674		Sgo1	-0.45024	4.37647	13.1955	0.00379517	0.0863691		Xlr3b	-1.50236	0.918127	15.0624	0.000757192	0.0174201		Lman1	-0.218473	6.76485	14.4146	0.00121868	0.0268765		Orai1	0.351121	4.06041	12.4338	0.00453267	0.0944072		Mir17hg	0.448615	3.19163	10.4673	0.00468398	0.106568		Marcks	-0.526197	4.9204	12.0791	0.00592928	0.134256		4930447C04Rik
St8sia6	1.27572	0.835625	14.4552	0.00356426	0.0845148		Tirap	0.442204	2.88611	13.1907	0.00379959	0.0863691		Psrc1	0.392093	4.65416	14.9221	0.000759405	0.0174349		Nek1	-0.37878	3.93554	14.307	0.0012588	0.0277041		Dut	-0.186329	9.82449	12.3829	0.0045742	0.0949274		Hnrnpdl	-0.260639	7.52479	10.5954	0.00471243	0.106994		Alkbh2	0.473128	2.61327	11.38	0.00594648	0.134256		Il17rb
Il27ra	0.408003	3.78299	14.4493	0.0035688	0.0845148		Enc1	0.727175	1.50091	13.1803	0.0038092	0.0863691		Abca4	1.54676	0.531109	14.8463	0.000765366	0.0174836		Pbk	-0.310321	4.92811	14.2832	0.00126789	0.0278337		Hist1h2bj	-0.286448	4.91646	12.3807	0.00457671	0.0949274		Lrrc29	-0.809037	1.16639	10.3818	0.00482147	0.109244		Fkbp1b	0.694716	1.33827	11.3738	0.00595638	0.134256		Ppp2r5b
Klf3	0.403488	4.96908	14.4459	0.00357136	0.0845148		Ppp1r9b	0.370702	5.02477	13.1761	0.00381317	0.0863691		Fuom	0.409246	4.03548	14.8381	0.000767395	0.0174836		Epsti1	1.04603	3.97924	25.7038	0.00126992	0.0278337		Dnajc19	-0.151143	7.75209	12.3165	0.00458595	0.0949274		Cd96	0.701904	1.85383	10.3716	0.00483816	0.109396		Suclg2	-0.289269	6.17353	11.3689	0.0059642	0.134256		Mdh2
Abr	0.379865	4.12386	14.4304	0.00358325	0.0846222		Gramd1b	0.513208	3.3726	13.156	0.00383185	0.086614		Rpp21	-0.25185	6.31077	14.8281	0.000769912	0.0174836		Uqcrc1	-0.247708	7.10142	14.263	0.00127567	0.0279023		Jmy	-0.220581	5.04987	12.3063	0.00459802	0.0949817		Dach2	-0.777124	1.3292	10.3127	0.00493595	0.111378		Rell1	0.424787	3.54058	11.3481	0.00599734	0.134725		Rhbdf2
Rpl22l1	-0.22614	10.206	14.3753	0.00362572	0.0854496		Dennd4b	0.377808	3.29943	13.1311	0.00385531	0.0869656		Dnajc15	-0.242778	6.51427	14.8276	0.00077004	0.0174836		Trp53i11	1.32583	0.521288	14.2513	0.00128019	0.0279438		Ndfip1	-0.319569	5.64307	12.9711	0.00462047	0.0952498		Cask	0.811551	1.20381	10.2846	0.00498329	0.111987		Rab3il1	0.752968	1.71237	11.3395	0.00601115	0.134758		Cpd
Hook2	0.422987	3.42361	14.3542	0.00364219	0.0856622		Ptger4	0.413022	3.73449	13.0869	0.00389722	0.0877313		Adgrg3	0.333352	5.51673	15.155	0.000770411	0.0174836		Trim12a	0.36314	4.94874	14.4722	0.00128354	0.0279597		Mgat1	-0.245906	4.40216	12.2673	0.00464432	0.0955458		Gstt3	0.556998	2.61134	10.27	0.0050081	0.111987		Hist1h2be	0.248487	6.2572	11.3222	0.00603903	0.135106		Ccr1
Procr	0.642058	4.38591	14.9692	0.003697	0.086647		Rab3il1	0.698753	2.47359	13.0718	0.00391162	0.0877887		Tipin	-0.255278	7.22896	14.8239	0.000770963	0.0174836		Ttc39b	-0.44477	3.50354	14.2241	0.00129076	0.0280595		Mea1	-0.206418	5.72273	12.2409	0.00467588	0.0959482		Iars	0.326527	5.93981	10.9722	0.00501016	0.111987		Ndufaf3	0.31646	4.98443	11.3014	0.00607274	0.135583		Ctsh
Ncstn	0.342659	4.43205	14.2812	0.00369971	0.086647		Pdlim2	0.397981	3.68181	13.0651	0.00391809	0.0877887		Cytip	0.338618	4.93674	14.7814	0.000781746	0.017692		Sh3bgrl3	0.240331	8.40536	14.2115	0.0012957	0.028072		Nptn	-0.225349	5.66453	12.2351	0.00468296	0.0959482		Zbtb40	0.525344	2.41416	10.2662	0.00501452	0.111987		Gimap1	-0.338936	5.40065	11.2859	0.00609803	0.135598		Cbr4
Eif3j1	-0.328485	6.29262	14.2664	0.00371156	0.086647		Clip1	0.349635	5.57094	13.0593	0.0039237	0.0877887		Rab44	0.403562	4.75954	15.3008	0.000786653	0.0177669		Slc4a8	0.618697	2.85998	14.2078	0.00129713	0.028072		Acp5	-0.719407	2.38969	12.7375	0.0047012	0.0960443		Lifr	1.08369	0.441373	10.2617	0.00502222	0.111987		Gm20324	-0.534204	2.26648	11.2858	0.0060982	0.135598		Gm47438
Cnn2	0.345904	6.28068	14.2631	0.00371419	0.086647		H1f0	0.314424	4.91588	13.0444	0.00393803	0.0879306		E130102H24Rik	0.561341	3.16498	14.7548	0.000788561	0.0177738		Zfp219	0.359675	4.11138	14.2024	0.00129924	0.028072		Trim47	0.642162	2.18521	12.2757	0.00470675	0.0960443		Fjx1	0.661863	2.00423	10.2606	0.00502409	0.111987		Ift172	0.601789	2.24785	11.2729	0.00611929	0.135791		Plin3
Vps13d	0.382486	3.9951	14.2532	0.00372212	0.086656		Etnk1	0.400336	6.17438	13.0243	0.00395749	0.0880913		Il4	1.60439	0.422309	14.735	0.000793688	0.0178211		Tmem65	0.469086	3.36536	14.1832	0.00130684	0.0281791		Pdcd5	-0.160828	8.23372	12.1936	0.00473323	0.0962068		Ptpn11	-0.200843	6.88814	10.235	0.00506818	0.112741		Ccl9	0.428268	6.91821	11.7745	0.00615781	0.135923		Pgls
Hoxb4	0.481306	4.58453	14.2165	0.00375979	0.0872822		Plcg2	0.299627	5.34004	13.0205	0.00396123	0.0880913		Pithd1	-0.348705	4.65438	14.7343	0.000793868	0.0178211		Padi1	0.718265	1.95538	14.1363	0.00132553	0.0285242		Oaz1	-0.147462	10.4512	12.1879	0.00474024	0.0962068		Cmtm7	0.190024	8.90371	10.2031	0.0051237	0.113519		Icam1	0.454852	2.86644	11.2467	0.00616245	0.135923		Trim25
Hmgn5	-0.354777	7.13537	14.2011	0.00376419	0.0872822		Bex1	-0.549433	3.20631	13	0.00398118	0.0883566		Sdc2	-1.01403	1.55047	14.725	0.000796301	0.0178397		Msl3	-0.26224	5.80604	14.1204	0.00133197	0.0285639		Ubald2	-0.230856	6.74036	12.3142	0.0047434	0.0962068		Lig1	-0.20387	7.25728	10.201	0.00512727	0.113519		Jpt2	-0.340317	5.06593	11.2406	0.00617258	0.135923		Ppia
Susd6	0.403925	4.44498	14.1732	0.00378694	0.087633		Gpr146	0.573015	3.58337	13.0215	0.00399648	0.0885177		Arhgap5	0.341625	4.64185	14.6859	0.000806564	0.0180282		Clnk	1.54653	0.314123	14.1185	0.00133273	0.0285639		Tex261	-0.154441	6.59556	12.135	0.00480547	0.0971528		Grasp	0.716007	2.84601	10.9683	0.00514127	0.113519		Rgcc	0.282882	6.6317	11.2392	0.00617493	0.135923		Msl3
Camp	1.83936	0.264546	14.1685	0.00379779	0.0877076		Kdm6b	0.418992	4.49011	12.9549	0.00402568	0.0886595		Psmc5	-0.267848	6.69749	14.692	0.000807959	0.0180282		Lcp2	0.429507	4.626	15.1946	0.0013472	0.0287546		Pacs1	0.297567	4.18648	12.1319	0.00480935	0.0971528		Cipc	0.289797	4.35429	10.1912	0.00514445	0.113519		Hist1h3c	0.256169	8.72259	11.2274	0.00619453	0.136081		Atp5g1
Dusp4	-0.924286	0.897934	14.142	0.00381263	0.0878738		Ankle1	-0.863303	1.91349	12.9548	0.00402577	0.0886595		Gm42031	0.609369	2.82242	14.6199	0.000824193	0.0183536		Usp47	-0.241677	5.87921	14.0824	0.0013474	0.0287546		Mknk2	-0.202887	6.18203	12.0997	0.00484961	0.0977698		2610037D02Rik	0.328522	4.61988	10.1747	0.00517359	0.113933		Haao	-0.515634	2.77535	11.1831	0.00626878	0.137221		Lacc1
Cenpa	-0.493191	6.63032	14.6439	0.00382049	0.0878788		Cenps	-0.494862	5.05126	13.2313	0.00402705	0.0886595		Aarsd1	-0.319434	6.30254	14.5885	0.000832971	0.0184921		Mfhas1	-0.983426	1.29465	14.0709	0.00135214	0.0287546		Prdx2	-0.294284	10.369	14.7224	0.00488641	0.0983146		Efcc1	-0.654845	1.94547	10.1684	0.00518484	0.113952		Cd37	0.231566	6.32562	11.1815	0.00627152	0.137221		B2m
Oas2	2.36989	2.74863	19.152	0.00383464	0.0879243		Hmgcs1	0.353492	4.82412	12.943	0.00403752	0.0887126		Nhp2	-0.260666	8.00034	14.6314	0.000833741	0.0184921		Arfgef1	0.246442	5.75121	14.0702	0.00135243	0.0287546		Ppib	-0.163807	8.85313	12.0526	0.00490918	0.0985756		Eef2	0.204092	9.79064	10.1583	0.00520267	0.114116		Camk1	0.284013	4.61586	11.1394	0.00634307	0.137949		Gm26740
Mlxip	0.378622	4.2049	14.1116	0.00383775	0.0879243		Adrb2	-0.75179	1.14223	12.921	0.0040595	0.0890179		Ankrd33b	0.81157	1.88142	14.5394	0.000846303	0.0187016		Nfat5	0.331344	4.73602	14.0348	0.00136708	0.0290083		Susd2	1.18025	-0.0183183	12.0207	0.00495011	0.0991994		Soat1	0.452094	3.42478	10.1407	0.00523416	0.114445		Zbtb11os1	-0.367793	3.43144	11.139	0.00634382	0.137949		Slc25a39
Gm13822	0.93472	2.23047	14.1073	0.00384959	0.0880201		Junb	0.388361	5.86629	12.8792	0.00410161	0.0897624		Sec61g	-0.254912	8.27299	14.537	0.000846978	0.0187016		Arhgap15	0.289882	5.22611	14.0117	0.00137673	0.029155		Ampd3	-0.340368	4.14276	12.0018	0.00504424	0.100529		Hist2h4	-0.788726	1.4797	10.1383	0.0052385	0.114445		Plpp5	0.355167	4.35769	11.1386	0.00634442	0.137949		Lair1
Pgrmc1	-0.272551	5.38509	14.0793	0.00386475	0.0880663		Lcp2	0.451083	4.35658	12.8701	0.00411082	0.0897855		Ddx60	0.871817	3.2521	18.5411	0.000848238	0.0187016		Sypl	0.225459	6.07541	13.9959	0.00138337	0.0292375		Tmc6	-0.255536	4.07886	11.9421	0.00505243	0.100529		Ptma	-0.177794	12.4941	10.1291	0.00525499	0.114578		Gm7160	-1.10864	0.589589	11.1323	0.00635523	0.137949		Etv6
Arid5b	0.372635	5.12129	14.0661	0.00387585	0.0880663		Fcgr2b	0.28741	4.71375	12.8577	0.00412347	0.0898835		Plcb3	0.48818	3.44915	14.5253	0.000850243	0.0187087		Ndfip1	-0.268178	5.78842	13.9749	0.00139227	0.0293673		Abcg2	-0.166235	6.06093	11.939	0.00505657	0.100529		Sntb2	0.695251	1.60731	10.1198	0.00527169	0.114714		Clip1	0.246964	5.39088	11.0967	0.00641671	0.138804		Actg1
Dnmt3b	-0.288187	5.33575	14.0661	0.00387588	0.0880663		Hist1h2ab	-0.725558	3.37184	13.3047	0.00416283	0.0905622		Ube2m	-0.24	7.18378	14.516	0.000852853	0.0187291		Klhl6	0.275223	5.59425	13.9502	0.00140278	0.0295304		Zbtb12	0.406673	3.83226	12.3064	0.00508252	0.100529		Lbp	0.580477	2.32205	10.1097	0.00529004	0.114886		Cox7a2l	0.324604	8.41408	11.0948	0.00641999	0.138804		Cish
Cby1	-0.312765	4.74167	14.0586	0.00388224	0.0880663		Tpp1	0.317215	4.79033	12.7944	0.00418874	0.0908788		Ltc4s	0.409806	4.41663	14.6143	0.000856079	0.0187628		Plxdc2	1.19365	1.15312	14.1563	0.00140913	0.0296056		Ap1b1	-0.274428	5.76598	12.2235	0.00509555	0.100529		Sirt3	0.218503	6.1211	10.0861	0.00533305	0.115425		Man2b1	0.226384	6.50767	11.0692	0.00646462	0.139493		Rpn1
Vamp7	-0.28478	5.56957	14.033	0.00390386	0.0882399		Anp32e	-0.370148	7.71928	12.7894	0.0041939	0.0908788		Qsox1	0.369312	4.51407	14.4965	0.000858353	0.0187684		Lpcat2	0.667915	2.61365	13.9269	0.00141283	0.029625		Hist1h1b	-0.271561	9.88698	13.9479	0.00509638	0.100529		Napb	0.863227	1.1114	10.0846	0.00533585	0.115425		Oas3	1.12008	2.059	11.6853	0.00652642	0.140549		Nav1
Sdcbp	0.267386	7.40517	14.0314	0.00390523	0.0882399		Kri1	0.363461	4.50687	12.7793	0.00420441	0.0909277		Plscr1	0.283762	5.56935	14.4917	0.000859712	0.0187684		Tespa1	0.773231	2.4043	14.0818	0.00141772	0.0296534		Mmgt2	0.312639	3.51282	11.9063	0.00509995	0.100529		Mrps36	-0.26677	6.43973	10.2189	0.00538753	0.116108		Gm7480	0.63833	1.53187	11.0064	0.00657567	0.141162		Casp12
Bex3	-0.352945	7.50649	13.9635	0.00396349	0.0892086		Dnajb5	0.850935	0.801581	12.7492	0.004236	0.0912788		Hist1h3d	-0.394393	5.37048	15.9957	0.000868502	0.0189231		Sec61g	-0.280923	8.54019	14.3254	0.00141976	0.0296534		Copz1	-0.186622	6.25567	11.8909	0.00512051	0.100529		Ralb	0.267299	4.75376	10.0525	0.00539494	0.116108		Hmgcs1	0.294823	4.48621	11.0036	0.00658068	0.141162		Srsf3
Ermap	-1.21609	1.37431	13.9633	0.00396362	0.0892086		Tcn2	0.537137	4.54498	13.0996	0.00423723	0.0912788		Il6st	0.666595	2.36098	14.4211	0.00087996	0.0191114		Mrpl17	-0.220588	6.8649	13.9018	0.00142371	0.0296777		Mboat2	-0.409481	4.41511	13.0219	0.0051218	0.100529		Prkca	-0.218951	5.73296	10.0502	0.00539915	0.116108		Eif1ax	-0.303711	7.60259	10.9643	0.00665148	0.142402		Rab26os
Ppia	-0.375956	11.6902	14.9529	0.0039787	0.089373		Pacs2	0.44596	2.86172	12.7363	0.00424967	0.0913679		Gm16299	0.982204	1.59834	14.4133	0.000882242	0.0191114		Crlf3	0.243726	6.23017	13.8809	0.00143282	0.0297863		Ripply3	-0.920823	0.641936	11.8811	0.00513374	0.100529		Tmem131	0.277996	4.40141	9.9822	0.00552705	0.118514		Akr1c12	-0.892755	1.08419	10.9492	0.0066788	0.142642		Sptssa
Parp9	0.779449	5.15074	16.3473	0.00398811	0.0894098		Cks2	-0.319793	8.32451	12.7149	0.00427231	0.0916756		Tomm6	-0.300739	7.15198	14.4768	0.000882303	0.0191114		Ascc1	-0.284048	5.41772	13.8771	0.00143451	0.0297863		Cnppd1	-0.192264	5.41063	11.8749	0.00514202	0.100529		Fcgr3	0.890367	0.773975	9.9793	0.00553258	0.118514		H2-Oa	0.48227	3.20947	10.9406	0.00669446	0.142642		Adk
Jpt1	-0.292668	7.35555	13.9109	0.00400926	0.0897091		Sptlc2	0.267715	5.12574	12.6649	0.00432591	0.0926452		Atp5e	-0.2746	9.48851	15.0765	0.00089352	0.0193117		Ivns1abp	0.212745	6.54348	13.8618	0.00144125	0.0298682		Ldlr	0.499802	2.70426	11.9071	0.00515324	0.100529		Inpp1	-0.300441	4.57222	9.9485	0.00559169	0.119449		Gas7	0.722053	1.92534	10.9304	0.00671324	0.142642		Sorl1
Apcdd1	-1.40423	0.278577	13.8304	0.00408063	0.0911288		Trp53cor1	0.770542	2.66007	12.7836	0.00434193	0.0928077		Rgs10	0.282918	5.76875	14.3697	0.000895024	0.0193117		Ncf4	1.1909	1.13775	13.9392	0.00145278	0.0300486		M1ap	-0.669612	4.0759	15.7438	0.00515722	0.100529		Psip1	-0.194088	7.8366	9.94524	0.00559797	0.119449		Stmn1	-0.189109	11.0704	10.9295	0.00671487	0.142642		Pear1
Cacna2d4	0.921039	0.920448	13.8051	0.00410339	0.0914595		Gm17092	-0.52863	3.04573	12.6366	0.00435666	0.0929421		Swi5	-0.227991	8.50526	14.3561	0.000899084	0.0193617		Mrpl54	-0.214487	7.29585	13.803	0.00146746	0.0302643		Ppp2r2a	0.183449	5.67126	11.8631	0.00515798	0.100529		Marcks	-0.497497	2.77199	9.8557	0.00577408	0.122687		Bex1	-0.439255	4.1132	10.9056	0.00675874	0.143296		Tacc2
Kpna2	-0.582876	3.08817	13.7169	0.00418391	0.0930737		Pclaf	-0.642338	6.93746	14.1983	0.004384	0.0933443		Tra2b	-0.222078	7.63436	14.3234	0.000908863	0.0195136		Ocrl	0.293776	5.38243	13.7998	0.00146889	0.0302643		Wdr76	-0.246293	5.45274	11.8499	0.00517585	0.100529		Aldh1a1	-0.320953	4.73141	9.85187	0.00578175	0.122687		Aatk	0.859775	1.21298	10.8752	0.00681509	0.144019		Ctsb
Sorl1	0.62466	2.11799	13.6889	0.00420986	0.0934704		Luzp1	0.3338	4.07484	12.5916	0.00440596	0.0936309		Lsm6	-0.27126	7.60979	14.5238	0.000909653	0.0195136		Slc7a1	0.332078	4.20364	13.7762	0.00147956	0.0304252		Htra2	-0.150327	7.33498	11.8495	0.00517634	0.100529		Acyp2	-0.55722	2.65181	9.84733	0.00579086	0.122687		Parp8	0.239212	6.11705	10.873	0.00681919	0.144019		Smim4
Csnk1e	0.280976	6.58667	13.6728	0.00422488	0.0935486		Smc2	-0.387277	6.79008	12.5816	0.0044171	0.0936867		Plcl1	1.39357	0.751358	14.3111	0.00091256	0.0195383		Mgat4a	0.478626	3.03312	13.7189	0.00150589	0.0308737		Lrrc8b	0.433722	2.46257	11.7634	0.00529477	0.102341		Slc2a1	0.440825	2.98284	9.841	0.00580358	0.122687		Ddit3	0.373714	3.66313	10.8504	0.00686155	0.144452		Grb10
Ablim1	0.380197	4.72331	13.6677	0.00422965	0.0935486		Zeb2os	-0.502463	3.23779	12.5606	0.0044404	0.0937743		Ndufs2	-0.233337	7.07846	14.2955	0.000917284	0.0196017		Ppia	-0.231826	11.794	13.7047	0.00151248	0.0308737		Rnf187	-0.138591	7.56789	11.7569	0.00530386	0.102341		Gm5547	-0.611677	2.16329	9.83973	0.00580613	0.122687		Dpp7	0.678662	2.21216	10.848	0.00686608	0.144452		Rtl8a
Zfc3h1	0.32268	5.14014	13.6477	0.00424838	0.0937823		Ppp1r3b	0.563721	2.16487	12.5591	0.00444204	0.0937743		Ufc1	-0.231503	6.87304	14.2703	0.000924979	0.0196975		Sowaha	-1.24248	0.717299	13.7038	0.0015129	0.0308737		Sys1	-0.155273	6.7334	11.7546	0.00530708	0.102341		Homer3	-0.253257	4.74164	9.83448	0.00581671	0.122687		Dok2	-0.472766	3.23731	10.8194	0.00692018	0.14531		St3gal5
Gm42031	0.507684	4.47406	13.7308	0.00427388	0.0940036		Ppia	-0.324629	11.9271	12.5737	0.00444678	0.0937743		Trpc6	-0.567454	2.97104	14.2693	0.000925312	0.0196975		Prkce	0.526555	3.23032	13.7036	0.00151296	0.0308737		Gtf2f2	0.184841	5.52288	11.7522	0.00531036	0.102341		Nelfcd	-0.280498	5.03218	9.81678	0.00585256	0.123087		Vegfb	-0.307632	5.78671	10.8062	0.0069453	0.145559		Adar
Polr2l	-0.411171	4.24853	13.601	0.00429263	0.0940036		Mtus1	0.448482	3.70011	12.5387	0.00446488	0.0939758		Clnk	0.672992	2.75826	14.242	0.00093372	0.0198384		Mtif2	-0.238075	5.57469	13.6782	0.00152486	0.031004		Arhgef18	0.529304	2.57275	11.8059	0.0053272	0.10247		Lims1	-0.192459	8.13636	9.81407	0.00585807	0.123087		Coro2a	-0.305547	6.07804	10.7845	0.00698673	0.146147		Plgrkt
Hmgn2	-0.521733	7.52793	14.2639	0.00430048	0.0940036		Muc13	0.316634	6.90932	12.5276	0.00447731	0.0940576		Cyb5a	-0.224176	6.99019	14.2239	0.000939357	0.0198503		Ik	-0.201545	6.81736	13.6775	0.00152517	0.031004		Mlec	0.189774	6.87616	11.731	0.00534016	0.102523		Ngrn	0.25321	5.17103	9.79959	0.0058876	0.123376		Smad7	0.399694	4.11128	10.7519	0.00704966	0.147182		Cryab
Impa2	-0.284095	6.32112	13.5912	0.00430198	0.0940036		Smim1	-0.940561	2.41282	12.8408	0.00450754	0.0943158		Pomp	-0.222723	8.26074	14.2211	0.000940229	0.0198503		Snu13	-0.255012	8.52165	13.6626	0.00153221	0.0310879		Prim1	-0.161092	6.37808	11.7118	0.00536732	0.102848		Clu	0.527848	4.96806	12.5276	0.00589972	0.123376		Plekhb2	0.358245	3.26648	10.722	0.00710804	0.14763		Il6st
Pbxip1	0.478601	5.05426	13.8669	0.00430549	0.0940036		Qsox1	0.438257	4.49318	12.5155	0.00451213	0.0943158		Mrpl54	-0.243932	7.22569	14.218	0.000941183	0.0198503		Txndc16	0.897053	1.43176	13.6455	0.00154032	0.0311929		Natd1	-0.652901	1.31875	11.6896	0.0053989	0.103256		Gm34084	1.21218	1.43377	10.6458	0.0059055	0.123376		Tmem156	0.640615	2.67632	10.8146	0.00711001	0.14763		Ltv1
Lgmn	0.954825	0.701048	13.5855	0.00430744	0.0940036		Etfb	-0.298703	8.74443	12.493	0.00451642	0.0943158		Ndufv2	-0.236571	7.53048	14.2173	0.000941426	0.0198503		Arhgef28	0.799625	1.67024	13.6267	0.0015493	0.0313152		Atp5g1	-0.134083	10.5806	11.6609	0.00543998	0.103845		Sox4	0.359615	6.47193	11.6309	0.00596669	0.124417		Gnptg	0.303841	4.19597	10.7201	0.0071116	0.14763		Arhgef28
Oard1	-0.286382	5.41491	13.563	0.00432902	0.0941272		Dek	-0.324191	8.22233	12.4865	0.00452387	0.0943158		Actl6a	-0.224719	6.96641	14.2056	0.000945076	0.0198895		Saraf	0.249555	5.45406	13.6177	0.0015536	0.0313428		Osbpl1a	0.237755	4.49742	11.6417	0.0054676	0.104174		Ankrd39	0.29493	4.19738	9.74938	0.00599132	0.124694		Nab2	0.720847	1.80896	10.7127	0.00712613	0.147651		Paqr8
Adcy7	0.351917	4.94817	13.5625	0.00432947	0.0941272		Ier5l	0.619061	2.44877	12.4472	0.00456892	0.094909		Atp5b	-0.220587	9.34687	14.1984	0.000947337	0.0198994		Gpc2	0.708421	1.98163	13.6103	0.00155714	0.0313548		Vamp8	-0.162823	8.06501	11.6224	0.00549572	0.104233		Pglyrp2	0.668107	2.3063	9.7272	0.0060378	0.125424		Nlrx1	0.705706	1.69096	10.6862	0.00717852	0.148456		Ube2s
Dhx40	0.623684	3.3766	13.4948	0.00440425	0.0955721		Pmf1	-0.432822	5.81462	12.5764	0.00456956	0.094909		Rbm10	-0.287332	5.47379	14.1574	0.000960349	0.0200988		Timm8b	-0.23054	6.95972	13.5986	0.00156281	0.0314095		Fis1	-0.166149	7.74172	11.6197	0.00549961	0.104233		Rnd2	0.68326	2.06287	9.71691	0.00605948	0.125578		Tnfaip8l1	0.962844	1.41412	10.6683	0.00721415	0.148826		Igbp1
Fbxw4	0.546284	4.20172	13.6641	0.00441501	0.0956252		P3h3	0.51698	3.02586	12.4338	0.00458432	0.0950361		Pafah1b3	-0.24958	6.1357	14.1571	0.000960446	0.0200988		Nudt1	-0.270141	5.40277	13.5878	0.00156801	0.0314158		Zfp560	-0.314264	4.6168	11.7358	0.00550343	0.104233		Srebf1	0.317843	4.16538	9.71286	0.00606805	0.125578		Orai1	0.224099	6.36029	10.6635	0.00722362	0.148826		Cbfa2t3
Gbp5	0.591308	3.90792	13.6794	0.00442792	0.0957204		Bub1b	-0.418239	5.02112	12.4444	0.00459344	0.0950462		Prelid1	-0.231806	7.11053	14.1343	0.000967757	0.0201949		Aqp9	-0.385312	4.78741	13.9327	0.00156902	0.0314158		Gas2	-0.516449	2.698	11.6307	0.00551213	0.104233		Rab6b	-0.528779	2.57801	9.6938	0.00610854	0.126178		Mpst	0.296855	5.46017	10.6445	0.00726176	0.14933		Neurl3
Klf9	0.411315	4.82221	13.4534	0.00443605	0.0957204		Ifi35	0.328471	5.24388	12.4101	0.00461185	0.095248		Ube2n	-0.256176	6.76046	14.1264	0.000970329	0.0201949		Ttyh3	0.427018	4.33513	14.1439	0.0015782	0.0314593		Cox7b	-0.183374	9.32262	11.6498	0.00552985	0.10425		Rab44	0.634436	2.38016	9.66718	0.00616559	0.127118		Tctex1d2	0.208851	5.79837	10.6308	0.00728929	0.149615		Etv5
Itpr1	0.289569	4.95323	13.4401	0.00444929	0.0957529		Paox	0.281025	5.25296	12.4014	0.00462204	0.0952797		Prkag1	-0.279638	5.38511	14.121	0.000972071	0.0201949		Ssx2ip	-0.377755	4.61996	13.6596	0.00158001	0.0314593		Prcp	-0.208652	5.81786	11.5924	0.00553962	0.10425		Gm13269	1.03127	0.767085	9.66068	0.00617962	0.127168		Rgs18	-0.220385	6.73994	10.5982	0.00735541	0.150689		U2af1l4
Rbfox2	0.656264	2.33901	13.4352	0.00445421	0.0957529		Hist1h2bh	-0.636839	2.16799	12.3644	0.00466553	0.0959966		Prmt1	-0.239825	7.77876	14.1203	0.000972305	0.0201949		Sun2	0.448596	3.65813	13.5631	0.00158006	0.0314593		Lmna	-0.230031	6.78126	11.7925	0.00554515	0.10425		Myl12a	-0.210623	7.55784	9.64452	0.00621462	0.127649		Hist1h3i	0.329292	6.44899	10.5638	0.00742615	0.151854		mt-Nd4
Mgst2	0.991511	4.06856	15.6874	0.00446274	0.0957574		Enpp4	0.406032	3.86859	12.3148	0.00472451	0.0966908		Dera	-0.281962	5.76685	14.106	0.000976926	0.020253		Ftl1	-0.208076	9.89513	13.547	0.00158793	0.0314986		Hacd1	-0.181869	6.75046	11.5823	0.00555447	0.10425		Pop4	0.290615	4.76482	9.62759	0.00625155	0.128168		Ltc4s	0.332816	3.72895	10.5529	0.00744864	0.15203		Cdkn2d
Fbxo5	-0.394998	4.86328	13.4038	0.00448562	0.0960691		Cd33	0.785401	1.3474	12.314	0.00472551	0.0966908		Trappc6a	-0.223752	6.9173	14.0947	0.000980607	0.0202914		Hnrnpa1	-0.209436	9.49203	13.547	0.00158794	0.0314986		Spryd3	-0.282457	3.47397	11.5432	0.00561255	0.104916		Hps3	0.324252	3.91736	9.61844	0.00627161	0.128337		Ppia	-0.235528	12.0429	10.5341	0.00748773	0.152543		Ptpn18
Fam131a	1.09561	0.961018	13.3781	0.00451153	0.0963808		Slc25a10	-0.605617	3.01716	12.3139	0.00472562	0.0966908		Ldlr	0.589872	4.32334	17.4991	0.000982868	0.0203004		Srsf10	-0.219712	7.27809	13.5208	0.00160086	0.0316558		Sdhc	-0.145934	6.89398	11.542	0.00561435	0.104916		C1galt1	-0.195094	7.57524	9.61319	0.00628314	0.128337		Tesmin	-0.923566	0.910584	10.4988	0.00756168	0.153457		Nucks1
Ube2s	-0.285369	7.90618	13.3727	0.00451693	0.0963808		Itga9	0.828093	0.90941	12.3041	0.00473736	0.0967512		Magohb	-0.267713	5.99459	14.0746	0.000987204	0.0203522		Psmd7	-0.224547	8.05866	13.5189	0.00160181	0.0316558		4930519L02Rik	-0.801272	1.69402	11.5877	0.00562126	0.104916		P2ry14	-0.256089	5.44853	9.58895	0.00633675	0.129192		Gm21188	0.62864	1.94951	10.4982	0.0075629	0.153457		Samsn1
Ankrd28	0.336783	5.09523	13.3622	0.00452763	0.0964075		Fbxo5	-0.484758	4.56276	12.4157	0.00476948	0.0970526		Sf3b5	-0.241054	8.0146	14.0546	0.000993827	0.0204146		Mpv17l	-1.17959	0.737797	13.5053	0.00160857	0.0317305		Tia1	0.198566	5.64124	11.5237	0.00564173	0.105103		Coq10b	-0.437502	4.30348	10.269	0.00638948	0.130026		Chchd5	0.259996	5.18887	10.4926	0.00757466	0.153457		Mtus1
Kif11	-0.502821	5.30972	13.8081	0.00453712	0.0964075		Tpm2	-0.577812	3.25219	12.2954	0.00476976	0.0970526		Grn	0.335753	5.19523	14.1982	0.000993906	0.0204146		Dhrs4	-0.232582	6.22626	13.4917	0.00161538	0.0317754		Cecr2	-0.572697	2.53764	11.5749	0.00566019	0.105252		Hist1h3g	-0.758845	1.27455	9.54775	0.00642904	0.130589		Bcl7a	-0.234651	5.08577	10.4085	0.00775494	0.156819		Gatm
Cenpf	-0.718491	6.68861	15.5842	0.00454333	0.0964075		Npl	-0.363202	4.87471	12.2645	0.00478536	0.0971905		Ndufs6	-0.224078	7.37082	14.0203	0.00100528	0.0205832		Prdm5	0.68892	2.40068	13.4888	0.00161681	0.0317754		Pdha1	-0.165533	6.47569	11.4881	0.00569555	0.105715		Gpd2	-0.261071	5.11785	9.52307	0.00648504	0.131484		Pde2a	0.759025	1.59128	10.3987	0.00777636	0.156957		Ftl1-ps1
Zfp217	0.338334	4.85196	13.3248	0.00456578	0.0966316		Cd180	-0.71354	2.89357	12.3557	0.00482782	0.0975727		Dynll2	-0.238504	6.37169	14.0187	0.00100582	0.0205832		Ppm1h	0.527348	2.77515	13.4608	0.00163097	0.0319945		Mzt1	-0.198417	5.63503	11.4693	0.00572417	0.105725		Nrap	-0.911575	0.859742	9.47891	0.00658664	0.13314		Unc119	-0.290619	4.98093	10.3886	0.00779841	0.156957		Efcab11
Arhgef10l	1.03867	0.57693	13.317	0.00457381	0.0966316		Adar	0.482503	4.15209	12.2469	0.0048289	0.0975727		Psmd6	-0.238128	6.734	13.9336	0.00103489	0.0211391		Atp5d	-0.214439	8.74576	13.4427	0.00164014	0.0321155		Wdhd1	-0.256054	5.10766	11.4631	0.00573363	0.105725		Cic	0.267592	4.82131	9.47703	0.00659099	0.13314		Treml2	0.267609	5.95826	10.3856	0.0078048	0.156957		Ybx3
Rtkn2	-0.928646	1.25175	13.3119	0.0045791	0.0966316		Uchl1	-0.735615	1.95308	12.2274	0.00483077	0.0975727		Atp1b3	-0.249082	6.42155	13.9258	0.00103757	0.0211549		Pdha1	-0.218358	6.21919	13.4219	0.00165076	0.0322641		Tns3	0.453453	2.51989	11.4597	0.00573888	0.105725		Tamm41	-0.308552	4.62539	9.46307	0.00662351	0.133552		Ifi35	0.235846	5.07088	10.3616	0.00785765	0.15773		Ly96
Nde1	-0.343554	4.89653	13.2997	0.00459162	0.0967183		Hist1h3a	-0.432024	3.00344	12.2071	0.00485586	0.0978999		Ghitm	-0.242525	6.60034	13.9079	0.00104382	0.0212399		Cops6	-0.217407	6.51885	13.4055	0.00165922	0.0323433		Nrros	0.283686	4.42373	11.4505	0.00575304	0.105725		Lamp1	-0.185363	7.22734	9.43498	0.00668946	0.134635		Zwint	-0.228333	5.85859	10.3399	0.00790574	0.158404		Ska3
Fam129b	0.520578	2.61074	13.2485	0.00464499	0.0976637		Ctsd	0.27302	7.21259	12.1395	0.00494036	0.0994214		Ndufa10	-0.24177	7.01945	13.903	0.00104556	0.0212399		Tnrc18	0.404136	3.80813	13.3997	0.00166223	0.0323433		Pcx	-0.559926	1.86	11.438	0.0057722	0.105725		Gata2	-0.271306	7.36484	9.85737	0.0067195	0.134941		Os9	0.251214	6.80997	10.3322	0.00792277	0.158442		Tpd52
Dtd1	-0.25955	6.61887	13.2382	0.00465576	0.0977115		Hvcn1	0.659253	3.14255	12.2797	0.00497728	0.0999816		Spsb2	0.426387	3.80463	13.8867	0.00105129	0.0213173		Trim35	0.274312	5.197	13.3949	0.00166471	0.0323433		Cnih1	-0.182988	6.15946	11.4359	0.00577542	0.105725		Tars	0.242551	6.00724	9.4182	0.00672922	0.134941		Xylt1	0.329509	4.55103	10.3207	0.00794838	0.158442		Mrgpra2a
Rxra	0.759829	1.56227	13.226	0.00466859	0.0978024		Nucks1	-0.344988	8.64814	12.0826	0.00501298	0.100358		Naip2	0.512695	3.21178	13.8577	0.00106157	0.021458		Ccdc88b	0.383969	3.64797	13.3905	0.00166696	0.0323433		Nadk2	-0.229827	6.27153	11.4923	0.00578522	0.105725		Prkag1	-0.239772	5.14014	9.40906	0.00675098	0.135081		Trim5	0.554258	2.71812	10.3098	0.00797295	0.158442		Wdr89
Padi2	0.593879	2.96884	13.2053	0.00469046	0.0980817		Tgfbr2	0.455669	4.17906	12.0992	0.00501423	0.100358		Rab4a	-0.426787	4.06232	13.8562	0.00106209	0.021458		Rab31	0.641081	2.32366	13.3595	0.00168314	0.032536		Commd4	-0.150141	6.5018	11.4279	0.00578789	0.105725		Btbd2	-0.315513	4.20206	9.40494	0.00676082	0.135081		Nsg1	-0.913387	1.49358	10.3094	0.00797376	0.158442		Me2
Nfkb2	0.580025	2.83337	13.1904	0.0047063	0.0982344		Slc28a2	0.403436	4.38985	12.0622	0.00503926	0.100675		Ube2e3	-0.228652	6.91814	13.845	0.00106611	0.0215002		Mppe1	-0.548864	3.49528	13.7211	0.00168569	0.032536		Eif4e2	-0.191588	7.37359	11.4196	0.0058007	0.105725		Serf2	-0.184519	10.0654	9.3997	0.00677336	0.135086		Parp9	0.574259	4.32963	10.878	0.00799413	0.158442		Zswim8
Gm28809	0.979916	1.8997	13.1549	0.00475028	0.0989729		Parp9	0.638386	4.47794	13.0801	0.00506281	0.100958		Specc1	0.483352	3.47969	13.8248	0.00107335	0.021607		Cox7b	-0.274107	8.70192	13.6905	0.00168606	0.032536		Ptpa	-0.170511	6.66586	11.4193	0.00580121	0.105725		Map3k14	0.849153	1.46194	9.39423	0.00678649	0.135103		Cyb561	1.1411	0.45342	10.3002	0.00799451	0.158442		Specc1
Selplg	0.233711	6.36836	13.1381	0.00476245	0.0990469		Itpr1	0.346499	4.71604	12.0201	0.0050942	0.100958		Atxn10	-0.228039	6.68137	13.8024	0.00108147	0.021731		Ndufa10	-0.216435	7.27406	13.2745	0.00172843	0.0332933		Kcnab2	0.355237	3.63893	11.3645	0.00588703	0.106661		Atp2b4	0.459702	5.25839	11.6908	0.00681842	0.135493		Gm27010	0.709718	1.54438	10.2867	0.00802499	0.158758		Csrp3
Golm1	0.352157	4.32128	13.1259	0.00477558	0.0991407		Oaz1	-0.256945	10.1133	12.0128	0.00510372	0.100958		Hspa5	-0.27326	8.13534	14.2431	0.00109396	0.0219424		Hist1h4b	-1.3613	0.424038	13.2683	0.00173176	0.0332974		Hmgb1	-0.156074	10.7311	11.3608	0.00589285	0.106661		Txnip	-0.250971	6.76047	9.51863	0.00683929	0.135662		Eps8l1	-0.903803	1.65111	10.2702	0.00806239	0.15921		Pfdn5
B230118H07Rik	-0.253447	5.74539	13.1131	0.00478954	0.0992513		Zfp282	0.299805	4.12444	11.9974	0.00512401	0.100958		Pnisr	0.227333	7.6857	13.7204	0.00111176	0.0222592		Gm16141	0.746655	2.31747	13.3135	0.00173905	0.0333341		Mdn1	0.252102	5.75461	11.5027	0.00589366	0.106661		Il20ra	0.92018	1.6325	9.57287	0.00686604	0.135701		Gm15853	-1.00409	0.523229	10.2443	0.00812169	0.160014		Tnfaip2
Polr2d	-0.306855	5.56681	13.0908	0.00481379	0.0995745		Glo1	-0.264387	6.50032	11.9841	0.00514161	0.100958		Atp5c1	-0.234144	8.53192	13.672	0.00113006	0.022585		Htra2	-0.25033	6.25591	13.2532	0.00173993	0.0333341		Dap	-0.220063	5.53215	11.3595	0.00589498	0.106661		Jak3	0.455112	3.09279	9.35914	0.00687128	0.135701		Rras	0.574774	2.38455	10.2267	0.00816211	0.160014		Uqcc3
Mirt1	0.853724	3.33266	13.8545	0.00487966	0.100756		Rrad	0.693786	1.94979	11.9814	0.00514522	0.100958		2006-09-01	-0.23926	6.23857	13.6418	0.00114168	0.0227761		Rpl10	-0.263691	11.3906	13.5873	0.00175658	0.0335926		Trim35	0.346354	3.65967	11.3478	0.0059134	0.106802		Emp3	-0.188259	8.64692	9.35627	0.00687826	0.135701		Tnip2	0.3802	3.43087	10.2236	0.00816932	0.160014		Galnt12
Sema4d	0.354265	4.69321	13.0188	0.00489336	0.100858		C230035I16Rik	0.597614	2.2122	11.9814	0.00514524	0.100958		Spef1	0.977826	1.3595	13.6167	0.00115138	0.0229286		Mpc1	-0.213879	6.90723	13.2049	0.00176647	0.0337213		Atp6v0a1	-0.298317	3.9293	11.3346	0.00593444	0.106876		Scrn3	-0.454766	2.89596	9.33215	0.00693734	0.136339		Klf9	0.337512	4.58926	10.2226	0.00817152	0.160014		Trp53inp1
Cplx2	0.718941	1.63035	13.0047	0.00490917	0.100945		Ifih1	0.632851	3.78174	12.5608	0.00514586	0.100958		Atox1	-0.255417	7.79088	13.6253	0.00116737	0.0232053		Suclg2	-0.239964	6.36239	13.1837	0.00177822	0.0338848		Gins4	-0.22485	5.83282	11.3319	0.00593873	0.106876		Pgd	0.249128	5.62328	9.33025	0.00694199	0.136339		Pf4	-0.793752	3.08045	10.7905	0.0081762	0.160014		9130221H12Rik
Mt1	1.11963	5.44566	17.3986	0.00491797	0.100945		Nmb	0.822468	1.796	11.98	0.00514697	0.100958		Sun2	0.369035	4.89724	13.9557	0.00117745	0.023364		Wbp1	-0.339991	4.30716	13.1497	0.00179731	0.0341875		Ccnb2	-0.228614	6.83423	11.5635	0.00598826	0.107256		Ntan1	-0.195039	6.26974	9.32787	0.00694786	0.136339		Mctp1	0.308607	5.11259	10.2136	0.0081924	0.160044		Plcg2
Tor3a	0.309518	4.9057	12.9846	0.00493176	0.100945		Kif11	-0.403125	5.08917	11.996	0.00514879	0.100958		Smim20	-0.257671	5.63948	13.5372	0.00118283	0.0233826		Pole3	-0.229298	6.22469	13.1336	0.00180642	0.0342995		Atp5k	-0.295759	8.33391	13.6526	0.00599313	0.107256		Kcnk6	1.10306	1.22308	9.6613	0.00698316	0.136788		Tamm41	-0.297948	4.79475	10.2032	0.00821659	0.160231		Fads1
Il18rap	0.546717	3.92979	13.0406	0.00494566	0.100945		Fam181b	1.05063	0.742601	11.9746	0.00515427	0.100958		Trp53cor1	1.08391	1.42378	13.5817	0.00118463	0.0233826		Gse1	0.208567	6.55893	13.1175	0.0018156	0.0344124		Tpst2	0.226527	5.28884	11.2964	0.00599585	0.107256		Homer2	0.718171	3.92149	12.21	0.00702739	0.137409		Procr	0.84703	1.58887	10.1881	0.00825171	0.160629		Actn1
Ptprc	0.326988	7.26949	12.9635	0.00495562	0.100945		Evi5	0.375049	3.62673	11.956	0.00517903	0.101262		Selenow	-0.224012	8.26353	13.5319	0.00118494	0.0233826		2008-03-01	-0.401233	3.8673	13.0848	0.00183435	0.0346884		Tpp1	-0.183457	5.30057	11.2922	0.0060025	0.107256		Pcbd2	-0.243412	6.49098	9.29749	0.00706832	0.137855		Ing5	-0.26454	5.04126	10.1456	0.0083519	0.16228		Etfb
Net1	-0.353191	4.58618	12.9608	0.00495862	0.100945		Rida	-0.302023	4.56675	11.9452	0.00519352	0.101366		Emp3	-0.217306	8.74385	13.5273	0.0011868	0.0233826		Clk2	0.311979	4.41304	13.0808	0.00183667	0.0346884		Eef1akmt4	0.307767	4.44605	11.3455	0.0060156	0.107299		Spef1	0.759844	1.32631	9.27436	0.00708116	0.137855		Zfp518a	0.268145	4.41836	10.1396	0.00836615	0.16228		Mettl6
Muc13	0.318111	7.12009	12.9605	0.00495904	0.100945		Specc1	0.366886	3.65478	11.9363	0.00520536	0.101417		2002-03-01	-0.224991	6.96978	13.5127	0.0011927	0.0234572		C1galt1	-0.275324	5.34767	13.0635	0.00184668	0.0348156		1110004F10Rik	-0.143994	7.49516	11.2442	0.0060807	0.1081		Ctsa	0.251329	4.82404	9.26594	0.00710239	0.137855		Ybx1	-0.349279	10.6317	10.5673	0.00838976	0.16228		Serpinb9
Cd93	-0.346241	6.39301	12.9488	0.00497231	0.101036		Abhd10	-0.320687	3.82837	11.9203	0.00522705	0.101607		Mrpl12	-0.264931	7.54769	13.7157	0.00119797	0.0235191		Slc30a7	0.456731	3.26714	13.0575	0.00185019	0.0348201		Dhrs4	-0.16715	6.86152	11.242	0.00608443	0.1081		Pygl	-0.303572	4.28125	9.26393	0.00710746	0.137855		Tnfaip2	0.353759	4.09872	10.1271	0.00839582	0.16228		Nr1h3
Specc1	0.468543	4.10589	12.9306	0.004993	0.1011		Uba7	0.475748	4.66175	12.0557	0.00524299	0.101607		Hoxa7	0.303932	4.94772	13.4942	0.0012002	0.0235213		Cdkn1a	0.665085	2.13032	13.0465	0.00185659	0.0348791		Usp40	0.364791	2.80636	11.2369	0.00609269	0.1081		4933406P04Rik	-1.09749	0.564009	9.2559	0.00712781	0.137855		Cd52	0.31884	6.73993	10.0853	0.00849644	0.163935		Rnf126
Ggta1	0.389426	4.03557	12.9306	0.00499303	0.1011		Bphl	-0.25103	5.87664	11.9082	0.00524335	0.101607		Plcb2	0.321579	5.13386	13.4879	0.00120658	0.0235459		Me2	-0.258628	5.84056	13.017	0.00187394	0.0351385		Gypc	-0.226539	4.67754	11.2183	0.00612343	0.108454		Hcfc1r1	-0.234665	5.50699	9.2546	0.0071311	0.137855		Stom	0.407974	4.37863	10.1555	0.00854968	0.164672		Rgs3
Cdkn1a	0.643265	3.66743	13.2445	0.00500856	0.101236		Oasl1	1.29743	2.82844	14.7235	0.0052551	0.101607		Rdm1	0.302055	5.23365	13.4724	0.00120913	0.0235459		Slco3a1	0.411672	3.92357	13.0081	0.00187917	0.0351385		H2-Oa	0.872203	1.26562	11.2655	0.0061456	0.108465		Dnpep	-0.244451	5.24763	9.24946	0.00714414	0.137855		Dhrs7	0.239664	5.00631	10.0469	0.00858995	0.165157		Tapbp
Pak6	1.02097	0.590718	12.8953	0.00503366	0.101491		E130102H24Rik	0.539277	2.65922	11.8951	0.00526124	0.101607		Mrps11	-0.279548	5.77385	13.4685	0.00121071	0.0235459		Trib2	-0.283443	7.06819	13.7614	0.0018803	0.0351385		Rpl15	-0.132077	12.1305	11.1961	0.00616026	0.108465		Ddx17	0.218687	6.92542	9.24695	0.00715053	0.137855		H3f3a	-0.176918	10.8094	9.98496	0.0087434	0.167743		Rpl10-ps3
Pgrmc2	-0.255877	5.62208	12.8839	0.00504683	0.101491		Smg1	0.260286	5.38497	11.8692	0.00529662	0.102111		Aff4	0.311731	5.442	13.5622	0.00121171	0.0235459		Cep68	0.301825	4.37068	13.0006	0.00188365	0.0351396		Aamp	-0.147193	6.57496	11.189	0.00617221	0.108465		Lars	0.244154	6.70031	9.31769	0.0071752	0.137979		Ccdc122	0.338588	3.46555	9.97696	0.00876345	0.167743		C030006K11Rik
Tmem132a	0.960973	0.731101	12.8832	0.00504765	0.101491		Dhx58	0.924097	3.14795	13.3439	0.00534122	0.10279		Ccdc112	0.350383	4.18483	13.4653	0.00121205	0.0235459		Timm50	-0.253313	6.34828	12.978	0.00189715	0.0352815		Stradb	-0.281224	4.37747	11.1801	0.0061871	0.108465		Ghr	0.691699	1.68291	9.23459	0.00718209	0.137979		Ltbr	0.286507	4.20886	9.97418	0.00877045	0.167743		Zfc3h1
Adam22	-0.69096	2.01999	12.8646	0.00506925	0.101692		Neurl2	0.44429	2.55272	11.8108	0.00537754	0.103309		Mrpl55	-0.277881	5.75358	13.4526	0.00121727	0.0236062		Tamm41	-0.285695	5.08219	12.9768	0.00189789	0.0352815		Grina	-0.482692	4.98408	14.1921	0.00620368	0.108465		Dera	-0.225573	5.8959	9.21932	0.00722126	0.138374		Arpp21	-1.2873	0.658901	9.96278	0.00879917	0.167998		Gns
Nusap1	-0.761673	5.90914	15.2026	0.00507531	0.101692		Selenow	-0.374114	7.75651	11.7844	0.00541457	0.103706		Psip1	-0.218587	7.98264	13.4371	0.00122372	0.0236899		Rhbdl3	1.39751	0.0394996	12.9667	0.00190396	0.0353326		Atp5g3	-0.168257	9.02131	11.1699	0.0062042	0.108465		Wdr1	-0.195721	6.35719	9.21469	0.00723318	0.138374		Pgm2l1	-0.321826	4.20242	9.94641	0.00884057	0.168412		Tmem216
Acyp2	-0.633667	2.78141	12.8348	0.00510407	0.10209		Lmnb1	-0.40261	7.36877	11.7995	0.00541705	0.103706		Pdlim1	-0.251945	5.91112	13.4045	0.00123736	0.0239122		Timp2	-0.334217	4.44705	12.9571	0.00190973	0.0353781		mt-Cytb	-0.150114	11.4554	11.1584	0.00622361	0.108465		Pf4	-1.19731	12.4897	23.3137	0.0072472	0.138374		Carf	0.502386	2.93946	9.93868	0.00886021	0.168412		Man2a1
Bcas1	0.947313	0.383447	12.765	0.00518686	0.103531		Cenph	-0.557872	5.32945	12.7125	0.00545135	0.104181		Ptges3	-0.252584	8.27032	13.464	0.00124238	0.0239297		Cul4a	-0.284422	5.37761	12.9438	0.00191775	0.035432		Ndufb11	-0.148258	8.21413	11.1474	0.00624218	0.108465		Il11ra1	0.229035	5.36751	9.20702	0.00725301	0.138374		Prkaa2	-1.08556	0.521612	9.92498	0.00889515	0.168412		Klf9
Chchd7	-0.238842	6.02463	12.7589	0.00519412	0.103531		Entpd1	0.685717	2.0994	11.7391	0.00547882	0.104525		Dhx29	-0.37954	4.55509	13.3922	0.00124257	0.0239297		Bnip1	-0.375374	4.33885	12.9398	0.00192018	0.035432		Zbtb20	0.551594	3.43499	12.8829	0.0062472	0.108465		Hist1h4d	0.216285	7.7504	9.18597	0.00730766	0.139175		Itsn1	-0.682252	2.39159	9.92075	0.00890598	0.168412		Gtf3c1
Car1	-1.4545	4.58658	17.0102	0.00521953	0.103807		Pank3	0.34421	4.01282	11.7017	0.00553264	0.105369		Necap2	-0.290777	5.12805	13.3703	0.00125188	0.0240673		Mypopos	0.651507	2.05762	12.9358	0.00192262	0.035432		H2-T24	0.707225	1.89741	11.252	0.00625219	0.108465		Sec14l1	0.312289	4.07645	9.17723	0.00733051	0.139342		Trim41	0.302166	4.32457	9.91878	0.00891102	0.168412		Acsl3
2610037D02Rik	0.411914	4.71695	12.7325	0.00522599	0.103807		Arhgap29	0.756516	0.98798	11.6798	0.00556435	0.10579		Ccnj	0.561339	2.87961	13.3492	0.00126093	0.0241792		Tspan14	0.431543	3.54625	12.9292	0.00192666	0.0354453		Pex3	-0.222632	4.29727	11.1389	0.00625663	0.108465		Ccl9	0.702137	2.63429	9.75581	0.0073418	0.139342		Ifngr2	0.306611	4.61068	9.91792	0.00891323	0.168412		Gm17473
Il10ra	1.59734	1.88179	14.2002	0.0052445	0.103995		Kif23	-0.339244	4.77212	11.6693	0.00557965	0.105898		Nr4a1	-1.28554	0.99531	13.3465	0.00126206	0.0241792		Nfia	-0.370294	5.73197	14.7655	0.00193276	0.0354962		Uap1	-0.211588	5.93632	11.1384	0.00625747	0.108465		Cd93	-0.254468	5.27823	9.15971	0.00737654	0.139757		Hemgn	-0.402202	3.18403	9.89479	0.00897272	0.169204		mt-Co3
Gse1	0.284549	6.35033	12.6757	0.00529511	0.104711		Zfp516	0.517694	3.35177	11.645	0.00561533	0.106392		Lig1	-0.244277	7.58297	13.3294	0.00126947	0.0242794		Tmem126a	-0.259958	5.29983	12.9043	0.00194188	0.0356022		Hsh2d	0.482192	2.86386	11.1946	0.00626422	0.108465		Mgst2	0.802615	1.13064	9.15496	0.00738908	0.139757		Dlgap4	0.485608	2.73869	9.88964	0.00898604	0.169204		Ube2a
Pigf	-0.435165	4.12459	12.6727	0.0052988	0.104711		Hes7	1.13915	0.288537	11.6222	0.00564903	0.106707		Ldha	-0.225703	9.03064	13.2558	0.00130177	0.0247986		Tipin	-0.211128	6.8139	12.8961	0.00194693	0.0356335		Josd2	-0.213931	6.47509	11.1641	0.00627538	0.108471		Atxn10	-0.188485	6.77145	9.14664	0.00741108	0.139932		Pvt1	0.636095	1.37812	9.87915	0.00901323	0.169424		2310068J16Rik
Entpd1	0.7157	2.95552	12.719	0.00532951	0.105137		Cd52	0.393242	6.91807	11.6371	0.00565134	0.106707		Hist1h2bl	-0.667984	2.32849	13.2502	0.00130429	0.0247986		Adamts10	0.413524	3.77916	12.8903	0.00195053	0.0356381		Arhgap30	0.506615	3.19977	11.8776	0.00631713	0.109006		Nudt7	0.258953	4.68148	9.14102	0.00742598	0.139973		Mir155hg	0.703584	1.75009	9.86282	0.00905572	0.169784		Serpina3g
Prdm11	0.445411	3.114	12.6306	0.00535084	0.105167		Gm4117	0.980453	0.756838	11.6082	0.00566979	0.106872		Cdkn1a	0.656265	3.03771	13.8531	0.00130525	0.0247986		BC028528	0.327978	4.372	12.8647	0.0019664	0.0357447		Arrdc4	-0.522603	2.54041	11.0933	0.00633455	0.109086		Smim20	-0.228734	5.6259	9.12812	0.00746035	0.140318		Gm30074	0.932333	0.211252	9.85603	0.0090735	0.169784		Irf2bpl
Ube2a	-0.269834	6.22189	12.63	0.00535167	0.105167		Hist1h3d	-0.515092	3.62013	11.613	0.00568717	0.106891		Ankrd28	0.274076	5.33615	13.2407	0.00130851	0.0247986		Slc6a13	-0.2863	4.98196	12.861	0.00196868	0.0357447		Dek	-0.174435	8.72023	11.0881	0.00634349	0.109086		Tmc4	0.322836	4.32642	9.12457	0.00746983	0.140318		Tbxa2r	-1.27758	1.37232	10.2686	0.0090851	0.169784		Chtf18
Mrps15	-0.298158	6.46253	12.6245	0.00535847	0.105167		Rpa2	-0.378591	6.26007	11.5945	0.00569025	0.106891		Psmb5	-0.23138	7.93988	13.2271	0.00131463	0.0247986		Atp5a1	-0.202627	8.89781	12.8537	0.0019733	0.0357447		Sass6	-0.233329	4.74169	11.0689	0.00637671	0.10947		Mdn1	0.238128	5.64152	9.10064	0.00753411	0.141284		Man2a2	0.291537	4.75085	9.84803	0.00909445	0.169784		Cpa3
Ube2n	-0.32538	6.67638	12.605	0.00538284	0.105457		Rnf31	0.505047	2.9883	11.5399	0.0057725	0.107986		Neto2	-0.758999	2.08738	13.2246	0.00131575	0.0247986		Spcs1	-0.255122	7.30717	12.9414	0.00197494	0.0357447		Ndrg1	1.19228	1.8983	14.1315	0.00640633	0.109792		Zfand5	0.240624	7.83884	9.2085	0.00757317	0.141383		Sytl1	0.577168	2.26363	9.8225	0.00916174	0.170262		Tmem176a
Sema4b	0.447493	3.36763	12.5942	0.00539639	0.105457		Tdrd7	0.618749	2.25564	11.5347	0.00578051	0.107986		Ttc14	0.235481	7.01322	13.2233	0.00131636	0.0247986		Dpy30	-0.220162	7.03648	12.8455	0.00197838	0.0357447		Far1	-0.225878	5.29733	11.0318	0.00644154	0.10987		Tes	0.2586	5.0678	9.08141	0.00758624	0.141383		Oaz1	-0.196926	10.1306	9.82154	0.00916427	0.170262		Hsp90b1
Smim15	-0.284134	5.44095	12.5907	0.00540077	0.105457		Abr	0.328385	3.94133	11.5186	0.00580507	0.107986		Bcl7c	-0.214983	7.22901	13.2201	0.00131777	0.0247986		Dennd5a	0.280781	4.88496	12.843	0.00197995	0.0357447		H2-Ke6	0.179373	5.4447	11.0286	0.00644713	0.10987		Pstpip1	0.418959	3.63029	9.07548	0.00760239	0.141383		Gstt1	0.977012	0.478346	9.8206	0.00916678	0.170262		Tnfaip8l1
Macrod1	-0.373741	5.18021	12.5809	0.00541312	0.105519		Gpsm2	-0.650814	1.87971	11.5169	0.00580755	0.107986		Fzd6	0.732435	2.01644	13.2186	0.00131846	0.0247986		Polr2a	-0.244726	5.97757	12.8428	0.00198012	0.0357447		Slc38a9	-0.388091	5.96976	13.581	0.00644892	0.10987		C1qtnf12	-0.30079	5.31921	9.23577	0.00760292	0.141383		Ptprcap	-0.239873	7.46595	9.79272	0.00924096	0.171349		Dbn1
Pank3	0.338928	4.42201	12.5626	0.00543628	0.105716		Ncstn	0.304675	4.52403	11.5133	0.0058131	0.107986		Isyna1	-0.289329	5.31913	13.2176	0.00131893	0.0247986		Hsdl2	-0.408888	4.2675	12.9265	0.00198417	0.0357447		Arl16	-0.343476	3.50777	11.0244	0.00645461	0.10987		Tsen15	-0.315807	5.46416	9.44352	0.00760817	0.141383		Pbxip1	0.461192	3.55695	9.80135	0.00932314	0.172426		Mta3
Mlec	-0.315836	7.92031	12.5584	0.0054416	0.105716		Chek2	-0.306514	4.37845	11.5083	0.00582081	0.107986		Tyms	-0.26026	7.25456	13.3843	0.00132297	0.0248324		Itpr2	0.36745	4.21474	12.8325	0.00198656	0.0357447		Gm31597	0.833637	0.897583	11.0151	0.00647094	0.109962		Lpar6	0.36779	3.43045	9.07028	0.0076166	0.141383		Zhx2	1.05978	0.471282	9.74881	0.00935929	0.172426		Adam9
Parp8	0.256021	5.68507	12.521	0.00548928	0.106462		Oxct1	-0.30959	6.472	11.5083	0.00582085	0.107986		Acadl	-0.229072	7.33895	13.1807	0.00133571	0.0249498		Gm7480	0.980617	0.926875	12.8082	0.00200198	0.0359336		Tifa	-0.259432	4.46003	10.9942	0.00650807	0.110257		Nedd4	-0.1941	8.17878	9.05564	0.00765672	0.141888		Evi2	0.449447	3.27278	9.7407	0.00938133	0.172426		Orai1
Spag5	-0.620053	2.98445	12.5043	0.00551078	0.1067		Cd200r3	1.78185	0.913254	12.4319	0.00582702	0.107986		Ckm	-1.46318	0.836554	13.3491	0.00133781	0.0249498		Prkca	0.57766	2.83472	12.8053	0.00200381	0.0359336		5330416C01Rik	-1.04826	0.249957	10.993	0.00651019	0.110257		Syk	-0.235	6.55748	9.04791	0.007678	0.142043		Igbp1	0.274514	6.0958	9.74051	0.00938187	0.172426		Elovl6
Ly6e	0.244443	9.0969	12.4888	0.00553084	0.106908		Ormdl1	-0.364777	4.14026	11.4926	0.00584492	0.108111		Csrp2	0.342641	4.55795	13.1743	0.00133862	0.0249498		Scamp3	0.198476	6.84776	12.7882	0.00201477	0.0360695		Prdx4	-0.163827	6.69282	10.9545	0.00657916	0.111077		Mob3c	0.335038	3.70097	9.03606	0.00771075	0.142305		Zfp982	-0.585638	2.48756	9.73843	0.00938753	0.172426		Dok3
Plcl1	0.643298	1.84201	12.4623	0.0055652	0.107392		Cenpa	-0.286198	6.98668	11.4872	0.00585338	0.108111		Serinc3	0.204926	8.87194	13.1743	0.00133863	0.0249498		Ammecr1	-0.276295	4.96485	12.7821	0.00201865	0.0360784		Gm49207	0.80323	1.49074	10.9536	0.00658073	0.111077		Rnaseh2b	-0.203129	6.2105	9.03343	0.00771806	0.142305		Fcgr2b	0.338833	4.75972	9.7362	0.0093936	0.172426		Ppp1r7
Asf1a	-0.280065	5.93339	12.4488	0.00558282	0.107532		Cd81	-0.333572	6.90116	11.474	0.00587384	0.108191		Ndufa9	-0.256105	6.36078	13.1704	0.00134044	0.0249498		Ybx3	-0.219201	9.17867	12.7752	0.00202311	0.0360975		Fbxo9	-0.183249	5.97185	10.9214	0.00663905	0.111536		Plcb2	0.34103	4.07971	9.02595	0.00773882	0.142449		Ahnak	1.6078	0.0656532	9.90882	0.009421	0.172639		Srgn
Ptms	0.34375	6.87591	12.4424	0.00559118	0.107532		Il10ra	0.992053	2.02594	11.7649	0.00587737	0.108191		Gns	0.475507	3.51452	13.1605	0.001345	0.0249927		Ppp1r10	-0.287095	6.43022	13.5706	0.00203216	0.0361983		Siah1a	-0.245474	4.29838	10.9205	0.00664078	0.111536		Gcat	0.619484	3.24746	9.81544	0.00775532	0.142514		Ccdc8	-0.461795	2.80548	9.69831	0.00949759	0.173752		Ccdc43
Ptk2b	0.330569	4.86241	12.4336	0.00560276	0.107575		Pbk	-0.661074	4.67442	12.8651	0.00591922	0.108779		Tmsb10	-0.384527	9.31902	17.4917	0.00135449	0.0251068		Ltc4s	0.528493	2.62357	12.6954	0.00207516	0.0369026		Fam234a	-0.821901	1.3343	10.9203	0.00664114	0.111536		Cdkn3	-0.254264	5.18001	8.96977	0.00789694	0.14468		Zfp516	0.389426	2.93684	9.68957	0.00952177	0.173903		Mmp28
Gm45606	-0.52579	2.67104	12.4248	0.00561431	0.107617		Ptprc	0.366521	6.78551	11.4377	0.0059305	0.108805		Nt5dc2	-0.335055	5.66145	13.7974	0.0013565	0.0251068		1700001L05Rik	-0.920529	1.85585	12.6765	0.00208777	0.0370649		Cytip	0.830622	1.96924	11.878	0.00666872	0.111812		Rfx3	0.571303	2.18929	8.96885	0.00789956	0.14468		Adssl1	0.20717	6.28618	9.67436	0.00956403	0.174245		Pabpc4
Gm12258	0.519559	2.35854	12.4121	0.00563117	0.107761		1500009L16Rik	-0.338662	3.62404	11.4298	0.00594291	0.108851		Npc1	0.423936	3.71333	13.1326	0.00135792	0.0251068		Cdr2	-0.657754	2.70368	12.6376	0.00211386	0.0374656		Rbmx	-0.360793	4.50456	11.5748	0.00668203	0.111849		As3mt	0.25022	5.01842	8.94727	0.00796127	0.145568		Basp1	0.509607	5.05568	10.3749	0.00957234	0.174245		Samd9l
Aldh1l1	0.495476	3.36093	12.4008	0.00564613	0.107867		BC016579	-1.0594	0.181535	11.3885	0.0060082	0.109864		Rnf31	0.483194	3.39613	13.1174	0.00136503	0.0251774		Ctsl	-0.316818	4.78339	12.6269	0.00212106	0.0375307		Kctd14	-0.261158	4.02914	10.8511	0.00676861	0.112375		Cyp51	0.354733	5.04212	9.49513	0.00798568	0.145772		Zfp787	-0.282256	4.42767	9.65321	0.00962315	0.174703		Irak4
Clnk	0.314141	4.36457	12.3756	0.0056796	0.108327		2610037D02Rik	0.385001	4.30647	11.3488	0.00607198	0.110846		Cfl1	-0.218392	9.52241	13.1104	0.00136831	0.0251774		Phf5a	-0.215329	7.37148	12.617	0.00212783	0.0375882		Memo1	-0.180792	6.56317	10.8508	0.00676922	0.112375		Selenom	0.266389	5.25998	8.92877	0.00801463	0.146058		Cd53	0.28562	6.13537	9.65098	0.00962943	0.174703		Hars
Casp3	-0.240521	6.18636	12.342	0.00572473	0.109007		Rbmx	-0.401237	5.18587	11.3534	0.00609004	0.110992		Rasgef1b	0.803364	1.94558	13.11	0.00136854	0.0251774		Ndufc2	-0.222336	8.08528	12.6052	0.00213584	0.0376672		Uqcrh	-0.149063	9.65876	10.8444	0.00678111	0.112375		Sco2	0.216011	5.37724	8.86291	0.00820782	0.149183		Kdm4a	0.302692	3.77295	9.63741	0.00966764	0.174948		Mon1b
Ppp1r9b	0.329172	5.71188	12.3268	0.00574538	0.109219		Sqle	0.33167	4.25472	11.3029	0.00614653	0.111571		Got2	-0.266456	6.24778	13.096	0.00137514	0.0252571		Ndufv2	-0.253805	7.56487	12.6342	0.00217562	0.0383053		Ptp4a3	0.222935	5.15306	10.8356	0.00679755	0.112375		Jak2	-0.266191	5.0565	8.86108	0.00821326	0.149183		Tubb2a	-0.380503	2.85959	9.63482	0.00967493	0.174948		BC004004
Pcp4l1	0.406142	5.68165	12.4499	0.00577313	0.109468		D430042O09Rik	0.353726	4.06567	11.3021	0.00614789	0.111571		Syt11	0.694835	2.20833	13.0837	0.00138092	0.0253214		Sap18	-0.355785	6.17543	14.9196	0.00218812	0.0384158		Mndal	1.12962	3.96301	19.0768	0.00680193	0.112375		Abhd14a	0.224672	5.54861	8.85002	0.00824626	0.149491		Hes6	-0.252948	5.67743	9.59514	0.00978776	0.176514		Rnf169
Il18bp	0.853062	1.64665	12.2985	0.00578383	0.109468		Itgb3bp	-0.26229	4.80079	11.2995	0.0061522	0.111571		Cpxm1	-0.729559	2.17771	13.0751	0.00138504	0.0253551		Tatdn3	-0.557438	2.82596	12.5268	0.00219024	0.0384158		Ppwd1	-0.218673	5.15466	10.8315	0.00680518	0.112375		Znrf1	0.305966	4.72571	8.84408	0.00826401	0.149491		Unc93b1	0.289744	5.04964	9.59305	0.00979376	0.176514		Memo1
Insig1	0.365507	4.62693	12.2944	0.00578948	0.109468		Slc40a1	-1.30806	0.668934	11.3066	0.00616623	0.111641		Cfdp1	-0.2322	6.90352	13.0287	0.00140734	0.0256849		Tsen34	0.315299	4.39748	12.5232	0.00219272	0.0384158		Tnks2	-0.204014	5.14541	10.8253	0.00681696	0.112375		Cxcl5	-0.873329	0.792842	8.84174	0.00827102	0.149491		Glcci1	-0.707031	1.1871	9.56833	0.00986488	0.177503		Shisa5
Fxyd1	-1.28644	0.957308	12.2892	0.00579652	0.109468		Zfp319	0.403683	2.89374	11.2477	0.00623771	0.11253		S1pr4	-0.370284	4.80153	13.2134	0.00140768	0.0256849		Ndufa7	-0.226718	8.20081	12.5	0.00220913	0.0386399		Msrb2	-0.234094	4.6147	10.8103	0.00684522	0.112375		Grb10	0.457376	4.13401	9.54706	0.00834441	0.150569		Ctbs	0.42816	2.80953	9.55422	0.00990574	0.177946		Gnb5
Stat5a	0.268165	5.48781	12.2597	0.00583718	0.110055		Ajuba	0.804294	0.640796	11.2434	0.00624502	0.11253		Insr	0.395513	3.83652	13.0166	0.0014132	0.0257434		Med30	-0.22162	6.11203	12.4798	0.00222351	0.0388026		Ak3	-0.175492	5.65267	10.804	0.00685709	0.112375		Cmtm8	0.794264	1.64911	8.79635	0.00840843	0.150919		Dapp1	-0.231074	7.78523	9.53261	0.00996876	0.178689		Nfat5
Arl2bp	-0.326919	5.04869	12.212	0.00590353	0.111123		Rbpms2	-0.87157	0.843663	11.2428	0.00624596	0.11253		Ifitm3	0.68434	9.03101	27.9705	0.00141667	0.0257644		Glrx5	-0.213215	7.94613	12.4767	0.00222572	0.0388026		Atg4b	-0.269109	5.049	10.8584	0.00686174	0.112375		Sptb	-0.477746	2.73251	8.79582	0.00841004	0.150919		B9d2	0.203516	6.57711	9.52883	0.00997982	0.178689		Myof
Hnrnpdl	-0.459724	6.99659	12.583	0.00592811	0.111404		Kif20b	-0.281173	5.72752	11.2016	0.00631525	0.113592		Cyc1	-0.240057	7.16235	12.977	0.00143263	0.0260121		2310068J16Rik	-0.645602	2.37871	12.47	0.00223055	0.0388232		Rpl27a	-0.132406	12.5266	10.8015	0.00686176	0.112375		Eif3j1	-0.223744	6.71581	8.79409	0.00841532	0.150919		Isoc1	-0.229258	5.94284	9.50179	0.0100594	0.179622		Acaa1a
Pnpla7	0.348031	4.55041	12.1853	0.00594106	0.111465		Pign	0.304333	4.37935	11.1823	0.00634792	0.113993		Hibch	-0.27687	5.14435	12.961	0.00144056	0.0261133		Dpy19l1	-0.213985	6.01573	12.4582	0.00223905	0.0389077		Rhobtb3	-0.338897	3.05908	10.7996	0.00686539	0.112375		Cyb5a	-0.187428	7.01226	8.79299	0.00841871	0.150919		Cbr3	1.00713	0.903051	9.49989	0.010065	0.179622		Akr1c13
Hdgf	-0.370293	8.16637	12.1727	0.00595884	0.111617		Maged1	0.455041	2.82037	11.1602	0.00638559	0.114483		Tnfsf10	0.405181	3.86944	12.9311	0.00145552	0.0263415		Akr7a5	-0.266651	5.26189	12.4467	0.00224733	0.0389879		Serpina3g	2.12753	2.02561	18.4831	0.00687533	0.112375		Trabd	-0.237057	5.36689	8.78211	0.00845206	0.15127		Napsa	0.223832	7.43526	9.49341	0.0100842	0.179622		Bhlhb9
Cst7	0.555312	4.8133	12.7779	0.00600176	0.112238		Chpf2	0.402469	3.41409	11.1257	0.00644509	0.115362		Ctsf	0.551894	2.76306	12.9211	0.00146055	0.0263897		Acaca	0.336655	3.95127	12.4191	0.00226738	0.0392718		Dtnbp1	0.243033	5.12182	10.7923	0.0068793	0.112375		Dynlrb1	-0.190646	7.22792	8.774	0.00847703	0.15147		Lin37	-0.270456	4.44511	9.48891	0.0100976	0.179622		Gbp3
Zbp1	1.56491	3.85259	16.0241	0.00601228	0.112252		Hmgxb3	0.29811	3.93102	11.1021	0.00648616	0.115909		Dmkn	1.84242	0.732433	15.2257	0.00146369	0.0264034		Pbx1	0.511873	5.53178	17.7211	0.00228044	0.0394338		Phf10	-0.193957	7.50991	10.8482	0.006881	0.112375		Itgb2	-0.341823	4.09249	8.76842	0.00849424	0.151531		Tpgs2	-0.388142	4.26276	9.48163	0.0101192	0.179715		Bex1
Plac8	0.524076	10.5387	14.0207	0.00602267	0.112264		Apobec1	0.433091	3.04823	11.0945	0.00649939	0.115957		U2af1	-0.232971	8.12552	12.8825	0.00148021	0.0266581		Ptpa	-0.225318	6.17463	12.3919	0.00228739	0.0394385		Plp2	0.245426	4.18886	10.779	0.00690449	0.112576		Iah1	-0.235935	5.33445	8.74665	0.0085618	0.15238		Pomgnt2	0.407197	3.09083	9.45513	0.0101986	0.180573		Dek
Kif2c	-0.633776	3.73249	12.4116	0.00605239	0.112635		Vcl	-0.334477	3.53163	11.0776	0.00652902	0.116297		Banf1	-0.222736	8.20052	12.8584	0.00149261	0.026838		Etfa	-0.210795	6.50531	12.3909	0.00228811	0.0394385		Rpl13a	-0.195224	11.2529	11.1287	0.00692806	0.112777		S100a10	-0.187708	7.37395	8.74206	0.00857615	0.15238		Capsl	-1.05567	0.254959	9.45445	0.0102006	0.180573		H2afz
Padi1	0.791071	2.49118	12.0191	0.0061924	0.114882		Mrpl28	-0.321304	6.70104	11.066	0.00654953	0.116474		Evi2	0.410227	3.67291	12.8463	0.00149886	0.026857		Tmbim4	-0.195853	6.4606	12.3802	0.00229606	0.0395116		Rnase6	0.840453	1.52709	11.0209	0.00694347	0.112845		Mvp	0.332832	3.74673	8.73576	0.00859585	0.15238		Slfn5	1.19798	0.517417	9.42716	0.010283	0.181438		Jpt1
Tor2a	0.239848	5.08533	12.0111	0.00619308	0.114882		Ralgds	0.486757	2.51937	11.0484	0.00658072	0.11684		Cndp2	-0.342752	4.46463	12.8447	0.00149971	0.026857		Plppr3	0.763526	1.9899	12.3741	0.00230058	0.0395254		Coq10b	-0.280146	4.18041	10.7249	0.00700875	0.113317		Ly6c2	0.769847	1.68722	8.72652	0.00862484	0.15238		Dgat1	0.323297	3.25821	9.42451	0.0102911	0.181438		Mif
Ccl9	0.632894	6.54944	13.6273	0.00620374	0.114894		Hba-a1	-3.08045	1.09889	14.5347	0.00662641	0.117461		Hprt	-0.223951	7.25898	12.8424	0.00150092	0.026857		Ephx2	-0.647312	2.57789	12.3227	0.00233908	0.0401222		Hist1h4a	-0.764907	1.70905	10.7588	0.00702897	0.113317		Hdac1	-0.191332	6.63831	8.72478	0.00863031	0.15238		Fth1	-0.244907	10.7605	9.42184	0.0102992	0.181438		Tagln2
Idua	0.478485	2.61795	11.9831	0.00623482	0.115166		Aspm	-0.448214	4.53692	11.093	0.00665507	0.11778		2900076A07Rik	0.60304	2.70937	12.8331	0.00150572	0.0268996		Acp1	-0.220139	6.70541	12.3014	0.00235521	0.0402316		Cmah	-0.819685	0.602306	10.7121	0.00703355	0.113317		Ybx1	-0.188087	10.5235	8.7224	0.00863782	0.15238		4833445I07Rik	-0.637507	2.27358	9.4123	0.0103283	0.181658		Csf2ra
Ets1	0.534009	2.93902	11.9807	0.00623846	0.115166		Man2b1	0.304942	6.6298	10.9893	0.00668676	0.118151		Ola1	-0.22717	6.86063	12.8233	0.00151087	0.0269483		Tmem201	0.339486	3.86442	12.2998	0.00235647	0.0402316		Pus7	0.211236	5.6119	10.7119	0.007034	0.113317		Smdt1	-0.186798	8.1088	8.72206	0.00863887	0.15238		Uchl1	-0.798221	2.20835	9.51836	0.0105362	0.184864		1110008P14Rik
Mrpl28	-0.348022	6.54205	11.9654	0.00626138	0.115404		2310034G01Rik	-0.535331	2.5257	10.9798	0.00670382	0.118262		Zfhx3	0.315767	5.04711	12.8134	0.00151605	0.0269973		Wdr60	-0.330134	4.97461	12.3605	0.00235679	0.0402316		Taco1	-0.27904	3.65268	10.7088	0.00704009	0.113317		Cetn2	-0.215914	6.483	8.71364	0.00866543	0.152603		Gm15915	-0.821525	1.13512	9.33577	0.010565	0.184864		Nsmce4a
Pik3cd	0.25554	5.01488	11.9062	0.00635114	0.116871		Icam1	0.470708	3.64074	10.9662	0.00672867	0.118415		Cops6	-0.245464	6.54857	12.8047	0.00152063	0.0270356		Rad52	0.40406	3.69105	12.2901	0.0023639	0.0402884		Trio	0.519366	1.88912	10.6988	0.00705949	0.113317		H2-Ab1	0.269699	4.74045	8.70267	0.00870018	0.152914		Atxn1	0.317863	4.40046	9.33186	0.0105773	0.184864		Pstk
Eif1ax	-0.325869	7.20278	11.894	0.00636989	0.116917		Tmc4	0.475802	2.88134	10.96	0.00673995	0.118415		Clk4	0.295182	4.95215	12.793	0.00152685	0.0271028		2210016F16Rik	-0.282818	5.80872	12.3783	0.00237211	0.0403379		Dctn2	-0.162812	6.7036	10.6894	0.0070781	0.113317		Lsg1	0.222025	5.43693	8.69929	0.00871093	0.152914		Cela1	-0.311728	4.12424	9.33046	0.0105816	0.184864		Nxpe2
Id1	0.912848	1.61266	11.8842	0.00638501	0.116917		Trim41	0.29977	4.31973	10.9574	0.00674476	0.118415		Serpina3g	1.40939	7.04894	48.2548	0.00154748	0.0274251		Fasn	0.288197	4.70497	12.2764	0.00237438	0.0403379		Ppp1r7	-0.176806	6.20998	10.6864	0.00708392	0.113317		Myc	0.239105	6.9315	8.79372	0.00874513	0.153088		Xbp1	0.275318	6.0883	9.32392	0.0106022	0.184864		Tnfsf14
Dennd1c	0.571427	4.20091	12.189	0.00638673	0.116917		Trim47	0.688812	2.15992	10.9439	0.00676942	0.118456		Actb	-0.207742	11.6425	12.7458	0.00155205	0.0274623		Arrb2	0.319539	4.3598	12.2629	0.00238479	0.0404502		Clint1	0.223266	7.36261	11.2729	0.00709899	0.113317		Ndn	-0.728606	1.55714	8.68744	0.0087487	0.153088		Sptssa	-0.23398	7.50423	9.32084	0.0106119	0.184864		I830077J02Rik
Cbr4	-0.332416	3.78088	11.8782	0.00639429	0.116917		Ndc80	-0.34945	4.13808	10.9374	0.00678142	0.118456		Fdps	0.263614	5.87627	12.7338	0.00155853	0.0275333		Serpina3g	2.38271	4.50415	41.3826	0.00238931	0.0404625		Nudt9	-0.235304	6.65787	11.0352	0.00710219	0.113317		Cavin1	-0.304935	4.6358	8.67717	0.00878159	0.153323		Mnd1	-0.278807	5.15684	9.30114	0.0106742	0.185431		Aff1
Prex1	0.328355	4.91675	11.8553	0.0064296	0.117319		Ddi2	0.29343	4.76278	10.9319	0.00679162	0.118456		Rdh12	0.791488	1.77316	12.7229	0.00156446	0.0275941		Sytl4	-0.621416	2.30227	12.2293	0.00241089	0.0407298		Vta1	-0.181845	5.60735	10.6733	0.00710975	0.113317		Slc25a10	-0.400952	3.48649	8.67454	0.00879003	0.153323		Pdlim1	-0.229015	5.14942	9.29982	0.0106784	0.185431		4931406C07Rik
Tmem176a	0.242873	7.61878	11.8508	0.00643666	0.117319		Rnf213	0.638931	5.25174	12.5588	0.00680777	0.118456		Afap1l1	0.334727	4.8217	12.7017	0.00157606	0.0277168		Ttc14	0.197614	7.00946	12.227	0.00241274	0.0407298		Mppe1	-0.303938	3.24745	10.6686	0.00711893	0.113317		Cep55	0.31389	3.74019	8.63301	0.00892455	0.155423		Sat1	0.412866	5.53033	9.77418	0.0107046	0.185592		Nfil3
Etnk1	0.341001	6.78818	11.8382	0.00645634	0.117389		2011-09-01	-0.322083	5.59749	10.9152	0.00682238	0.118456		Gpr45	0.948783	1.21547	12.7011	0.0015764	0.0277168		Polr2d	-0.241911	5.57202	12.2214	0.00241711	0.040739		Sorbs1	-0.384154	2.54305	10.6634	0.00712929	0.113317		Soat2	0.672306	1.49582	8.6236	0.00895535	0.155681		Tmem173	0.226835	5.23059	9.25154	0.010833	0.18699		Pign
Rgs18	-0.246238	7.33963	11.8352	0.00646094	0.117389		Evi2a	0.585804	2.86951	10.9108	0.00683063	0.118456		Ppp1ca	-0.209497	8.63472	12.6669	0.00159526	0.0280041		Prdm11	0.514762	2.75159	12.2162	0.00242118	0.0407432		Hbegf	-0.536837	1.78208	10.6601	0.00713585	0.113317		Ndst1	0.584912	2.61739	8.61926	0.00896958	0.155681		Magi2	-0.5309	2.2113	9.24952	0.0108395	0.18699		Mrgbp
Gm2a	0.361683	7.09606	11.7981	0.00652649	0.118393		Zfp281	0.348319	3.93097	10.9035	0.00684405	0.118456		H1f0	0.255262	6.64846	12.7742	0.00161168	0.0282477		Ltb	0.653667	2.16937	12.2018	0.00243253	0.0408696		Evi2	0.684274	1.5233	10.6544	0.00714708	0.113317		Cd200	-0.907562	0.820589	8.61439	0.00898561	0.155681		Cadps2	-0.907837	0.772511	9.24226	0.010863	0.18699		Mrps15
Smpd4	-0.4323	3.90039	11.7767	0.0065531	0.118689		Zfp994	0.324604	3.53896	10.9017	0.00684739	0.118456		Tomm40	-0.236265	6.6717	12.6305	0.00161564	0.0282725		Crkl	0.28928	4.41326	12.1936	0.00243906	0.0409147		Etfdh	-0.244431	4.38907	10.6516	0.00715268	0.113317		Tmem40	-0.203248	6.78321	8.61123	0.00899601	0.155681		Il10ra	1.1316	0.803901	9.3143	0.0108646	0.18699		Pstpip1
Anxa7	0.25798	5.54409	11.7622	0.00657614	0.118918		Slc16a7	0.495027	2.61636	10.8989	0.00685279	0.118456		Rap1b	0.207931	7.79944	12.6201	0.00162149	0.0283303		Napsa	0.293787	5.13484	12.1848	0.002446	0.0409619		Mpc1	-0.156777	7.77185	10.6419	0.00717202	0.113444		Btd	0.414613	3.14081	8.60548	0.00901501	0.155764		Bmp2k	0.253152	4.30165	9.234	0.0108898	0.18699		Apobec1
Cks2	-0.360579	7.72075	11.7485	0.00659816	0.119129		Slc22a15	0.545609	2.6339	10.8931	0.00686347	0.118456		Il27ra	0.371999	4.01107	12.6079	0.00162843	0.0284053		Gm19325	0.859648	1.20793	12.1803	0.00244956	0.0409619		Tnfsf10	0.63265	1.3392	10.631	0.00719381	0.11361		Ndufa7	-0.194282	8.22216	8.59868	0.0090375	0.155907		Trmt2b	-0.286674	4.14635	9.23114	0.0108991	0.18699		Syne2
AC113595.1	0.693913	2.1194	11.7382	0.00661466	0.119171		Sntb2	0.430683	2.9931	10.8921	0.00686544	0.118456		Nelfcd	-0.292482	5.01261	12.6036	0.0016309	0.0284053		Itgb3bp	-0.321428	4.87907	12.1487	0.00247488	0.0413204		Tet3	0.257682	4.88306	10.6312	0.00722369	0.113903		Gp5	-0.194048	6.70103	8.59151	0.00906132	0.156073		Ddx17	0.281057	6.51024	9.22509	0.0109188	0.18699		Rbak
Endou	1.14781	0.918398	11.7227	0.00663955	0.119171		Clock	0.429959	2.90783	10.8651	0.006916	0.118994		Cenps	-0.297662	5.53663	12.6262	0.00163935	0.0284575		Osbpl8	0.226909	6.78569	12.1318	0.00248857	0.0414839		Spta1	-0.394936	4.72007	12.0926	0.00725488	0.114095		Selenon	0.371723	3.53147	8.58391	0.00908659	0.156264		Homer3	-0.268895	4.22791	9.22412	0.010922	0.18699		Dynlt1a
Slc35d3	-1.1346	1.21792	11.7183	0.00664669	0.119171		Gpr132	0.414731	3.18304	10.8605	0.00692461	0.118994		Fam162a	-0.231545	6.71228	12.579	0.00164499	0.0284575		Smtn	0.954944	1.37909	12.1254	0.00249371	0.0415047		Grtp1	-0.603186	1.69606	10.5989	0.00725853	0.114095		Ccdc189	-0.982032	0.593294	8.5738	0.0091204	0.15646		Alad	-0.275447	5.40783	9.20829	0.0109738	0.187583		Lias
Adar	0.483058	4.60192	11.902	0.00665057	0.119171		A630072M18Rik	0.362557	4.94694	10.8582	0.00692907	0.118994		Gchfr	0.892225	1.96927	12.979	0.00164669	0.0284575		Tpst2	0.254652	5.25405	12.1206	0.00249761	0.0415048		Smad4	0.261654	3.80286	10.5819	0.00729304	0.114459		Hist1h2af	0.309669	4.8322	8.57198	0.00912648	0.15646		Gm26520	-1.05742	0.415168	9.19454	0.0110189	0.187821		1700123O20Rik
Bub1	-0.51616	3.93335	11.7376	0.0066523	0.119171		Gtse1	-0.607825	2.01475	10.8523	0.00694011	0.118998		Tfpi	-0.343204	4.47923	12.576	0.0016467	0.0284575		Trim37	-0.247826	5.60567	12.0923	0.00252077	0.0417758		Rad18	-0.181866	5.36661	10.5661	0.0073252	0.11463		Chsy3	-0.605749	2.06009	8.55315	0.00918981	0.156887		Cdc42se1	-0.209144	5.26742	9.19361	0.011022	0.187821		Golm1
Itgb3bp	-0.315255	5.12492	11.6889	0.00669442	0.119461		Xlr4a	-0.957833	1.80763	10.9378	0.00701496	0.119916		Abcc4	0.535433	3.09439	12.5681	0.00165122	0.0284575		Adar	0.442366	4.2143	12.8556	0.00252176	0.0417758		Hmgcl	-0.181994	6.02834	10.5654	0.00732674	0.11463		D830035M03Rik	-0.637251	1.71013	8.55206	0.00919351	0.156887		Clu	0.9551	2.77862	10.2264	0.0111394	0.189335		Eml5
Xrcc6	-0.270006	5.61851	11.6885	0.00669503	0.119461		Litaf	0.279569	4.44667	10.8128	0.00701541	0.119916		Atp5g2	-0.19607	10.0112	12.5669	0.00165193	0.0284575		Map2k3os	0.67793	1.86651	12.0831	0.00252836	0.04182		Ktn1	-0.164624	6.35627	10.5543	0.00734937	0.114638		Spata7	0.343418	3.5074	8.55185	0.00919421	0.156887		Ccl6	0.623832	1.92762	9.14792	0.0111739	0.189335		Rasa3
Yeats4	-0.251151	6.90704	11.6857	0.00669964	0.119461		Smarca2	0.281083	5.57093	10.7805	0.0070776	0.120791		Thy1	1.26681	1.31081	13.6393	0.00165524	0.0284575		Tm6sf1	0.392189	3.6658	12.0684	0.00254053	0.0419248		Dqx1	-0.67498	1.67614	10.554	0.00735006	0.114638		Fundc1	-0.255419	4.62994	8.54115	0.00923043	0.157261		Eif3j1	-0.309027	6.56973	9.14696	0.0111771	0.189335		4833445I07Rik
Aldh1a1	-0.557548	2.9164	11.6709	0.00672383	0.119707		Gm21781	0.645287	1.34524	10.7674	0.00710302	0.121037		Flna	-0.24779	5.95904	12.561	0.00165535	0.0284575		Hmgb2	-0.209468	10.435	12.0659	0.00254257	0.0419248		Adgra3	0.719532	0.545372	10.5383	0.00738245	0.114838		Adar	0.551325	4.08149	10.1396	0.00930517	0.158289		Clock	0.386169	2.76075	9.14606	0.0111801	0.189335		Cenpu
Sfr1	-0.243041	7.86298	11.6602	0.00674148	0.119836		Selplg	0.239087	6.50515	10.7586	0.00712021	0.121139		Ncoa1	0.361351	4.22869	12.5582	0.00165695	0.0284575		M1ap	-1.11258	1.25935	12.0578	0.00254933	0.0419713		Lsm4	-0.126553	8.67806	10.5367	0.00738573	0.114838		Gm16152	0.510584	2.47406	8.50761	0.00934507	0.158722		Lsm3	-0.257838	7.86528	9.13419	0.01122	0.189717		2310009B15Rik
Calm3	-0.276593	7.70218	11.6442	0.00676789	0.12012		Pecam1	0.457389	5.85919	11.1324	0.00713101	0.121139		Sgk1	1.01638	1.35257	12.5057	0.0016877	0.028938		Gata1	-0.231456	6.80518	12.0487	0.00255693	0.0420315		Gmpr	0.665219	2.22097	10.9208	0.00741748	0.115154		Plxna4	-0.789833	1.39551	8.49633	0.00938398	0.159137		Bclaf3	-0.213559	5.03318	9.12892	0.0112377	0.189724		Ptgr1
Thoc3	-0.307691	5.69766	11.5801	0.00687466	0.121606		Dido1	0.288841	5.86489	10.7434	0.00714995	0.121274		Naa10	-0.208812	6.99441	12.5016	0.00169013	0.028938		Ndst1	0.483245	3.00965	12.0276	0.00257462	0.0422571		Smco4	0.187005	5.77546	10.5115	0.00743797	0.115256		Epop	0.343202	3.85438	8.48534	0.00942207	0.159536		H2afz	-0.197123	11.4654	9.11989	0.0112683	0.189946		Haus4
Trim46	0.67673	1.28159	11.5745	0.00688416	0.121606		Psap	0.326563	6.37035	10.7357	0.00716504	0.121343		Prkca	0.328794	4.41207	12.4963	0.00169328	0.0289473		Capg	-0.202612	6.19852	12.013	0.00258688	0.0423697		Ptrhd1	-0.209432	5.37633	10.5072	0.00744695	0.115256		Stx2	-0.357123	3.64909	8.47164	0.00946979	0.160098		Mageh1	-0.902552	0.728298	9.10403	0.0113221	0.190559		Fndc10
Prkg1	-0.53564	3.67082	11.5752	0.00689049	0.121606		Ppp1r7	-0.287381	5.88324	10.7276	0.00718086	0.121424		Mettl27	0.408459	3.80906	12.4648	0.00171206	0.0292233		Srsf3	-0.193748	9.33785	12.01	0.00258944	0.0423697		Traf3	0.513051	2.90841	11.0209	0.00745897	0.115265		Slc31a1	0.355577	3.86403	8.44226	0.00957302	0.160826		Sell	0.286032	7.04088	9.09587	0.0113499	0.190734		Jmjd1c
Tnfrsf1a	0.352369	5.51315	11.5687	0.00689393	0.121606		Strbp	-0.248141	5.99417	10.7198	0.00719636	0.121499		Mrpl16	-0.249435	6.14944	12.4314	0.00173226	0.0295228		Pimreg	0.516817	3.06361	11.9956	0.00260171	0.0425052		Rabggta	0.352846	3.28438	10.4914	0.00747989	0.115411		Ctsw	0.703282	1.43866	8.44188	0.00957439	0.160826		Fcgr3	0.406984	5.21071	9.47909	0.0114169	0.19145		Gipc1
Ube2e3	-0.269745	6.81926	11.5453	0.0069337	0.121968		Prkag1	-0.265815	4.90641	10.7027	0.00723022	0.121884		Adrm1	-0.313945	5.36	12.539	0.00176215	0.0299579		Eif4ebp1	-0.212796	7.31888	11.9822	0.00261312	0.0426262		Gin1	-0.233351	4.75411	10.473	0.0075186	0.11583		Rabgap1l	-0.203355	8.81711	8.43689	0.00959204	0.160826		Polr2d	-0.244561	5.68836	9.07323	0.0114275	0.19145		Hoxb3os
Mpp7	-0.373104	4.27552	11.5319	0.00695655	0.121968		Plppr3	0.246878	6.17681	10.6881	0.00725926	0.122078		Siva1	-0.220062	7.95262	12.381	0.00176318	0.0299579		Fgd2	1.20234	0.40761	11.9607	0.00263155	0.0428506		Zmynd11	0.198471	4.92172	10.4489	0.00756968	0.116153		Ltb4r1	0.533358	2.05465	8.43575	0.00959608	0.160826		Phyh	0.284234	4.37297	9.06741	0.0114475	0.191492		Pigk
Ccna2	-0.681781	4.85947	12.9221	0.00697726	0.121968		Pfdn1	-0.300318	6.64572	10.6848	0.00726583	0.122078		Gnaq	-0.275828	5.42558	12.3457	0.00178524	0.0302864		Mrpl52	-0.23091	8.91503	11.9529	0.0026383	0.0428506		Fam177a	-0.59033	1.47009	10.4467	0.00757431	0.116153		Nfic	-0.194274	6.06564	8.43073	0.00961389	0.160826		Maged1	0.425362	2.85966	9.05695	0.0114836	0.191803		Prmt1
Atp10a	0.40875	4.02027	11.5176	0.00698099	0.121968		Eif2ak2	0.397777	5.5122	10.78	0.007275	0.122078		Atp5a1	-0.197375	8.89551	12.3291	0.00179569	0.0304075		Orai2	0.299736	4.25329	11.9513	0.00263974	0.0428506		Adar	0.654987	3.75703	13.6718	0.00757926	0.116153		Kifc1	0.325755	3.71836	8.43034	0.00961529	0.160826		Ly6e	0.212458	9.40857	9.01512	0.0116295	0.193944		Trps1
Mef2c	-0.348618	7.84818	11.5162	0.00698344	0.121968		Cenpq	-0.321428	5.51667	10.647	0.00734172	0.122854		Ostc	-0.244354	7.07705	12.3607	0.00179785	0.0304075		A730046J19Rik	-0.82983	1.76973	11.9458	0.00264445	0.0428506		Sh3kbp1	-0.21147	4.89411	10.4312	0.00760757	0.116153		Mllt3	-0.25867	4.78131	8.42879	0.00962079	0.160826		Fads3	0.91296	0.144508	8.99867	0.0116875	0.194199		Myo18a
Rnf213	0.69067	5.80068	13.2888	0.00698604	0.121968		Gm20045	0.410113	2.88117	10.6461	0.00734356	0.122854		Srebf2	0.253067	5.82571	12.3126	0.00180614	0.0304785		Dap	-0.231933	5.61811	11.9429	0.00264699	0.0428506		Ndufs6	-0.142089	8.37476	10.4281	0.00761405	0.116153		Atp2a3	-0.212257	6.20566	8.42622	0.00962995	0.160826		Hdgf	-0.286224	8.47453	8.99563	0.0116982	0.194199		Vwa5a
Gm29340	0.957614	0.288324	11.5131	0.00698868	0.121968		Tmsb4x	-0.203907	11.1607	10.5948	0.00744814	0.124415		Npdc1	0.897725	1.43241	12.3058	0.00181049	0.0304785		Pex2	-0.28206	4.80746	11.9237	0.00266374	0.0430099		Gipc1	-0.301441	4.41191	10.4775	0.00762291	0.116153		Nrgn	-0.212086	9.37421	8.41919	0.00967761	0.161301		Pxk	0.255042	4.51997	8.99178	0.0117119	0.194199		Gm7694
Arhgef40	0.376585	3.83934	11.4936	0.00702223	0.122184		Col5a1	-2.25447	0.728002	12.1414	0.00750527	0.125179		Ndufaf1	-0.332401	4.58191	12.3055	0.00181066	0.0304785		Arrdc4	-0.446395	3.61742	11.9223	0.0026649	0.0430099		Srsf10	-0.137231	7.70879	10.4198	0.00763189	0.116153		Prorsd1	-0.238446	5.51726	8.40848	0.00969333	0.161301		Nfia	-0.49726	2.55112	8.99066	0.0117158	0.194199		Helz2
Dlgap4	0.394298	4.51881	11.4936	0.00702232	0.122184		Eif1ax	-0.339205	7.40326	10.5607	0.00751875	0.125214		Cks1b	-0.210357	7.99594	12.3018	0.00181302	0.0304785		Haus1	-0.272049	5.12896	11.9118	0.00267416	0.0430389		Zbtb46	-0.287683	3.69273	10.4198	0.00763194	0.116153		Gm13203	1.04403	0.847965	8.40215	0.00971605	0.161301		Tnfsf10	0.354524	3.85164	8.98455	0.0117375	0.194264		Eif5
Ftsj1	-0.343968	3.88793	11.4859	0.00703555	0.122229		Ezh2	-0.319112	7.13772	10.551	0.00753892	0.125332		Clock	0.573089	2.65204	12.2818	0.00182584	0.0306477		Ppib	-0.207865	8.46604	11.9111	0.00267478	0.0430389		Nags	-0.441917	2.39025	10.4095	0.00765407	0.116314		Bex3	-0.19066	7.65646	8.40186	0.00971709	0.161301		Ube2e2	-0.392066	2.68825	8.96908	0.0117926	0.194659		Ccdc163
Tpm4	1.20062	4.09564	14.4765	0.00708662	0.122931		Racgap1	-0.307422	4.73408	10.5444	0.00755285	0.125332		Lamp2	0.235978	6.03899	12.2709	0.00183293	0.0306965		Cdkn2d	0.25522	5.3017	11.8893	0.00269401	0.0432583		Tspan15	-0.622394	1.66551	10.3957	0.00768396	0.116328		Egfl7	-0.307937	5.29723	8.71331	0.00975438	0.161676		Faah	-0.517116	2.02835	8.96786	0.011797	0.194659		Mtmr12
Scnn1a	0.985103	0.577471	11.4469	0.00710346	0.122939		Suclg2	-0.298092	5.98797	10.5386	0.00756479	0.125332		Hsp90b1	-0.228676	8.23216	12.2688	0.00183428	0.0306965		Ttf1	0.2475	5.04962	11.8864	0.00269654	0.0432583		Grcc10	0.243239	5.99902	10.445	0.00769008	0.116328		Arl6ip6	-0.269104	5.27404	8.37729	0.00980593	0.161867		Phf14	-0.211829	7.35626	8.9459	0.0118758	0.195461		Cmtm8
Dyrk3	0.381827	3.6499	11.4441	0.00710848	0.122939		Gm11697	-0.491368	2.37394	10.5355	0.0075714	0.125332		Vamp5	-0.250872	9.37995	12.683	0.00184655	0.0308555		Mrpl35	-0.238564	6.57391	11.8978	0.00270314	0.0432991		Rpp21	-0.210996	6.47795	10.4419	0.00769909	0.116328		Hist1h4i	-0.23007	5.70976	8.37685	0.0098075	0.161867		Tom1	0.462713	2.24799	8.94387	0.0118831	0.195461		Parp11
Stmn1	-0.451296	10.4457	12.6723	0.00713239	0.123007		Ncapg2	-0.430403	4.33206	10.5422	0.00758643	0.125393		Ndufab1	-0.22078	8.05969	12.2301	0.00185948	0.0310248		Fcgr2b	0.817155	1.54159	11.8739	0.00270764	0.043306		Rpl7	-0.125119	11.7546	10.3877	0.00770124	0.116328		Pde5a	-0.413107	5.94437	10.4277	0.00981014	0.161867		Atp5k	-0.332139	7.93572	8.94853	0.0119256	0.195461		Slain1
Pptc7	0.305224	4.36292	11.4297	0.0071338	0.123007		Trim65	0.367022	3.55639	10.5123	0.00762013	0.125761		Crebzf	0.239114	5.87271	12.2035	0.0018771	0.0312719		Ctnna1	-0.224115	5.93666	11.8331	0.00274424	0.0438255		Idh3a	-0.147049	7.32086	10.3747	0.00772954	0.116581		Sik1	-0.963758	2.5801	10.4265	0.00990725	0.162888		Trip10	0.348966	2.87164	8.91885	0.0119737	0.195461		Rbms1
2310033P09Rik	-0.291831	5.93755	11.4191	0.00715247	0.123145		Gm16861	-0.984837	0.546713	10.5	0.00764638	0.126005		Itga4	-0.277265	7.62812	13.0383	0.00188445	0.031306		Plek	0.582231	2.69412	11.8279	0.00274889	0.0438341		Dtl	-0.193709	6.13695	10.3682	0.00774377	0.11662		Chst12	-0.223738	4.8946	8.3485	0.00991113	0.162888		Cntln	-0.221738	5.75724	8.91874	0.0119741	0.195461		Sgk1
Acrbp	0.703337	2.35153	11.3952	0.00719473	0.123668		Erh	-0.547688	6.96951	11.3051	0.00766532	0.126128		Spint2	-0.231641	6.42755	12.187	0.00188805	0.031306		Dus1l	-0.250387	5.33804	11.812	0.0027634	0.0439532		Acadl	-0.155151	7.13734	10.3571	0.00776798	0.116668		Glod4	-0.194576	6.54956	8.34705	0.00991647	0.162888		Ten1	-0.222514	6.06954	8.91613	0.0119836	0.195461		Fbxo6
Atp1b1	-1.05916	0.49426	11.3898	0.00720436	0.123668		Parp12	0.567587	2.88562	10.4754	0.00769859	0.126135		Psma6	-0.226415	7.44126	12.1855	0.00188909	0.031306		Ndufv1	-0.246523	6.69438	11.9224	0.00276771	0.0439532		Cox6a1	-0.130091	8.96447	10.352	0.00777924	0.116668		Ppp1ca	-0.171395	8.95199	8.34036	0.00994113	0.162949		Gm973	1.23057	0.0353228	8.9151	0.0119873	0.195461		Slfn2
Vmp1	0.402595	6.38675	11.6122	0.00723681	0.123972		Plaur	0.392563	3.06401	10.4729	0.00770396	0.126135		Morf4l2	-0.217656	6.88585	12.1806	0.00189236	0.031306		Parp8	0.528053	2.73836	11.8061	0.00276874	0.0439532		Rpl13	-0.116362	13.1725	10.3509	0.00778172	0.116668		Aph1a	0.221017	5.33608	8.33634	0.00995599	0.162949		Ddx58	0.764579	3.70609	9.98738	0.0119885	0.195461		Ciz1
Fgd3	0.540438	3.26784	11.366	0.00724705	0.123972		Aurka	-0.395174	4.15713	10.4703	0.00770968	0.126135		St3gal1	0.316135	4.81845	12.1744	0.00189648	0.031306		Emilin1	0.367176	3.65484	11.7645	0.00280697	0.0444721		AI427809	0.662757	1.51529	10.3445	0.0077957	0.116704		Far1	-0.222096	5.27935	8.33399	0.00996467	0.162949		Aff1	0.292044	4.92381	8.90152	0.0120369	0.195958		Ascc3
Rbakdn	-0.628239	2.31947	11.3619	0.0072544	0.123972		Tox	-1.14097	0.11763	10.4653	0.00772044	0.126135		Afp	-0.610546	2.73137	12.1743	0.00189653	0.031306		Ube2n	-0.225656	6.62271	11.7587	0.00281241	0.0444721		Dst	0.82592	0.310522	10.3286	0.00783072	0.116916		Aldoc	0.711608	1.82456	8.3189	0.0100207	0.163481		Gdf3	-0.845866	2.03141	9.05318	0.0120644	0.19596		Hcfc1r1
Parp10	0.397539	3.27405	11.3448	0.00728523	0.124254		Sdc2	-0.94669	1.1436	10.4641	0.00772301	0.126135		Ddit3	0.3091	4.82183	12.1687	0.00190033	0.031306		Il15ra	0.595764	2.23322	11.757	0.00281395	0.0444721		Runx3	0.191161	5.33047	10.3276	0.00783314	0.116916		Elmo1	0.246817	5.33811	8.31722	0.0100269	0.163481		AB124611	0.787208	0.610347	8.89171	0.0120729	0.19596		Fzd6
Siglecf	0.493114	2.46948	11.3407	0.00729252	0.124254		Ncaph	-0.399182	3.7587	10.433	0.00779009	0.127042		Clk1	0.231703	6.65126	12.1654	0.00190258	0.031306		Eps8l1	-0.983892	2.21528	12.7884	0.00281842	0.0444767		Aen	0.158746	5.79081	10.2982	0.00789851	0.117432		Pak6	0.651888	1.78114	8.30265	0.0100814	0.164125		Commd8	-0.228003	5.22924	8.87541	0.0121329	0.196643		D16Ertd472e
Gipc1	-0.282639	4.55036	11.3324	0.00730759	0.124326		Hoxb4	0.371108	4.0611	10.4031	0.00785513	0.127859		Psma4	-0.20697	8.07971	12.1625	0.0019045	0.031306		A630072M18Rik	0.342792	5.08328	12.2995	0.00283922	0.0447388		Cdc123	-0.146107	6.85973	10.2975	0.00790013	0.117432		Tmem209	0.290685	4.18335	8.29623	0.0101055	0.164274		Rhox8	1.30259	0.547109	9.02699	0.012158	0.196758		Itgam
Abhd14b	0.318204	4.38244	11.3211	0.0073281	0.124491		Dlgap5	-0.323207	4.64754	10.3994	0.00786344	0.127859		B3glct	-0.415615	3.52183	12.143	0.00191772	0.0314766		Mrps18a	-0.199433	6.22818	11.7188	0.00284972	0.0448379		Dhfr	-0.163622	6.16699	10.2963	0.0079027	0.117432		Tor2a	0.269043	4.89579	8.27501	0.0101856	0.165331		Wdr70	-0.229176	4.85302	8.85136	0.0122222	0.197504		Lncpint
Ctsb	0.232399	5.78296	11.3014	0.00736401	0.124917		Skil	0.494951	2.86428	10.3854	0.00789421	0.128017		Gtpbp2	0.307024	5.29294	12.223	0.00192545	0.031557		Tef	0.39027	3.43274	11.7132	0.00285494	0.0448538		Ei24	-0.171966	5.21846	10.2773	0.00794529	0.11789		Smyd5	0.297778	4.11521	8.26333	0.01023	0.165734		Gsr	0.212292	6.82739	8.8391	0.012268	0.197536		Pdgfrb
Dclre1c	0.627144	3.4138	11.4538	0.00738343	0.125062		Exoc3l	1.10034	0.26094	10.3844	0.00789642	0.128017		Macrod1	-0.278404	5.50476	12.1043	0.00194422	0.0318176		Bbc3	0.355749	3.89918	11.6792	0.00288725	0.045255		Kif3a	-0.210518	4.58756	10.2522	0.00800223	0.117893		1700006J14Rik	-0.607091	2.6069	8.38465	0.0102406	0.165734		Fam181b	1.05806	0.412817	8.83605	0.0122794	0.197536		Cd48
Gclm	0.229095	7.51724	11.2687	0.00742425	0.125568		Usp54	0.508707	1.86877	10.3696	0.00792892	0.128282		Ash2l	-0.231151	6.01672	12.0986	0.00194815	0.031835		Spns2	0.268727	5.36581	11.6731	0.0028931	0.045255		Itga6	0.456563	3.03603	10.4931	0.00800534	0.117893		Lair1	0.603136	1.93187	8.24917	0.0102841	0.165944		Fgl2	0.345965	4.5866	8.83231	0.0122934	0.197536		mt-Co2
Myo1f	0.418433	3.9878	11.2624	0.00743585	0.12558		Hmmr	-0.330735	5.48741	10.3582	0.00795436	0.128282		Ssb	-0.2086	8.56036	12.0943	0.00195111	0.0318367		Slc25a21	-1.08029	5.55121	27.838	0.0028952	0.045255		St3gal2	-0.466931	2.82748	10.2838	0.00802351	0.117893		Acadm	-0.207748	6.31813	8.24662	0.0102939	0.165944		Igtp	0.376255	3.31582	8.83152	0.0122964	0.197536		Nmi
Kif23	-0.501062	5.15871	11.7997	0.00747137	0.125995		Wdr13	0.35481	3.41409	10.3562	0.00795885	0.128282		H2afy	-0.243969	9.33579	12.4631	0.0019555	0.0318615		Dtd2	-0.279949	4.96297	11.6686	0.00289747	0.045255		Slc40a1	-0.219973	5.29547	10.238	0.00803456	0.117893		Pkn1	0.225546	5.21485	8.24533	0.0102988	0.165944		Slc16a7	0.39909	2.8802	8.81368	0.0123636	0.198325		C1ra
Cc2d2b	1.03795	0.407193	11.235	0.00748682	0.12607		Dmac2	0.25464	4.82239	10.3493	0.00797423	0.128282		Vps13b	0.278886	5.05145	12.0696	0.00196831	0.0320232		Alyref	-0.234999	7.59476	11.6628	0.00290299	0.0452748		Ap2a1	-0.200182	5.09836	10.2372	0.00803643	0.117893		Tapbpl	0.412942	3.18453	8.24098	0.0103156	0.165964		Arhgef28	0.774625	1.87961	8.86372	0.0124505	0.199427		Sgo1
Cd33	0.667922	1.43257	11.2261	0.00750348	0.126131		Gm2a	0.320991	7.36551	10.3413	0.00799213	0.128282		Ssna1	-0.236693	7.11136	12.0621	0.00197352	0.032061		Guca1a	0.830666	1.58926	11.6541	0.00291137	0.0453391		Mrps11	-0.150929	6.58411	10.2359	0.00803937	0.117893		Rab5a	-0.216408	5.1958	8.23716	0.0103303	0.165964		Gstp1	-0.808153	3.75554	9.82992	0.0124728	0.199492		Parp9
Eef1akmt1	-0.301629	5.26382	11.2213	0.00751236	0.126131		Nckap5l	0.622043	2.01184	10.3377	0.008	0.128282		Camkk1	1.16122	0.676937	12.0447	0.00198579	0.0322133		Rpl24	-0.20151	11.7359	11.6427	0.00292243	0.0454449		Lrr1	-0.298691	4.46375	10.2781	0.0080613	0.117893		S100a4	0.612046	1.88104	8.22014	0.0103961	0.166777		Camk1d	-0.662675	1.78566	8.7664	0.0125437	0.199789		Fkbp3
Plk2	-1.58876	0.429027	11.2545	0.00753466	0.126141		Ccnj	0.407902	2.78741	10.335	0.00800614	0.128282		Csnk1e	0.284424	6.31963	12.6628	0.00201186	0.0325878		Prdx1	-0.223707	8.72123	11.6369	0.00292806	0.045466		Btrc	-0.261778	3.89732	10.2227	0.00806946	0.117893		Eno1	-0.394035	6.12918	10.1947	0.0104324	0.167116		Fhit	-0.92625	0.828479	8.7618	0.0125615	0.199789		Coq10b
Rps8	-0.177615	13.0997	11.198	0.0075563	0.126141		Asf1a	-0.291759	6.13828	10.3293	0.00801896	0.128282		Pcna	-0.223291	7.52876	12.004	0.00201474	0.0325878		Tcf3	-0.202784	6.40373	11.6237	0.0029409	0.045599		Smim7	-0.197344	5.69962	10.2129	0.00809195	0.117893		Hdgf	-0.220515	8.94607	8.19443	0.0105913	0.169308		Ncf2	0.266352	5.96174	8.76151	0.0125626	0.199789		Tcf3
Zfp458	0.607861	2.50412	11.1979	0.00755651	0.126141		Frmd4a	0.258544	4.91587	10.3238	0.00803128	0.128282		Slc4a8	0.36963	4.19194	11.9966	0.00202009	0.0325934		Hmgcr	0.246931	5.39644	11.6188	0.00294572	0.0456073		Ywhag	0.175554	5.96494	10.2109	0.00809665	0.117893		Ddias	0.410589	3.01475	8.16817	0.0106	0.169308		Hnrnpa1	-0.207431	9.3897	8.76103	0.0125644	0.199789		Erh
Ttc14	0.222749	7.13253	11.1916	0.0075684	0.126141		Fam111a	-0.282235	6.94785	10.3228	0.00803354	0.128282		Pank3	0.331736	4.40142	11.9954	0.00202095	0.0325934		Psmd9	-0.257366	5.57943	11.6107	0.00295358	0.0456627		Ppfibp1	1.00355	0.370907	10.204	0.00811249	0.117893		Dnase2a	0.271934	4.40844	8.14698	0.0106844	0.170408		Ccdc18	0.289141	4.76523	8.72796	0.0126926	0.201534		Ppfibp1
Ecscr	0.477136	2.46057	11.186	0.00757898	0.126141		Rapgef3	0.463058	2.71692	10.3179	0.0080445	0.128282		Rhd	-1.37594	0.581733	11.9899	0.00202487	0.0326092		Epdr1	-0.261917	5.63597	11.5856	0.00297839	0.0459794		Etfa	-0.177362	6.85367	10.2017	0.00811797	0.117893		Cenps	-0.279484	5.24755	8.19169	0.0108218	0.172169		Prex1	0.327709	4.20593	8.72216	0.0127152	0.2016		Hsd11b1
Cerk	0.304418	4.5238	11.1804	0.00758956	0.126141		Tmem175	-0.327027	3.50662	10.3143	0.0080526	0.128282		Xlr4b	-0.572732	2.79169	11.9824	0.00203032	0.032632		Bcl9	0.373445	3.58235	11.5668	0.00299699	0.0461997		Prkca	0.864672	0.580961	10.1954	0.00813233	0.117893		Nkg7	-0.185208	7.79634	8.11183	0.0108262	0.172169		Elane	0.450642	10.9388	9.73807	0.0127459	0.201672		Tspan33
Donson	-0.523647	2.72127	11.1797	0.00759084	0.126141		Tmem173	0.244951	5.42435	10.3077	0.00806765	0.128336		Kcnc1	-0.566506	2.8304	11.9798	0.00203216	0.032632		Psmd12	-0.211185	6.93192	11.5619	0.00300195	0.0462093		Il27ra	0.692492	1.59521	10.1942	0.00813523	0.117893		Zfp367	-0.254785	4.44211	8.10194	0.0108665	0.17256		Ctu1	0.356189	2.80471	8.71159	0.0127566	0.201672		Hist1h2bj
Haao	-0.528245	3.18472	11.1745	0.0076007	0.126141		B430010I23Rik	0.595286	1.59315	10.2608	0.00817445	0.129848		Ltb	-0.483916	3.4689	11.9625	0.00204477	0.0327871		Evi2	0.446069	3.69627	11.6163	0.00302216	0.0464532		Tnfaip2	-0.139793	7.38984	10.1933	0.00813731	0.117893		Suclg2	-0.185944	6.32484	8.09301	0.010903	0.17289		Endou	0.921882	0.643936	8.6821	0.0128728	0.203216		Foxj2
Slc41a1	0.343625	4.08606	11.1405	0.00766582	0.127038		Grk3	0.385165	4.52559	10.2439	0.00821339	0.130278		Txn2	-0.211537	6.73422	11.935	0.00206493	0.0330627		Frmd8	0.310794	4.22526	11.5358	0.00302813	0.0464779		Eno1b	0.874786	0.252604	10.1919	0.00814047	0.117893		Sdr39u1	0.552955	2.13186	8.0822	0.0109473	0.173343		Slc39a8	0.423042	2.8087	8.6718	0.0129137	0.203568		Bloc1s5
Suv39h1	-0.375735	5.09107	11.1073	0.00773791	0.128018		Cenpn	-0.386774	3.57036	10.2351	0.00823369	0.130412		Nqo1	-0.55874	2.93232	11.9282	0.00206989	0.0330782		C030034L19Rik	0.537471	2.58567	11.5201	0.00304402	0.0466545		Rab38	0.327749	5.05821	11.1842	0.00814471	0.117893		Dlg2	-0.51159	2.93353	8.08229	0.0110363	0.1745		Relt	0.33046	3.0525	8.65811	0.0129683	0.203996		Ube2n
Vwf	0.64837	1.84008	11.0984	0.00774723	0.128018		Trpv2	0.368089	3.48113	10.203	0.00830863	0.131296		Bzw1	-0.20943	7.91361	11.9256	0.00207186	0.0330782		Ndufs5	-0.220097	7.64635	11.4854	0.00307944	0.0471296		Ncapg2	-0.253855	5.42596	10.266	0.00818797	0.118349		Kif20b	0.191551	6.26185	8.03552	0.0111413	0.175908		Ankrd44	0.334826	4.84721	8.72668	0.0129782	0.203996		Flt3l
Tnfrsf1b	0.331308	3.50003	11.0873	0.00776885	0.128192		Foxo1	0.541934	2.22246	10.2009	0.00831336	0.131296		Ndufb5	-0.200473	8.03905	11.916	0.00207894	0.0331437		Hacd1	-0.307271	5.99749	12.4635	0.00309881	0.0473245		Cdca3	-0.186631	7.06623	10.1548	0.00822716	0.118517		Zfp865	-0.248166	4.465	8.01254	0.0112382	0.177183		Nr4a2	-0.675908	1.55874	8.64297	0.0130291	0.204309		Hdc
4732440D04Rik	0.415412	3.31549	11.0713	0.00780007	0.128313		Mthfd2l	-0.305177	4.66264	10.192	0.00833424	0.131437		Dtd1	-0.221483	6.64025	11.9044	0.0020876	0.0332342		Cyb5a	-0.209581	6.89716	11.4644	0.00310106	0.0473245		Pdap1	-0.138075	8.5517	10.1477	0.00824373	0.118517		Hist1h2bc	-0.244942	6.37173	8.14169	0.0112973	0.177639		Srebf1	0.276362	4.01177	8.64128	0.0130359	0.204309		Casp9
Sntb2	0.468268	3.04095	11.0546	0.00783291	0.128313		Lig1	-0.444128	6.95896	10.416	0.00836846	0.131466		Hvcn1	1.29538	0.599766	11.8907	0.00209784	0.0333493		Cops4	-0.198197	6.16437	11.4554	0.00311042	0.047397		Ndufa10	-0.1382	7.89173	10.1412	0.00825906	0.118517		Cd63	0.191829	7.55596	7.99813	0.0112995	0.177639		Fam217b	0.457149	3.17876	8.63025	0.0130803	0.204309		Cc2d2a
Zdhhc17	0.385594	4.29387	11.0546	0.00783299	0.128313		Rad21	-0.238229	6.1021	10.1768	0.00837016	0.131466		Fam49b	-0.228901	6.30219	11.8691	0.00211408	0.0335595		Cdc6	-0.253849	5.22651	11.45	0.00311601	0.047397		H3f3a	-0.145109	10.6169	10.1206	0.0083079	0.118517		Gan	0.279349	4.11524	7.96009	0.0114629	0.179952		Sptlc2	0.233976	5.32928	8.62666	0.0130948	0.204309		Frat1
Sik2	0.34715	3.99683	11.0515	0.00783901	0.128313		Marcks	-0.504211	4.68954	10.594	0.00837187	0.131466		Gm5577	0.573283	2.5224	11.8552	0.00212463	0.033596		Pdcd5	-0.228576	7.47824	11.447	0.00311916	0.047397		Cdkn1a	1.21808	0.853828	10.9727	0.00831017	0.118517		Itgb3	0.221919	5.95374	7.95508	0.0114847	0.180036		Acp5	0.539292	2.20408	8.62629	0.0130963	0.204309		Inafm1
Trim5	0.429656	3.70245	11.0511	0.00783989	0.128313		Lat	0.428636	3.29493	10.1502	0.00843321	0.13224		Mmp14	0.751039	1.73862	11.8533	0.00212603	0.033596		Cbr1	-0.213778	6.05627	11.4388	0.00312763	0.0474581		Vdac3	-0.141381	7.83498	10.1158	0.00831933	0.118517		Npc2	0.175154	6.79371	7.94399	0.0115329	0.180376		Erh	-0.440865	7.17134	9.04336	0.0131217	0.204309		Trim41
Megf9	-0.624481	1.77486	11.0462	0.00784948	0.128313		5730409E04Rik	0.607277	1.96688	10.1441	0.00844793	0.132283		Glrx3	-0.236821	7.30843	11.8568	0.00212932	0.033596		Plec	0.242706	6.05064	11.4304	0.00313651	0.047513		Dock9	0.807201	1.31522	10.1649	0.00832339	0.118517		Cd84	-0.225269	5.44568	7.94256	0.0115392	0.180376		Bpifc	-1.13181	3.57857	10.7274	0.0131535	0.204309		Etnk1
Spint2	-0.242535	7.05417	11.0438	0.00785433	0.128313		Capsl	-1.34631	0.103051	10.1376	0.00846343	0.132337		Nfat5	0.280515	5.42751	11.8466	0.00213114	0.033596		Apoc1	-0.639798	2.92309	11.7913	0.0031437	0.047513		Slbp	-0.304248	7.6089	12.2976	0.00832363	0.118517		Dcun1d4	0.530934	2.03421	7.93466	0.0115737	0.180659		Actb	-0.224207	11.3369	8.61016	0.0131618	0.204309		Igfbp4
Atxn10	-0.256476	6.6337	11.0303	0.00788099	0.128353		Fam217b	0.464157	3.3618	10.1205	0.00850447	0.13279		Ctla2a	0.187443	9.55444	11.8462	0.0021315	0.033596		Net1	-0.250159	5.18726	11.4226	0.00314464	0.047513		Cenpu	-0.176742	4.97329	10.1134	0.00832484	0.118517		Tmem140	0.541957	2.31194	7.91826	0.0116458	0.181526		E130102H24Rik	0.66336	1.9663	8.60779	0.0131714	0.204309		Ptprcap
Lgals1	0.752647	7.30489	13.1524	0.00788711	0.128353		Dtx3	0.309515	4.42074	10.0908	0.00857635	0.133303		Rfc4	-0.227266	6.69304	11.8362	0.00213909	0.0336233		Nfe2l2	-0.185332	6.98605	11.4157	0.00315196	0.0475562		Cd36	-0.612253	1.88779	10.1114	0.00832978	0.118517		Prss50	-1.14133	0.687525	8.04567	0.011702	0.182143		Rbbp7	-0.251339	7.9684	8.6045	0.0131849	0.204309		Snrpd2
Cdc20	-0.483317	5.54541	11.5892	0.00789024	0.128353		Tmsb10	-0.358399	9.35681	10.0915	0.00860598	0.133303		Kcnq1ot1	0.218542	8.62101	11.8353	0.00213976	0.0336233		Cdk6	0.201212	9.18799	11.3985	0.00317012	0.0476936		Sowaha	-0.379654	2.94081	10.1018	0.00835257	0.118517		Nfu1	-0.176564	6.6812	7.89301	0.0117579	0.182754		Thap7	-0.222834	4.63611	8.59719	0.0132147	0.204482		Alyref
Poldip2	-0.264302	5.50402	11.0094	0.0079226	0.128698		Poln	-0.805165	0.617135	10.0753	0.00861405	0.133303		Snu13	-0.221114	8.25912	11.832	0.00214231	0.0336233		Zc3h10	0.346824	3.68055	11.3948	0.00317407	0.0476936		Swi5	-0.150518	8.76283	10.0995	0.00835814	0.118517		Bphl	-0.216421	5.50392	7.88732	0.0117832	0.18289		Tyk2	0.374761	3.56519	8.59039	0.0132425	0.204623		Tgfbi
Nwd1	0.453078	4.42399	11.0563	0.007959	0.129106		Cenpm	-0.507204	5.49892	10.7823	0.00861864	0.133303		Tmem87b	0.539082	2.81848	11.8225	0.00214958	0.03369		Mt1	0.250078	8.8467	11.6967	0.00317518	0.0476936		Dpm2	-0.163042	6.19595	10.0975	0.00836294	0.118517		Dek	-0.173787	8.68136	7.87401	0.0118429	0.183556		Pmm1	0.267401	4.70296	8.57704	0.0132974	0.204963		Napsa
Txn1	-0.33306	9.27544	10.9808	0.00799144	0.12945		Zswim8	0.466863	3.57041	10.0854	0.00862086	0.133303		Ctxn1	0.471213	3.15728	11.8133	0.00215668	0.0337536		Zbtb4	0.558181	2.58977	11.3877	0.00318162	0.0476936		Cyb5b	0.20976	5.32894	10.0915	0.00837732	0.118517		AU040320	0.385793	3.2163	7.86663	0.0118762	0.183813		4833407H14Rik	0.676393	1.54995	8.57593	0.013302	0.204963		Gorasp2
Rundc3a	1.07772	0.341792	10.9567	0.00802901	0.129712		Gipc1	-0.330823	4.543	10.0707	0.0086254	0.133303		Uqcr11	-0.292286	8.31984	13.1104	0.0021646	0.0338299		Smim5	0.340738	6.37591	13.8714	0.00318345	0.0476936		Ten1	-0.165973	6.12714	10.0911	0.00837827	0.118517		Isoc1	-0.181608	6.40617	7.86119	0.0119007	0.183824		Cdk2ap2	0.229597	6.67906	8.53865	0.0134567	0.206988		Vps37b
1500011B03Rik	-0.244443	5.87629	10.9532	0.00803607	0.129712		Neil3	-0.382915	3.60162	10.0657	0.00863768	0.133303		Smim6	0.549583	2.6917	11.7985	0.00216816	0.0338379		Mpnd	0.776869	1.35128	11.3701	0.0032004	0.0478744		Map4k5	-0.328561	3.23004	10.0805	0.00840374	0.118517		Pepd	0.265297	4.10122	7.85426	0.0119321	0.183824		Il18	-0.643295	1.94624	8.53517	0.0134713	0.206988		Ptma
Nfat5	0.300898	6.10517	10.9506	0.00804142	0.129712		Gm28187	0.651915	2.27523	10.0624	0.0086456	0.133303		Rnf187	-0.213644	7.02213	11.7873	0.00217691	0.0338727		Scoc	-0.226814	5.65474	11.3663	0.00320451	0.0478744		Tsc22d1	-0.261225	5.51447	10.3135	0.00840662	0.118517		Pdlim5	0.293337	4.0818	7.85412	0.0119327	0.183824		Tbc1d2b	0.244049	4.29983	8.51954	0.0135368	0.207704		mt-Atp6
H2-T24	0.884437	2.25269	11.0841	0.008081	0.130167		Ccdc112	0.375082	3.21101	10.0597	0.00865233	0.133303		Zbtb20	0.261295	6.66714	12.2862	0.00217811	0.0338727		Atp5g2	-0.195047	9.87127	11.3533	0.00321844	0.0479504		Pla2g4c	-0.579515	2.88901	10.897	0.00841933	0.118517		Supv3l1	0.337495	3.58538	7.85168	0.0119438	0.183824		Gimap7	-0.983822	0.356113	8.51424	0.0135592	0.207755		Rhobtb1
Tpm2	-0.459147	3.90788	10.905	0.00813483	0.130851		Trio	0.354591	3.13144	10.0569	0.00865911	0.133303		Mthfd1l	-0.331566	4.57441	11.7839	0.00217954	0.0338727		Car1	-0.729547	10.8305	23.4774	0.00322244	0.0479504		Lrp10	-0.164094	5.34638	10.0723	0.00842346	0.118517		Macrod1	-0.225501	5.41194	7.84174	0.011989	0.184262		Ppard	0.568015	1.96528	8.49456	0.0136425	0.208739		A630001G21Rik
Taf11	-0.295841	5.42083	10.8931	0.0081595	0.131065		Lockd	-0.288942	5.8328	10.0512	0.00867323	0.133303		Igfbp4	-0.225468	7.14683	11.7633	0.00219573	0.0340768		Il18bp	1.2284	0.55279	11.3451	0.00322738	0.0479504		Rpl8	-0.122241	12.3869	10.0493	0.00847913	0.11912		Rras	0.384021	3.0498	7.83783	0.0120069	0.184278		Paqr5	-0.591877	2.46772	8.43252	0.013909	0.21252		Vegfc
Angptl6	-0.545998	2.0036	10.8787	0.00818933	0.131187		Nfam1	0.372306	4.69548	10.0474	0.00868259	0.133303		Gaa	0.338031	4.4124	11.7535	0.00220349	0.0341495		Fdft1	0.410139	3.44591	11.3449	0.00322761	0.0479504		Ppa2	-0.176443	6.40728	10.0425	0.00849574	0.11912		Jpt2	-0.25473	5.09818	7.82967	0.0120442	0.184453		Ppt2	0.230643	4.68947	8.4053	0.0140279	0.214039		Crtc3
Gm17745	0.999465	3.49416	12.4431	0.0081899	0.131187		Rrm1	-0.397672	6.60476	10.1482	0.00870483	0.133305		Atp5j2	-0.234895	8.66142	11.7857	0.00220993	0.0341992		Trf	0.730885	1.65408	11.3392	0.00323373	0.0479745		Gabarap	-0.174037	7.41474	10.04	0.00850183	0.11912		Kctd17	0.415171	2.84297	7.82801	0.0120518	0.184453		Plcb3	0.334981	2.92898	8.39094	0.0140911	0.21465		Kctd3
Rcan3	-0.37753	3.13067	10.8609	0.00822645	0.131434		Cit	-0.288592	4.52641	10.0302	0.00872523	0.133305		Trim30b	0.673198	2.40965	11.7416	0.00221285	0.0341992		Parp10	0.511919	2.92376	11.3349	0.00323841	0.0479772		Tnni3	-0.971383	0.764777	10.0299	0.00852668	0.119166		Arid5a	1.13111	0.998761	8.20679	0.012109	0.184843		Hnrnpd	-0.299823	8.94423	8.38729	0.0141073	0.21465		Ighm
Mapre3	0.817859	1.13083	10.8601	0.00822821	0.131434		Tecpr1	0.654708	2.48715	10.0429	0.00872535	0.133305		Pfn1	-0.210404	10.3935	11.7359	0.00221741	0.034222		Ap1b1	-0.267738	5.23734	11.3122	0.00326314	0.0481692		2010320M18Rik	-0.238746	4.46472	10.029	0.00852879	0.119166		Ufsp2	-0.251541	5.34375	7.81434	0.0121147	0.184843		Gca	0.500249	1.87732	8.3708	0.0141804	0.215463		Gata1
Mvp	0.417338	4.09029	10.8488	0.00825173	0.131613		Tnip2	0.340314	3.45962	10.0241	0.00874039	0.133305		Snx24	1.34343	0.477644	11.7116	0.00223683	0.0344739		Mdfi	0.89673	1.09731	11.3122	0.00326321	0.0481692		Ifitm3	1.44176	7.31786	21.4649	0.00855874	0.119337		Bambi	-0.667147	1.75383	7.80019	0.0121801	0.184843		Ctnnbip1	-0.330024	3.64847	8.35576	0.0142475	0.216043		Med14
Tmem86a	0.68568	2.69411	10.8345	0.00829044	0.131613		Vwa5a	0.372114	4.1715	10.0214	0.00874714	0.133305		Plxnb2	0.814521	1.78365	11.707	0.00224061	0.0344842		Ms4a6b	1.0528	0.712144	11.3106	0.00326494	0.0481692		Mpv17l2	-0.158569	6.295	10.0143	0.00856478	0.119337		Mef2c	-0.170324	9.42964	7.80006	0.0121807	0.184843		Rxra	0.854251	0.413873	8.35339	0.014258	0.216043		Eef2
Atp6v0b	0.252084	7.54072	10.8296	0.0082923	0.131613		Ugt1a7c	0.822925	1.31196	10.018	0.00875542	0.133305		Satb1	0.498049	3.31831	11.6988	0.00224757	0.0345436		Vdac1	-0.226761	7.72726	11.2849	0.0032933	0.0485204		Fech	-0.289146	5.82242	10.8388	0.00857748	0.119349		Plcg2	0.217322	5.63874	7.79833	0.0121887	0.184843		Wfs1	0.753472	0.602479	8.32309	0.0143945	0.217101		Ifi27l2a
Lair1	0.355823	4.35365	10.8295	0.00829254	0.131613		Gstp3	-1.07551	1.14099	10.003	0.00882497	0.133965		Hpf1	-0.219098	7.28856	11.6902	0.00225413	0.034549		Stat2	0.507606	3.37051	11.5646	0.00330686	0.0486529		Sco2	0.182617	5.38048	10.0022	0.00859467	0.119423		Mapk6	0.233838	5.1886	7.79805	0.0121901	0.184843		Man2b2	0.395911	2.94713	8.32216	0.0143986	0.217101		Phldb2
Ldhd	0.889906	1.38813	10.8275	0.00829661	0.131613		Ltbp3	0.507436	3.40413	10.0017	0.00882815	0.133965		Ywhae	-0.212965	8.51813	11.6875	0.00225636	0.034549		Mfge8	0.382907	3.50512	11.2641	0.00331632	0.0487219		Arid1b	0.264425	4.06148	9.989	0.0086274	0.119565		Lamp2	0.214285	5.80025	7.79459	0.0122061	0.184843		Eef2	0.221072	9.77322	8.32174	0.0144005	0.217101		Nsf
Ska1	-0.683257	3.22942	11.0498	0.00833414	0.131635		Zc3h12a	0.400891	2.82217	9.98618	0.00883528	0.133965		Mrps18c	-0.218539	6.91688	11.6768	0.00226505	0.034549		Mrps11	-0.213568	5.81148	11.2575	0.00332373	0.0487219		Retreg2	-0.191946	5.85056	9.98687	0.00863271	0.119565		Hist2h3b	-0.754532	1.10901	7.79337	0.0122118	0.184843		Calm1	-0.284714	8.87817	8.3185	0.0144152	0.217101		Kctd20
Per1	0.469708	2.99704	10.8052	0.00834407	0.131635		Dera	-0.277474	5.66866	9.95883	0.00890448	0.134652		Mrps18a	-0.241208	6.19955	11.6754	0.0022662	0.034549		Klhdc1	0.482373	2.99566	11.2554	0.00332613	0.0487219		Pak6	0.874129	0.451222	9.97979	0.00865033	0.119565		Cd44	0.225833	5.42151	7.78698	0.0122416	0.185038		Helz2	0.584674	1.99116	8.31588	0.0144271	0.217101		Meis1
St6galnac3	0.386727	3.70454	10.7952	0.00836544	0.131635		BC055324	-0.452577	2.53075	9.95861	0.00890504	0.134652		Fcgrt	0.861341	1.46511	11.6709	0.00226986	0.034549		Fam189b	0.493417	5.43624	15.6868	0.00332985	0.0487219		Isca2	-0.182324	6.45638	9.97821	0.00865426	0.119565		Tmem63b	-0.405096	2.87389	7.77809	0.0122832	0.185412		Cetn3	-0.228074	7.16707	8.30181	0.0144912	0.217483		P3h3
Selenom	0.32813	4.55014	10.7893	0.00837805	0.131635		Hivep2	0.560018	2.06172	9.94313	0.00894452	0.134799		6030498E09Rik	0.898573	1.56799	11.6706	0.00227008	0.034549		Selenon	0.394112	3.32896	11.2418	0.00334137	0.048732		Slc25a22	0.335267	3.03478	9.97419	0.00866427	0.119565		Gm13822	1.06277	0.682341	7.77173	0.012313	0.185564		Oscp1	0.480255	2.47033	8.30157	0.0144923	0.217483		Atxn10
Cdc25c	-0.637992	2.5114	10.7787	0.00840074	0.131635		Gins3	-0.483773	3.21133	9.94078	0.00895053	0.134799		Uqcr10	-0.285539	8.24691	12.7793	0.00227386	0.034549		Daglb	0.389966	3.41521	11.2405	0.00334282	0.048732		Hpn	-0.268016	5.10725	10.0883	0.00871492	0.120028		Yars	0.27533	4.78591	7.76875	0.012327	0.185564		Alyref	-0.261764	8.10315	8.2924	0.0145342	0.217551		Capn1
Ube2e2	-0.418459	3.42635	10.7719	0.00841524	0.131635		Rnaseh2b	-0.375721	5.97484	9.953	0.00895149	0.134799		E2f8	-0.236629	6.3925	11.6655	0.00227429	0.034549		Phf11c	0.924382	1.10396	11.2392	0.00334427	0.048732		Cox20	-0.28698	6.83664	11.427	0.00872172	0.120028		Il3ra	0.344087	3.67415	7.75595	0.0123874	0.186111		Trim11	0.287779	3.7557	8.29189	0.0145365	0.217551		Thoc7
Unc119	-0.247559	5.67995	10.7701	0.00841924	0.131635		Ngrn	0.240521	5.09884	9.93315	0.00897007	0.134894		Ugcg	-0.290199	5.94701	11.9911	0.00227591	0.034549		Clybl	-0.512902	5.45529	15.5268	0.00341234	0.0496561		Rpl9	-0.131111	12.0609	9.93918	0.00875218	0.120283		Prdx4	-0.204189	6.714	7.75387	0.0123972	0.186111		E2f1	-0.249023	4.7403	8.25957	0.0146855	0.21948		Ociad2
Ddx60	0.856672	4.14418	12.3071	0.00841981	0.131635		Fbp1	-0.638804	3.45163	10.2772	0.00904897	0.135895		Vdac2	-0.203451	7.89747	11.6544	0.00228337	0.0345739		Ufc1	-0.184632	6.66165	11.17	0.00342323	0.0497466		A730046J19Rik	-0.61745	1.28029	9.91957	0.00880188	0.120764		Tmx1	-0.236864	5.91408	7.74209	0.0124532	0.186695		Rapgef3	0.749382	2.22391	8.4207	0.0147781	0.220563		Exoc6b
Rbmx	-0.334441	5.40683	10.7666	0.00842661	0.131635		Car13	-0.711416	0.996348	9.88385	0.00909758	0.136366		Nos1ap	0.566886	3.26723	12.1494	0.00228377	0.0345739		Mcf2l	0.880843	1.04117	11.153	0.00344291	0.0499645		Mrpl54	-0.136924	7.91271	9.91591	0.00881119	0.120764		Etfrf1	-0.305036	3.825	7.73663	0.0124792	0.186831		Sik3	0.305803	4.14261	8.22358	0.0148535	0.221386		Ctsa
Itsn1	-0.458511	4.27876	10.7709	0.00843094	0.131635		Polr3a	0.291663	3.77499	9.87594	0.00911823	0.136366		Rab8a	-0.222197	6.28725	11.633	0.00230104	0.034788		Trp53cor1	0.858345	1.14062	11.139	0.00345925	0.0500783		Clic1	0.181608	7.99536	9.98546	0.00885598	0.121119		Gsap	-0.329092	3.51982	7.72714	0.0125245	0.187028		Pitpnm1	0.651874	1.52752	8.20652	0.0149339	0.222281		Cetn3
Akr1a1	-0.23679	7.35108	10.7628	0.00843479	0.131635		Fdft1	0.405994	3.18996	9.87483	0.00912115	0.136366		Ier3ip1	-0.223902	6.6336	11.6162	0.00231499	0.0349514		Zfp516	1.01645	0.567523	11.1354	0.00346347	0.0500783		Morn2	-0.298281	4.35866	9.94056	0.00887316	0.121119		Ube2e2	-0.290691	3.92837	7.72674	0.0125264	0.187028		Ripk2	-0.504694	1.98441	8.19055	0.0150096	0.222904		Tia1
Tubb4b	-0.447165	8.12171	11.0825	0.00843932	0.131635		Dscc1	-0.493199	4.1112	10.0512	0.00912987	0.136366		Anapc13	-0.23242	6.93691	11.597	0.00233112	0.0351471		Snx3	-0.199531	7.44606	11.1321	0.00346737	0.0500783		Tjp1	0.269204	3.87528	9.89164	0.00887323	0.121119		Emilin1	0.185935	5.85949	7.71856	0.0125657	0.187196		Cdkn2d	0.366365	5.68506	8.52187	0.0150337	0.222904		Trmt1
Wwc2	0.254268	5.03831	10.7573	0.00844678	0.131635		Dennd3	0.692251	1.24061	9.85604	0.00917046	0.136786		Psmd4	-0.200279	7.55961	11.5821	0.00234366	0.0352509		Casp1	0.457388	3.3002	11.1283	0.00347184	0.0500783		Ydjc	0.465555	5.72152	13.4909	0.00889907	0.121151		Hnrnpd	-0.178902	9.1137	7.71731	0.0125717	0.187196		Nfkb2	0.468439	2.25359	8.18251	0.015048	0.222904		Rnf187
Herc6	0.732525	4.83778	12.2845	0.00845895	0.131646		Tspan33	-1.26415	1.92574	10.8054	0.00920469	0.137111		Mpc1	-0.226209	6.63961	11.5775	0.00234759	0.0352509		Carnmt1	-0.196928	6.92215	11.1262	0.00347427	0.0500783		Tyms	-0.197127	7.12065	9.95404	0.00889964	0.121151		Snhg20	0.258052	5.19379	7.70866	0.0126134	0.187562		Rab10os	-0.234842	4.93006	8.1799	0.0150604	0.222904		Tsc22d1
Rhox8	1.29645	0.523381	10.7331	0.00849917	0.132093		Afdn	0.511919	2.67899	9.83011	0.00923904	0.137177		Glrx	-0.305387	4.92379	11.5761	0.00234878	0.0352509		Tspo2	-0.449752	7.29125	16.1038	0.00348072	0.0501035		Hsd17b10	-0.150564	7.13721	9.87076	0.00892702	0.121304		Tspan8	-0.831283	1.22316	7.69628	0.0126733	0.188199		Zfc3h1	0.295981	4.61546	8.1763	0.0150776	0.222904		Rabgap1l
Immp2l	-0.409726	4.28746	10.7088	0.00855231	0.132372		Plod2	0.533714	1.77967	9.82558	0.00925107	0.137177		Itgam	0.839004	1.58645	11.5702	0.00235379	0.0352509		Arhgap25	0.455539	3.00858	11.1085	0.00349512	0.0501734		Aco1	-0.242936	4.13729	9.86769	0.00893499	0.121304		Gprasp1	-0.261991	4.22539	7.69239	0.0126922	0.188225		Acot1	0.317085	3.87416	8.1696	0.0151097	0.223078		Ankle1
Tcp11l2	0.621358	4.84781	11.8136	0.00855816	0.132372		Fads1	0.341761	3.606	9.82399	0.00925531	0.137177		Ogt	0.216053	7.13906	11.5701	0.00235387	0.0352509		Phb2	-0.225859	8.12965	11.1061	0.00349794	0.0501734		Zmat3	0.681136	2.3882	10.7491	0.00902734	0.122392		Gnas	-0.156688	9.54344	7.66766	0.0128131	0.189292		Rpp30	-0.221833	5.49104	8.15649	0.0151728	0.223706		Glcci1
Ccdc112	0.252508	4.93291	10.706	0.00855839	0.132372		Gspt2	0.393514	3.76475	9.81991	0.00926619	0.137177		F11r	0.520027	2.74085	11.549	0.00237185	0.0354365		Pdap1	-0.225487	7.68779	11.1046	0.0034997	0.0501734		Csf2rb	1.9018	0.533087	12.7257	0.00903966	0.122394		Immp2l	-0.253583	4.28744	7.66718	0.0128155	0.189292		Tmsb4x	-0.182429	11.1637	8.1319	0.0152918	0.224763		Fbxo7
Man1c1	0.526585	2.4084	10.7039	0.00856314	0.132372		Irf8	-0.369835	6.32427	9.83029	0.0092714	0.137177		Etv6	0.244216	6.9943	11.7893	0.00237264	0.0354365		Sptssa	-0.20084	7.58911	11.0988	0.00350668	0.0502059		Upf3b	-0.152377	6.39214	9.81522	0.009072	0.122667		Bhlhe41	-0.946346	0.737358	7.66711	0.0128158	0.189292		Sh3bp1	0.259136	4.18254	8.12013	0.0153493	0.224763		Nthl1
Lurap1	-1.01844	0.696059	10.6894	0.00859505	0.132687		Coq8b	0.334618	3.48702	9.80073	0.00931749	0.137674		Tmem29	-0.357533	4.05181	11.5413	0.00237847	0.0354759		Mex3a	0.335358	4.35163	11.0629	0.00354952	0.050751		Cdt1	-0.158789	6.17275	9.80481	0.0090995	0.122874		Cenph	-0.21417	5.50105	7.66109	0.0128454	0.189474		Trim30a	0.368078	5.42804	8.4075	0.0153971	0.224763		Arhgap23
Hmgn1	-0.439891	7.83425	10.9729	0.00865094	0.133051		Phlda2	-0.850342	0.516998	9.79274	0.00933896	0.137806		Snrpd1	-0.214063	8.85845	11.5225	0.00239469	0.0356419		Milr1	0.920434	1.00715	11.0477	0.00356795	0.0509461		Cpd	0.917118	3.08455	13.7476	0.00911395	0.122904		Hgf	-0.37633	3.25331	7.65382	0.0128813	0.189749		Ube2n	-0.278975	6.87078	8.10996	0.015399	0.224763		Dapp1
Ppp3cc	0.451897	2.44832	10.6612	0.00865751	0.133051		Fuom	0.404723	3.84308	9.78497	0.0093599	0.137855		Hdac5	0.41835	3.67555	11.521	0.00239601	0.0356419		Acyp1	-0.277462	6.86617	11.9503	0.00359277	0.0512318		Tk1	-0.159281	6.65407	9.78949	0.00914012	0.123032		Rcn3	-0.259516	4.26511	7.64772	0.0129115	0.189897		Fam173a	0.192056	6.96153	8.10846	0.0154064	0.224763		B3gnt5
Fra10ac1	-0.237721	5.40169	10.6603	0.00865946	0.133051		Samhd1	0.388938	5.80747	9.8872	0.00936733	0.137855		Ndufs5	-0.215659	7.65283	11.5157	0.0024006	0.0356623		Zdhhc20	0.284766	4.4905	11.008	0.00361626	0.0514978		Fnip2	0.28256	3.1121	9.78656	0.00914791	0.123032		Gimap8	-0.754046	0.958231	7.64481	0.012926	0.189897		Fndc10	-0.762823	1.10107	8.10685	0.0154143	0.224763		Anp32e
Serinc1	0.353866	5.6993	10.664	0.00866489	0.133051		Acp1	-0.337923	6.63689	9.75277	0.00944723	0.138702		Fam133b	-0.200558	7.08625	11.4956	0.00241808	0.0358292		Ifrd1	0.213276	5.8743	10.9978	0.00362888	0.0516085		Mrps15	-0.123787	7.48762	9.7706	0.00919052	0.12344		Arl14ep	0.284122	3.85602	7.6334	0.0129827	0.190317		Serf1	-0.268869	5.9482	8.10397	0.0154285	0.224763		Slc25a27
Pard6g	-0.366316	3.51195	10.6494	0.00868381	0.133163		Ryk	-1.03476	0.314723	9.74901	0.00945749	0.138702		Asah1	0.32294	4.52135	11.4954	0.00241828	0.0358292		Mospd1	-0.324489	3.94248	10.9736	0.00365882	0.051965		Mob3b	0.440674	2.28317	9.76052	0.00921754	0.123638		Batf	0.26975	4.58896	7.6287	0.0130062	0.190317		Psip1	-0.235542	7.58464	8.10271	0.0154346	0.224763		Mlxip
Tns3	0.329474	4.58405	10.6203	0.00874922	0.133619		Melk	-0.58813	3.00971	9.76736	0.0094627	0.138702		Arpc1b	-0.206134	8.58964	11.4761	0.00243521	0.036032		Chn2	0.934477	1.35017	10.9451	0.00369454	0.0524024		Nudt22	-0.217219	4.2555	9.75204	0.00924035	0.123702		Gm10762	-0.322914	3.89069	7.62864	0.0130065	0.190317		Hsh2d	0.405274	2.85414	8.10161	0.0154401	0.224763		Glo1
Tlr7	1.51374	0.36097	10.6245	0.00875333	0.133619		Mt1	1.15828	6.89927	14.5622	0.00948435	0.138835		Hist3h2a	-0.380475	4.25363	11.4765	0.00244137	0.036036		Dgka	0.96028	0.800575	10.9412	0.00369949	0.0524029		Rtn3	-0.145416	6.26748	9.74961	0.0092469	0.123702		Tnnt1	-0.373753	3.37467	7.62207	0.0130394	0.190392		Ptma	-0.186755	12.6283	8.09684	0.0154635	0.224763		Dusp6
Stk40	0.331586	3.83463	10.6166	0.00875759	0.133619		Eva1b	0.472064	3.60833	9.72197	0.00956513	0.139827		Ywhaq	-0.224519	7.72117	11.4685	0.00244196	0.036036		Csrp2	0.604062	2.26742	10.9304	0.00371308	0.0524833		Scd1	-0.5446	1.78283	9.72221	0.0093211	0.124529		Pprc1	0.22895	4.81711	7.6207	0.0130463	0.190392		Abr	0.330307	3.76099	8.09545	0.0154704	0.224763		Tanc1
Mapk8ip3	0.321471	4.24026	10.6112	0.00876963	0.133619		Casp6	0.373441	3.96473	9.70538	0.00957756	0.139827		Itpkb	0.356186	3.9915	11.4441	0.00246361	0.0362699		Il16	0.331728	3.84256	10.9289	0.00371502	0.0524833		Nxt1	0.153981	6.43331	9.71729	0.0093345	0.124543		Rras2	0.591271	1.84429	7.61316	0.0130841	0.190692		Baz2a	0.238069	4.93582	8.07838	0.0155549	0.224938		Jpt2
Pgr	-2.04693	2.80361	13.6472	0.00879296	0.133619		Arhgap19	-0.463091	3.12296	9.66907	0.00967887	0.141119		Tcf4	0.222587	6.53105	11.4433	0.00246434	0.0362699		2700062C07Rik	-0.284792	4.46079	10.9193	0.00372721	0.0525017		Elf4	0.404062	2.5753	9.71262	0.00934724	0.124547		Bend5	1.0136	0.472267	7.60841	0.013108	0.190787		Iqce	0.300001	3.06521	8.07821	0.0155557	0.224938		Pim1
Zfp119a	0.351534	3.50711	10.6002	0.00879456	0.133619		Gramd1a	0.402567	4.78208	9.69445	0.00975667	0.141647		Crtc2	0.462909	3.3775	11.4326	0.00247392	0.036323		Wdr35	-0.804647	1.71017	10.9166	0.00373053	0.0525017		Ids	-0.423176	2.15024	9.70307	0.00937337	0.12473		Selenos	-0.193654	6.5009	7.59811	0.0131601	0.191245		Ahr	-0.542162	1.68978	8.07326	0.0155803	0.224938		Pctp
H2afv	-0.2312	8.61813	10.6001	0.00879483	0.133619		Gm26692	0.585977	1.73765	9.6336	0.00977904	0.141647		Rex1bd	-0.205978	7.20352	11.432	0.00247449	0.036323		Dhrs11	-0.531732	2.73726	10.9162	0.00373111	0.0525017		Fau	-0.122048	12.1546	9.69547	0.00939422	0.124843		9930012K11Rik	-0.479427	2.29727	7.59188	0.0131917	0.191245		Ttc9c	0.211226	5.16369	8.07298	0.0155817	0.224938		Slc39a8
Arhgef4	0.679776	2.05091	10.5805	0.00883934	0.134118		Sphk1	-2.12106	0.993088	11.3161	0.00978398	0.141647		Foxj2	0.485296	3.03576	11.3943	0.0025086	0.0367751		Abcc1	0.277044	4.39522	10.9098	0.00373927	0.0525471		Scin	0.928392	0.783067	9.7237	0.00941903	0.125007		Pwp1	0.224459	5.21311	7.59187	0.0131917	0.191245		Uqcc3	0.268231	6.65695	8.07014	0.0155959	0.224938		Leng8
H2-Oa	0.415771	4.37751	10.571	0.00886108	0.134246		Fam234a	0.425231	2.85621	9.63144	0.00978519	0.141647		Uqcc3	0.229391	6.66876	11.3516	0.0025478	0.0372933		Adrm1	-0.266354	5.59257	10.9018	0.00374941	0.0526202		Utrn	0.365244	2.46894	9.64673	0.00952923	0.126067		Adap1	-0.273162	4.37068	7.58709	0.013216	0.191345		Tspan33	-0.67087	1.1031	8.06553	0.0156188	0.224938		Bcl2
Bdh2	-0.84802	2.75494	10.9017	0.00887113	0.134246		Trim26	0.349181	3.94844	9.62878	0.00979276	0.141647		Akt3	0.37861	4.03943	11.3485	0.00255066	0.0372933		Herc6	0.540739	4.07071	13.0282	0.00376068	0.0527089		Smim13	-0.182045	5.80885	9.64482	0.00953456	0.126067		Eif2ak2	0.287644	5.57188	7.93749	0.013251	0.191599		Gsdme	-0.248591	4.96481	8.0599	0.015647	0.224938		Selenos
Trim30a	0.499761	6.2731	11.2946	0.00896553	0.13541		Aff1	0.312735	4.65708	9.62457	0.00980477	0.141647		Cracr2b	1.35613	0.18942	11.3252	0.00257241	0.0375619		Hist1h4c	-0.363778	3.7851	10.8869	0.00376862	0.0527508		Myo5a	0.692307	2.18809	10.2063	0.00953645	0.126067		Cttn	-0.220497	5.63391	7.57088	0.0132988	0.191928		Col16a1	0.595931	1.125	8.05989	0.015647	0.224938		Morn2
Map3k2	0.270329	4.54082	10.5171	0.00898551	0.13541		Sms	-0.282571	6.76252	9.62443	0.00980515	0.141647		Arid5a	0.614024	2.61313	11.3086	0.00258799	0.0377399		Rplp1	-0.186208	12.7877	10.8737	0.00378556	0.0528182		Sgsm3	-0.323894	3.24384	9.63282	0.00956816	0.126217		Mns1	-0.251374	5.99535	7.69861	0.0133087	0.191928		Srsf3	-0.224486	9.54074	8.05491	0.0156719	0.225001		Zmynd8
Gm28187	0.53936	3.19241	10.5137	0.00899349	0.13541		Anln	-0.394903	3.78109	9.60192	0.00986959	0.142168		Uqcrc2	-0.198838	7.19219	11.2924	0.00260331	0.0379135		Sirt3	0.214019	5.60501	10.8725	0.0037871	0.0528182		Pus1	0.186955	6.09382	9.62479	0.00959075	0.126217		Ccdc62	-0.491431	2.57764	7.55268	0.0133925	0.192883		Fkbp3	-0.295565	8.41111	8.03655	0.0157642	0.22598		B9d2
Cntln	-0.272185	5.72785	10.513	0.00899516	0.13541		Trip10	0.366655	3.23954	9.60099	0.00987225	0.142168		Borcs5	-0.39887	3.86242	11.2871	0.00260835	0.0379372		Psmb3	-0.218449	8.13554	10.8716	0.00378832	0.0528182		Dtd2	-0.187879	5.47506	9.62294	0.00959595	0.126217		Utp20	0.224769	5.01989	7.53584	0.0134798	0.193887		B3galt4	0.447597	2.68361	8.03314	0.0157814	0.22598		Cdk18
Wipi1	0.387346	3.48542	10.5043	0.00901546	0.135437		Cldn12	0.878502	0.259897	9.59831	0.00987997	0.142168		Milr1	0.766124	1.68626	11.2734	0.00262139	0.0379856		2900026A02Rik	0.410389	3.8826	10.932	0.00379691	0.0528682		Fbxl19	-0.242654	4.13319	9.6204	0.00960312	0.126217		Smim15	-0.217895	5.55983	7.52741	0.0135237	0.194264		E2f3	-0.256728	5.16823	8.0251	0.0158221	0.226		Cenpk
Tnk2	-0.673817	1.52789	10.5022	0.00902049	0.135437		Sptssa	-0.277887	7.53423	9.58426	0.00992049	0.142565		Pim1	0.924887	7.42701	30.7724	0.00262239	0.0379856		Itpr1	0.344784	4.333	10.8612	0.00380183	0.0528682		Nin	0.301062	4.69968	10.0406	0.00961057	0.126217		Dennd5b	0.378031	3.38427	7.50731	0.0136292	0.19508		Serpini1	-0.535648	2.3995	8.02335	0.015831	0.226		Pdlim1
Polr3a	0.336261	3.85917	10.4657	0.00910624	0.1365		Rere	0.267234	5.45186	9.57745	0.00994019	0.142662		Cdc123	-0.215981	6.52714	11.2651	0.00262941	0.0379856		Akr1e1	-0.334628	4.7047	10.9114	0.00382348	0.0531		Hemgn	-0.410999	6.42205	12.782	0.00965518	0.126638		Dnajc12	-0.345176	3.34582	7.5071	0.0136303	0.19508		Tyms	-0.266129	7.6323	8.02009	0.0158475	0.226		Tnrc6b
Rasgef1b	0.500274	2.25844	10.4604	0.00911896	0.1365		Ybx1	-0.402506	10.3424	9.92121	0.00996682	0.14268		Tdrd3	-0.363698	4.00894	11.2642	0.00263025	0.0379856		Adgrg7	0.502415	2.79621	10.8284	0.00384471	0.0532981		Vkorc1	-0.200379	5.64615	9.59142	0.00968521	0.126866		2700038G22Rik	0.428608	4.08827	8.07112	0.013642	0.19508		Camk2a	0.375029	3.1348	8.00695	0.0159144	0.226		Arfgap2
Dennd5b	0.35554	3.85419	10.457	0.00912688	0.1365		Suds3	-0.223482	5.86914	9.55885	0.00999426	0.14268		Psmd7	-0.211587	7.68378	11.2604	0.00263387	0.0379856		Ndufb5	-0.189651	8.03415	10.8261	0.00384775	0.0532981		Nipsnap2	-0.217506	4.18256	9.57668	0.0097273	0.127185		Magt1	-0.17452	6.74183	7.50221	0.0136561	0.19508		Tra2b	-0.217837	7.54271	8.00519	0.0159233	0.226		E2f8
Acp1	-0.30614	6.60949	10.4433	0.00915952	0.13681		Lsp1	0.300325	6.26755	9.55772	0.00999755	0.14268		Gm34961	-0.878761	1.8353	11.328	0.00263582	0.0379856		Sh3pxd2b	0.859143	1.13069	10.8175	0.003859	0.0533655		Ipo4	0.250788	4.38036	9.57404	0.00973486	0.127185		Serpinb1a	0.20954	6.87323	7.49972	0.0136692	0.19508		Mgst3	0.244404	4.41786	7.99221	0.0159898	0.226		Trim30a
Prc1	-0.342978	6.09587	10.4302	0.00919982	0.137234		Spag5	-0.442298	3.07409	9.55587	0.010003	0.14268		Tsn	-0.193666	7.81315	11.258	0.00263623	0.0379856		Znrf3	0.500278	2.59895	10.8128	0.00386525	0.0533655		Eif2ak1	-0.206637	5.38354	9.55252	0.00979677	0.127689		Ccdc91	0.294633	4.19841	7.49332	0.0137031	0.19531		Celsr1	0.430538	2.71452	7.98996	0.0160013	0.226		Osbpl1a
Ino80b	0.231029	5.71049	10.4169	0.0092227	0.137342		Cdkn3	-0.323502	4.52392	9.55473	0.0100063	0.14268		Tyrobp	-0.331246	4.9138	11.4032	0.00263903	0.0379856		Mob1b	0.223404	5.31638	10.811	0.00386765	0.0533655		Nsun6	-0.394075	2.65342	9.55147	0.00979978	0.127689		Mtss1	-0.354663	4.78218	8.02743	0.0137472	0.195577		Gab2	0.290642	3.19123	7.98762	0.0160133	0.226		Nars
Jak3	0.308043	3.99831	10.4056	0.00924989	0.137342		Aaas	-0.408723	4.01989	9.53862	0.0100535	0.14289		Map3k1	0.355104	3.86692	11.2484	0.00264549	0.0380293		Uqcrfs1	-0.189598	7.28157	10.7897	0.00389591	0.0536359		Spcs1	-0.138222	7.76101	9.54743	0.00981148	0.127689		Tmem201	0.274056	4.0254	7.48115	0.0137678	0.195577		Nbeal1	0.294774	4.09263	7.98442	0.0160298	0.226		Tle1
Cask	0.539815	1.9996	10.405	0.00925144	0.137342		Zfp408	0.569685	1.68015	9.53128	0.0100751	0.14289		Nsmce4a	-0.199069	7.21033	11.2161	0.0026768	0.0384297		Rps26	-0.234096	12.0201	10.9288	0.00389731	0.0536359		Cetn4	-0.558842	2.40052	9.56757	0.00988593	0.128424		Fam49a	-0.492058	2.89535	7.47975	0.0137753	0.195577		Cdk5r1	0.403117	2.30082	7.98165	0.0160441	0.226		Rassf2
9530082P21Rik	0.540342	2.0136	10.4035	0.00925484	0.137342		Rpusd1	-0.387522	3.02624	9.51807	0.010114	0.14289		Gadd45b	0.53641	2.76228	11.2078	0.00268494	0.0384968		2002-03-01	-0.184407	7.19646	10.7796	0.00390942	0.0537331		Tipin	-0.128912	7.59018	9.51919	0.00989354	0.128424		Irf3	0.228061	5.12602	7.4626	0.0138671	0.196332		1700102H20Rik	-0.477374	2.10536	7.97666	0.0160698	0.226		Skap2
Ccdc9	0.263314	4.94991	10.3935	0.00927911	0.137479		Serf2	-0.260217	9.86968	9.51083	0.0101355	0.14289		Ralb	0.354225	3.85832	11.2007	0.00269192	0.0385302		Orc2	-0.239172	5.74993	10.7658	0.00392804	0.0539194		Arf4	0.142751	6.41553	9.50732	0.00992826	0.128672		Vps13c	0.269729	4.40501	7.45998	0.0138812	0.196332		Evi2a	0.544442	1.96116	7.97467	0.0160801	0.226		Spc25
Ppdpf	-0.229402	7.08996	10.3898	0.009288	0.137479		Pld1	0.733556	1.19243	9.50943	0.0101396	0.14289		Rexo2	-0.217716	7.04877	11.1935	0.00269906	0.0385302		Cox4i1	-0.188503	9.82809	10.7589	0.00393731	0.0539771		Lasp1	0.370306	2.59781	9.50395	0.00993816	0.128672		Gm15706	-0.245185	4.67145	7.45982	0.0138821	0.196332		Pcp4l1	0.484116	4.78428	8.47047	0.0161067	0.226		Myadm
Hpse	0.625728	1.80891	10.3736	0.00932757	0.137887		A930024E05Rik	0.573063	1.55999	9.50937	0.0101398	0.14289		Fam189b	0.278813	5.11862	11.1896	0.00270292	0.0385302		S100pbp	0.372551	3.6534	10.7526	0.0039458	0.054024		Thoc7	-0.130046	8.06664	9.48877	0.00998284	0.129084		Lcp1	0.527688	4.2186	9.08058	0.0139072	0.196434		Prdx4	-0.327154	5.56335	8.10322	0.0161126	0.226		Wdfy3
C030037D09Rik	-0.513063	2.87608	10.3566	0.00936891	0.138122		Rbm47	0.826373	1.11415	9.50752	0.0101453	0.14289		Ak3	-0.248412	5.30906	11.1874	0.00270505	0.0385302		Trps1	0.93289	0.802873	10.7423	0.00395985	0.0541467		Gp5	-0.383403	4.20581	10.2441	0.00999988	0.129138		Rcbtb2	-0.182816	5.82242	7.45074	0.013931	0.196518		Spred2	-0.324108	3.66528	7.96382	0.0161362	0.226		Pex2
Smarcb1	-0.263225	6.35197	10.3532	0.00937743	0.138122		Jak3	0.373809	3.42775	9.50697	0.0101469	0.14289		Pdlim7	-0.378081	4.07814	11.1858	0.00270669	0.0385302		Kat2b	0.33841	3.72427	10.7343	0.00397077	0.0542265		Tmco1	-0.156934	6.59236	9.47505	0.0100235	0.129277		Fhdc1	1.03178	0.832224	7.49349	0.0139506	0.196542		Mmp2	0.871848	0.527186	7.96258	0.0161427	0.226		Nrg2
Dnajb3	-1.10808	0.400699	10.3523	0.00937945	0.138122		Mcub	0.751321	1.6145	9.5061	0.0101495	0.14289		Bid	-0.398736	3.71951	11.1817	0.00271067	0.0385302		Bahcc1	0.321121	4.28615	10.7187	0.00399209	0.0544478		Orc5	-0.211194	4.68203	9.46902	0.0100414	0.129342		Aldh2	-0.178273	8.38282	7.44199	0.0139784	0.196681		Msi2	-0.199952	6.71	7.95938	0.0161593	0.226		1700055D18Rik
Klhl2	0.341416	3.80229	10.3463	0.00939432	0.138164		Oas2	2.17994	1.23934	11.8669	0.0101508	0.14289		Tor3a	0.370423	4.01845	11.1809	0.00271154	0.0385302		Uba7	0.499329	4.25318	12.6858	0.00399753	0.0544523		Gpx4	-0.135014	9.77338	9.45732	0.0100762	0.129625		Ccng2	0.401509	2.9369	7.43374	0.0140232	0.19706		Klhl9	-0.197093	5.3672	7.95465	0.0161839	0.226		Evi2a
Rrnad1	0.2953	4.16216	10.3183	0.00946337	0.138972		Nav2	0.404521	3.70616	9.49214	0.0101911	0.143224		Larp7	-0.21192	6.34707	11.165	0.00272732	0.038705		Abcg2	-0.233043	5.31584	10.7058	0.00400976	0.0545491		Coq2	0.176102	5.70131	9.45128	0.0100942	0.129691		Ppib	-0.158337	9.03572	7.42949	0.0140464	0.197133		Gns	0.332093	2.753	7.95348	0.0161899	0.226		Hacl1
Cyth4	0.372403	5.21353	10.3326	0.00947347	0.138972		Vsir	0.455177	3.98921	9.57039	0.0102006	0.143224		Nudcd2	-0.223032	6.60329	11.1608	0.00273152	0.0387152		Rpl7	-0.194543	11.7801	10.7012	0.00401616	0.0545665		Ncapd3	-0.173978	5.97634	9.4464	0.0101089	0.129713		Nrxn1	-0.610313	1.67999	7.41436	0.0141291	0.198042		Fcor	0.308314	3.35579	7.95004	0.0162079	0.226		Cog4
Map4k4	0.292192	6.48689	10.3077	0.00948965	0.139032		B4galt5	0.442895	2.34886	9.46932	0.0102595	0.143868		Poldip2	-0.2482	5.47628	11.1342	0.00275825	0.0390442		Psmb2	-0.199697	7.68225	10.69	0.00403159	0.0547064		Snrpc	-0.150215	7.55219	9.43811	0.0101337	0.129867		Rnasek	-0.209625	6.84363	7.40622	0.0141739	0.198416		Enc1	0.784717	1.03065	7.94836	0.0162166	0.226		Rnf26
Rere	0.232942	5.68342	10.2846	0.00954739	0.139551		Hist1h2bg	-0.441138	2.87196	9.44916	0.0103203	0.144537		Ybx3	-0.213104	8.64598	11.1269	0.00276566	0.0390659		1810058I24Rik	0.258708	5.73965	10.7305	0.00406602	0.0551034		Sdhd	-0.168404	7.94593	9.42774	0.0101649	0.130101		Hdgfl3	-0.299963	3.78965	7.40227	0.0141956	0.198468		Afp	-0.688623	3.09447	8.30755	0.0162561	0.226003		Lamc1
Pcgf2	0.469137	2.61329	10.2838	0.00954933	0.139551		Eps8l1	-1.03295	2.03853	9.97693	0.010379	0.145174		Rps8	-0.170196	13.1722	11.1258	0.00276682	0.0390659		Litaf	0.41923	3.1358	10.6474	0.00409117	0.0553738		Gpn3	-0.155979	6.00879	9.39091	0.0102767	0.131206		Alg12	-0.457885	2.38126	7.39032	0.0142618	0.198958		Ms4a6b	0.661884	4.87257	9.19411	0.0162776	0.226003		Enah
Fhdc1	1.1519	1.24958	10.3635	0.00957886	0.139758		Cdkn2c	-0.404733	3.51321	9.40339	0.0104601	0.146123		Magoh	-0.211883	7.65466	11.1178	0.00277489	0.0391018		Arhgap6	0.283267	4.56363	10.6417	0.00409924	0.0554125		Smim1	-0.377864	7.51559	12.7297	0.0102774	0.131206		Ccnd2	-0.181898	8.30549	7.3883	0.014273	0.198958		Mgat5	0.266762	6.0598	7.93646	0.0162789	0.226003		N4bp3
Lyplal1	-0.628614	2.20586	10.2685	0.00958777	0.139758		Cbr4	-0.35647	3.64189	9.39827	0.0104759	0.146158		Sf3b6	-0.203894	8.34337	11.1121	0.00278069	0.0391018		Map2k2	-0.194762	6.98845	10.6121	0.00414129	0.0558125		Gatb	-0.291685	3.28593	9.37653	0.0103208	0.131593		Dock1	0.254755	4.39292	7.38613	0.014285	0.198958		Ero1l	0.240714	5.00216	7.93188	0.0163029	0.22605		Timm10b
Hsh2d	0.459343	3.69957	10.2526	0.00962795	0.140166		Nrtn	0.563323	1.67863	9.39318	0.0104916	0.146192		Uchl3	-0.237115	6.61806	11.1393	0.0027826	0.0391018		Vwf	-0.8342	1.40855	10.6106	0.00414354	0.0558125		Ccdc163	0.310402	3.0305	9.37206	0.0103345	0.131601		Larp1	0.194703	7.03667	7.38266	0.0143043	0.198975		Tspan3	-0.21765	5.74173	7.90983	0.0164191	0.22718		Srebf2
Wdr89	0.282755	6.38174	10.2409	0.00965766	0.140421		Fbxo6	0.278501	4.00691	9.36471	0.01058	0.147238		Gramd4	0.415573	3.39371	11.1047	0.00278821	0.0391018		St8sia4	0.405913	3.45046	10.6086	0.00414637	0.0558125		Ssx2ip	-0.198454	5.84385	9.36112	0.0103682	0.131864		Fam189b	0.327298	4.17194	7.39156	0.01435	0.199358		Akap8	-0.196762	5.92701	7.90547	0.0164423	0.22718		Dazap1
Ccdc34	-0.382207	6.61035	10.3618	0.00974785	0.141553		Glipr2	0.37843	3.20505	9.34218	0.0106506	0.147898		Them6	-0.469329	3.5995	11.1842	0.00279008	0.0391018		Tmem29	-0.312695	4.10146	10.6042	0.00415261	0.0558125		Trip10	0.594096	1.24372	9.34794	0.010409	0.132184		Igf2bp3	0.446877	2.74437	7.36045	0.0144285	0.200109		Ptprc	0.244395	6.70667	7.90464	0.0164467	0.22718		Gm45620
Ccnh	-0.225386	6.26426	10.1934	0.00977923	0.141636		Usp53	0.416707	2.56866	9.33756	0.0106652	0.147898		Asf1a	-0.234274	6.17116	11.1025	0.00279047	0.0391018		Tapbp	0.370346	5.37383	12.2533	0.00415502	0.0558125		Aimp1	-0.135252	7.88607	9.34353	0.0104227	0.132184		Ddx54	0.1707	6.20535	7.35832	0.0144405	0.200109		Pde4a	0.244438	4.13417	7.89836	0.01648	0.227354		Lrp5
Haus6	-0.364801	4.19057	10.1917	0.0097837	0.141636		Clec10a	0.700901	2.82835	9.54218	0.0106678	0.147898		Dap3	-0.2124	6.33741	11.0946	0.00279858	0.0391661		Runx2	0.449034	3.12473	10.5824	0.00418397	0.0561306		Plvap	-0.308675	3.10737	9.34028	0.0104328	0.132184		Fam98a	0.203932	5.39957	7.35194	0.0144765	0.200355		Ifih1	0.30484	3.72637	7.89264	0.0165105	0.227487		Setd2
Phlda2	-0.429559	3.5794	10.1891	0.00979053	0.141636		Parp8	0.281244	6.16016	9.31779	0.0107276	0.14842		Ddah2	0.258106	6.66179	11.5339	0.00281039	0.0392546		Tsn	-0.181865	7.75495	10.5699	0.0042021	0.0563028		Arrb2	0.303953	3.30094	9.3321	0.0104583	0.13234		Fancl	-0.308525	4.06126	7.34591	0.0145106	0.200356		Adar	0.366214	4.08095	7.87412	0.0166095	0.228564		Ifih1
Serf2	-0.235737	9.62617	10.1725	0.00983354	0.14208		Rpgrip1l	-0.339398	3.52226	9.31629	0.0107324	0.14842		Bola3	-0.302872	6.73198	12.5843	0.00281318	0.0392546		Rmi1	-0.277661	4.59459	10.5652	0.00420904	0.056325		Ahctf1	-0.232698	6.78416	9.85987	0.0105033	0.13273		Arxes2	-0.537501	1.79044	7.34548	0.014513	0.200356		Apool	-0.229935	4.77288	7.86052	0.0166827	0.229283		Oser1
Fbxl20	0.440982	4.66808	10.2984	0.00986031	0.142288		1700006J14Rik	-1.3107	1.41554	9.9297	0.0107462	0.148425		Galnt6	0.238222	5.67864	11.0782	0.00281551	0.0392546		Kri1	0.265308	4.84838	10.5581	0.00421936	0.0563922		Pon2	-0.180191	6.30005	9.3138	0.0105155	0.13273		Pex1	0.362623	3.17641	7.33948	0.014547	0.200409		Oaf	0.334361	3.27119	7.84874	0.0167464	0.229601		Ywhaq
Tacc3	-0.454938	4.7974	10.3698	0.00990853	0.142804		Ptma	-0.275839	12.3406	9.31892	0.0107599	0.148427		Crebrf	0.299888	5.16895	11.1441	0.0028199	0.0392666		Zfp966	0.937769	0.865342	10.5455	0.00423777	0.0565056		Slc33a1	-0.355498	2.78525	9.30321	0.0105488	0.132984		Zfp593	0.211756	5.94261	7.33835	0.0145533	0.200409		1700025G04Rik	0.223593	5.15711	7.84848	0.0167478	0.229601		Chml
Slc25a10	-0.628718	2.86705	10.1281	0.009959	0.143263		Sema6b	0.722161	1.73108	9.28156	0.0108433	0.149391		Tha1	0.554845	2.73847	11.064	0.00283028	0.0393618		Lmo2	-0.190591	8.19545	10.5427	0.00424181	0.0565056		Sod1	-0.179497	7.50232	9.34081	0.0105688	0.133069		Rcor2	-0.271175	4.11248	7.32676	0.0146193	0.200939		Aldh4a1	0.314569	3.03603	7.83893	0.0167997	0.22996		Ugcg
Ms4a4c	1.95287	0.605355	10.7103	0.00996522	0.143263		Gm9856	0.312481	3.71976	9.27615	0.0108607	0.149397		Snf8	-0.211173	6.40556	11.0548	0.00283979	0.0394447		5330416C01Rik	-1.47343	0.549327	10.5439	0.00424376	0.0565056		Snx10	0.26757	4.00554	9.26601	0.0106668	0.134135		Dnajc15	-0.194616	7.27063	7.32431	0.0146333	0.200939		Cep170b	0.752526	0.428088	7.83593	0.0168161	0.22996		Calm1
Tmsb10	-0.310236	9.32163	10.1127	0.0099903	0.143444		Ccnd3	0.243433	6.49794	9.27149	0.0108758	0.149397		Glo1	-0.226542	6.53636	11.0465	0.0028485	0.0395162		Selenoh	-0.221442	7.27066	10.534	0.00425459	0.0565792		Rnf31	0.311561	2.98988	9.25195	0.0107118	0.134228		Gm26881	0.587215	1.68262	7.32197	0.0146467	0.200939		Arhgef6	0.202979	5.84794	7.82772	0.0168609	0.230284		Acadl
Kcnip3	0.599961	2.24187	10.0885	0.0100545	0.144186		Taok1	0.297822	5.1246	9.26632	0.0108924	0.149397		Phf11d	1.33036	0.572669	11.0383	0.00285708	0.0395579		Cyth4	0.354932	3.67877	10.4997	0.0043055	0.0570305		Bclaf1	-0.141975	8.20692	9.24182	0.0107444	0.134228		Gbx2	0.43337	2.99799	7.30925	0.0147196	0.201382		Maml2	-0.677072	1.6454	7.81287	0.0169422	0.230658		Ska1
Hist1h3b	-1.07904	0.56768	10.0747	0.0100915	0.144537		Napsa	0.225542	7.4839	9.26234	0.0109053	0.149397		Selenof	-0.222566	7.9918	11.0368	0.00285862	0.0395579		Psma3	-0.201906	8.23048	10.4943	0.00431354	0.0570305		Prorsd1	-0.184839	6.59209	9.23901	0.0107534	0.134228		Fth1	-0.146228	10.3687	7.30872	0.0147226	0.201382		Emilin1	0.213322	5.68477	7.81137	0.0169505	0.230658		Dpy19l4
Gm10037	0.887189	0.411926	10.0578	0.010137	0.144853		Mis18a	-0.287592	4.68443	9.26039	0.0109116	0.149397		Irak4	0.343865	4.15359	11.033	0.00286265	0.0395643		2610037D02Rik	0.28218	4.67173	10.4942	0.00431373	0.0570305		Zfp568	-0.319608	3.17533	9.23564	0.0107643	0.134228		Cnnm3	0.300141	3.74984	7.30676	0.0147339	0.201382		Sik1	-0.667638	2.43933	7.93826	0.0169514	0.230658		Midn
Parp6	0.408713	3.3943	10.0563	0.0101409	0.144853		Map3k14	0.459682	3.05924	9.25033	0.0109442	0.149526		Uchl1	-1.27179	0.63303	11.0269	0.00286912	0.0396045		Arhgef5	0.868829	1.23259	10.494	0.00431402	0.0570305		Elf1	0.148287	5.92147	9.23523	0.0107656	0.134228		Dusp2	0.246616	4.9022	7.29602	0.0147958	0.201977		Sirt2	0.253806	4.77643	7.80704	0.0169743	0.230682		Slc6a6
Dbn1	-1.43881	0.572343	10.1182	0.0101514	0.144853		Oard1	-0.247095	5.28373	9.2491	0.0109482	0.149526		Elob	-0.261331	8.85769	11.7319	0.00290127	0.0399986		Ern1	0.424261	3.10185	10.4931	0.0043153	0.0570305		Hsph1	0.219308	6.80264	9.64966	0.010769	0.134228		Tipin	-0.186342	7.17696	7.29053	0.0148277	0.20202		Cep290	0.218738	4.79551	7.79868	0.0170205	0.230849		Oard1
Ccdc102a	0.676324	1.83994	10.0364	0.0101949	0.145293		Lpcat2	0.389218	4.29742	9.23604	0.011027	0.150267		Elac1	0.61668	2.2527	10.9767	0.00292258	0.0402425		Klf11	-0.7981	2.02684	10.5502	0.00432141	0.0570405		Eftud2	-0.160595	6.15706	9.22829	0.0107881	0.134228		Tpst2	-0.167258	6.70955	7.28613	0.0148532	0.20202		Chid1	0.305911	3.96302	7.79717	0.0170288	0.230849		Pfdn1
Cd53	0.873542	5.91595	12.472	0.0103574	0.147426		Ndufb8	-0.319032	8.33596	9.22413	0.0110298	0.150267		Nfyb	-0.248306	6.15432	10.9728	0.00292676	0.0402502		Tfg	-0.222036	5.68615	10.4608	0.004364	0.0575313		Scrn3	-0.292779	4.80205	9.55544	0.0108014	0.134228		Hoxa7	0.361325	4.20709	7.53371	0.0148657	0.20202		Glipr2	0.398562	2.48341	7.79053	0.0170655	0.230954		Lig1
Prex2	0.595386	2.07935	9.97088	0.0103745	0.147429		Ska2	-0.360144	3.61414	9.21711	0.0110528	0.150394		Aqp9	-0.619585	2.90109	11.165	0.0029369	0.0403398		Gm44777	0.541593	3.32488	11.1762	0.00438932	0.0577936		Prpf31	0.156441	6.35457	9.22363	0.0108032	0.134228		1110020A21Rik	-0.537382	1.82678	7.2828	0.0148726	0.20202		Rnf31	0.29207	3.30895	7.78637	0.0170886	0.230954		Yeats4
Gm46218	0.575016	2.49031	9.96774	0.0103832	0.147429		Aco1	0.313085	3.40398	9.20812	0.0110824	0.150611		Selenbp1	-0.28109	5.46841	10.9877	0.00294689	0.0403694		Atp5g3	-0.206641	8.26015	10.4369	0.00440043	0.0578684		Smad1	0.798439	1.32192	9.26557	0.0108076	0.134228		Gins2	-0.218984	5.57554	7.27369	0.0149256	0.202246		Galns	0.344396	3.19601	7.78009	0.0171236	0.230954		Msra
Erh	-0.56901	6.64305	11.0767	0.010409	0.147613		Epm2aip1	0.329887	4.27717	9.20382	0.0110966	0.150618		Zbtb1	0.228199	5.8022	10.9485	0.00295318	0.0403694		Dst	0.514614	2.79322	10.4281	0.00441382	0.0579728		P2rx4	0.360655	3.05694	9.19897	0.0108834	0.135003		B4gat1	0.571707	1.71924	7.27144	0.0149388	0.202246		Ankrd10	-0.228013	6.42721	7.7784	0.017133	0.230954		Ndufs3
Itga2b	0.362673	4.94153	9.94552	0.0104548	0.148079		Galnt12	0.504337	1.88028	9.18824	0.0111482	0.151132		Cox6a1	-0.20627	7.84842	10.9482	0.00295351	0.0403694		Add1	-0.291829	6.67087	11.802	0.00442302	0.0580222		Gtf2f1	-0.146459	7.28972	9.19385	0.0109002	0.135044		mt-Cytb	-0.147102	11.2728	7.26782	0.0149599	0.202246		Pard6g	-0.337532	2.86379	7.77677	0.0171421	0.230954		Traf3ip2
Lrrc40	-0.382173	3.38087	9.89726	0.010581	0.149683		Man2a1	0.259811	4.1436	9.1537	0.0112636	0.15245		Dbi	-0.224741	8.29996	10.9548	0.0029536	0.0403694		Dtwd1	-0.282331	4.67165	10.4071	0.00444619	0.0582545		Plpbp	-0.19605	4.63863	9.18317	0.0109353	0.135303		D16Ertd472e	0.204661	5.35687	7.26734	0.0149628	0.202246		Pls3	0.652048	1.37409	7.76499	0.0172078	0.231307		Pik3ip1
Plxdc2	0.498131	3.33517	9.89114	0.0105984	0.149745		Csrp2	0.303059	5.29905	9.15086	0.0112731	0.15245		Hspd1	-0.231802	8.63862	11.0632	0.00296292	0.0404471		Rps8	-0.183776	13.2555	10.3972	0.00446153	0.0583836		Clybl	-0.170879	5.65545	9.17318	0.0109682	0.135303		Col16a1	0.532592	2.12178	7.26313	0.0149874	0.20233		Irf8	-0.37401	5.79479	8.11712	0.0172106	0.231307		Abcc5
Dhdh	0.264043	4.40931	9.88036	0.0106291	0.149922		Lyst	0.335269	4.30269	9.14663	0.0112874	0.152456		Styx	0.389341	3.55698	10.9202	0.00298415	0.0406535		Inf2	0.370762	3.53568	10.3907	0.00447174	0.0584453		Cntln	-0.20915	4.49598	9.17216	0.0109715	0.135303		Atr	0.215708	5.11949	7.25585	0.0150302	0.202659		Sv2a	-0.816694	0.597913	7.76027	0.0172343	0.231342		Prdm11
Haus1	-0.412921	5.189	10.085	0.010637	0.149922		Cd300c2	0.918138	0.753814	9.12911	0.0113466	0.153016		3110082I17Rik	-0.357587	4.13849	10.9172	0.00298739	0.0406535		Suclg1	-0.214945	7.39003	10.3819	0.00448546	0.0585024		Hist1h2br	-0.723017	2.0902	9.65753	0.0109749	0.135303		Sema4b	0.41287	2.97188	7.25248	0.0150501	0.202678		Sun2	0.298635	5.95703	7.84414	0.0172609	0.231415		Man2b1
Hps3	0.299495	4.10852	9.87132	0.010655	0.149991		4930513N10Rik	-0.744004	1.05468	9.12615	0.0113567	0.153016		Itgal	-0.332534	4.15335	10.9158	0.00298902	0.0406535		Cenpa	-0.198623	7.35718	10.3808	0.00448709	0.0585024		Desi1	-0.200836	5.51507	9.16257	0.0110032	0.135407		Parp10	0.429124	2.84149	7.23714	0.0151408	0.20365		Ier2	-0.452481	5.83779	8.36277	0.0172981	0.231457		Pla2g15
Slc31a2	0.571203	2.02723	9.86397	0.0106761	0.150104		Nampt	0.236399	5.01651	9.11713	0.0113874	0.153242		Sdhd	-0.211491	6.59519	10.9043	0.00300167	0.0407758		Larp1b	-0.284197	5.35204	10.4311	0.00450502	0.0586644		Slc25a37	0.263326	4.58507	9.20328	0.0110102	0.135407		0610010F05Rik	0.261532	4.37711	7.23174	0.0151729	0.203764		Naga	0.39462	3.8289	7.7888	0.0173142	0.231457		Bmp2k
Wee1	-0.261866	6.10378	9.85591	0.0106992	0.150246		Commd8	-0.246097	5.18133	9.09962	0.0114472	0.153804		Gbp5	0.52904	2.9654	10.8916	0.00301582	0.040918		Uggt1	0.273035	4.70132	10.3471	0.00454008	0.0590488		Zmynd8	-0.182815	5.72296	9.15443	0.0110302	0.135488		Mccc2	-0.314809	3.58598	7.22949	0.0151863	0.203764		Ankrd28	0.302063	5.45195	7.82533	0.017365	0.231457		Spcs3
Erf	0.284701	4.07199	9.827	0.0107828	0.151235		9330020H09Rik	-0.33143	3.28426	9.09545	0.0114615	0.153804		Dynlrb1	-0.194159	7.11809	10.8737	0.0030358	0.0411388		Psmb4	-0.212259	7.92941	10.3299	0.00456753	0.059215		Abcb4	-0.200772	7.15986	9.40843	0.0110458	0.135513		Mapk14	-0.17909	6.11831	7.22056	0.0152396	0.203862		Cask	0.413211	2.80456	7.73439	0.0173802	0.231457		Kctd2
Nuak2	0.310046	3.6461	9.81417	0.0108201	0.151574		Gstt3	0.512127	2.41972	9.09267	0.011471	0.153804		Akap13	0.227762	7.96613	10.9689	0.00304909	0.0412685		Naprt	0.667277	1.72174	10.3284	0.0045699	0.059215		Cib2	-0.802705	1.17873	9.13869	0.0110827	0.1358		Ifnar2	0.19153	5.41455	7.22035	0.0152408	0.203862		Prdx1	-0.362863	8.96264	7.96783	0.0174027	0.231457		Gm12216
Atp5k	-0.401764	7.35498	10.0206	0.0108405	0.151675		Zfyve27	0.341755	4.094	9.07973	0.0115156	0.154064		Ttc1	-0.248735	5.58925	10.8521	0.0030602	0.0413685		Ndufs1	-0.211888	5.65299	10.328	0.00457047	0.059215		2700097O09Rik	-0.344431	4.58592	9.88902	0.0111104	0.135814		Sntb1	-0.478955	2.72915	7.21894	0.0152493	0.203862		Acadsb	0.401349	3.63505	7.74202	0.0174095	0.231457		Six5
Crebzf	0.221469	5.88476	9.79361	0.0108803	0.151956		Zfp652	0.282135	5.02051	9.07413	0.0115349	0.154064		Msh5	0.540561	2.62716	10.8379	0.00307632	0.0414649		Metap2	-0.200803	8.54409	10.3219	0.00458028	0.059215		Manbal	-0.18881	4.71959	9.13028	0.0111108	0.135814		Sh2b3	0.472635	2.41459	7.21447	0.0152761	0.203972		Rtkn	0.763188	0.549482	7.72876	0.0174121	0.231457		2810001G20Rik
Ten1	-0.201893	6.35442	9.79133	0.010887	0.151956		Mov10	0.47468	3.11359	9.07288	0.0115392	0.154064		Rrnad1	0.35247	4.09047	10.8361	0.00307838	0.0414649		Rpl13a	-0.223569	11.4931	10.3439	0.00458494	0.059215		Sestd1	1.1482	-0.223984	9.1223	0.0111376	0.135976		Usp37	-0.196998	5.40684	7.21028	0.0153012	0.204059		Skap2	0.195034	6.70105	7.71391	0.0174967	0.232299		Map3k8
Batf	0.23534	4.80447	9.77134	0.010946	0.152512		Sun2	0.349843	5.41582	9.07837	0.0115575	0.154064		Gtf3a	-0.234182	6.96343	10.9113	0.00307852	0.0414649		Mrpl21	-0.19841	6.95926	10.3182	0.00458622	0.059215		Mex3a	0.380688	2.37472	9.11443	0.0111641	0.13603		5430431A17Rik	0.663123	1.46448	7.19287	0.0154062	0.20521		Cenps	-0.214124	5.72773	7.70921	0.0175236	0.232373		Hif1a
Zfp395	-0.362108	4.01886	9.76882	0.0109534	0.152512		Cdk18	0.709657	1.56864	9.06677	0.0115604	0.154064		Mrpl39	-0.286029	5.02779	10.829	0.00308641	0.0414863		Nfkb2	0.463151	2.71162	10.3063	0.00460523	0.0593284		Gm37634	1.05498	0.176069	9.11296	0.011169	0.13603		Specc1	0.270577	4.18824	7.18952	0.0154265	0.205232		Car1	-1.76784	4.00882	11.6142	0.0176355	0.233271		Smarca2
1700097N02Rik	-0.365888	5.02668	9.76255	0.0109819	0.152608		Eif3j1	-0.326555	6.56147	9.06103	0.0115803	0.154143		Paip2	-0.19619	8.2023	10.825	0.00309109	0.0414863		Pdcd6ip	0.207317	5.9345	10.3036	0.00460958	0.0593284		Syk	0.432424	2.83677	9.15106	0.0111836	0.136042		E2f8	-0.189643	6.2112	7.16773	0.0155592	0.206681		Ugt1a6a	0.774528	0.688597	7.68712	0.0176505	0.233271		H2-T23
Tdp2	-0.298449	5.27727	9.75754	0.0109868	0.152608		Ubl4a	-0.324724	5.87071	9.04631	0.0116316	0.154592		Trp53inp1	0.483415	3.25411	10.8248	0.00309131	0.0414863		Slc35a2	0.356311	3.60856	10.2991	0.00461684	0.0593284		Slc45a4	0.207155	4.47737	9.10217	0.0112055	0.136144		Arhgap18	-0.251449	5.28954	7.1807	0.015573	0.206681		Asns	0.675531	3.98307	8.53355	0.0176552	0.233271		Tspan13
Elmsan1	0.313592	4.36232	9.73161	0.0110642	0.153425		Txn1	-0.303684	9.39539	9.04258	0.0116447	0.154592		Gramd1a	0.302254	4.62493	10.8116	0.00310644	0.0416391		Fbxl20	0.31405	4.37332	10.2988	0.00461728	0.0593284		Arl5a	-0.20456	4.4931	9.09162	0.0112413	0.136356		Tardbp	0.166886	7.21043	7.15831	0.015617	0.206977		Rab3d	0.234388	3.99265	7.68062	0.0176881	0.233423		Apoc1
Sh2d5	0.315191	5.40427	9.7152	0.0111136	0.153425		Gins1	-0.406293	4.27564	9.04999	0.0116562	0.154592		Smg1	0.227198	5.62937	10.7908	0.00313041	0.0418758		Eif3g	-0.182029	7.41595	10.2924	0.00462774	0.0593912		Ppm1h	0.637039	0.960953	9.08454	0.0112654	0.136356		Dut	-0.215795	8.88586	7.2569	0.015633	0.206977		Arhgap9	0.238001	4.74714	7.67593	0.0177152	0.233425		St7
Pgk1	-0.325123	7.54139	9.70934	0.0111312	0.153425		Mapkbp1	0.618462	1.05189	9.03318	0.0116776	0.154689		Srsf9	-0.210177	7.24917	10.786	0.00313605	0.0418758		Picalm	-0.235368	5.38213	10.2696	0.00466467	0.0596938		Pink1	-0.527378	3.91722	10.8205	0.0112701	0.136356		Med10	-0.233834	4.72638	7.13993	0.0157305	0.208017		Tcp11l2	0.779489	2.77224	8.14194	0.0177309	0.233425		Hoxb4
AI480526	0.407548	4.38167	9.7095	0.0111408	0.153425		Btbd2	-0.309163	3.99107	9.0102	0.0117585	0.15554		Gm10282	-0.72299	1.84433	10.7855	0.00313663	0.0418758		Smap1	-0.178864	7.21973	10.2689	0.00466582	0.0596938		Hint2	-0.145128	6.18812	9.08022	0.0112801	0.136356		Gmpr	0.194739	5.50125	7.12857	0.0158011	0.208692		Mirt1	0.828438	2.33195	8.01075	0.0177733	0.233694		Snx11
Mapkapk2	0.257167	5.86338	9.70059	0.0111577	0.153425		Hist1h3e	-0.271553	4.74024	9.00694	0.0117701	0.15554		Gm46224	1.15693	1.28269	11.3318	0.00313917	0.0418758		Bahd1	0.521434	2.55133	10.2675	0.00466813	0.0596938		Spire1	-0.197791	6.77322	9.1516	0.0113011	0.136356		Dnajc9	-0.174059	7.37883	7.12561	0.0158195	0.208692		Rpl10-ps3	0.263571	5.23702	7.66053	0.0178048	0.233694		Ddx39
Fam169b	-0.714273	1.51601	9.69965	0.0111605	0.153425		Mki67	-0.341365	6.88066	9.00596	0.0118113	0.155637		Ccne2	-0.392251	4.45791	11.2341	0.00314884	0.0419543		Samd9l	0.464369	5.17409	13.3376	0.00467861	0.0597263		Psmb4	-0.13428	8.63267	9.06831	0.0113208	0.136356		Scamp3	0.18088	5.95806	7.1173	0.0158714	0.208913		Nrg4	0.441031	2.64427	7.65871	0.0178154	0.233694		Pla2g4a
Gm11772	0.630612	1.47232	9.69341	0.0111794	0.153425		Hdac7	0.271553	4.72113	8.98548	0.0118464	0.155637		Znrf1	0.254277	5.46224	10.7701	0.00315453	0.0419798		B230208H11Rik	-0.587372	2.38491	10.2538	0.00469051	0.0597263		Ccdc34	-0.157937	7.22988	9.06136	0.0113447	0.136356		Nfkb2	0.418905	2.67668	7.11467	0.0158879	0.208913		Naip2	0.446682	2.91251	7.60824	0.0181129	0.237229		Clec10a
Hist1h2ak	-0.51985	2.43766	9.69149	0.0111853	0.153425		Ttk	-0.492463	3.56164	9.07391	0.0118509	0.155637		Slc18a2	0.230697	6.41605	10.7625	0.00316345	0.0420482		Psmd14	-0.199021	6.72797	10.2538	0.00469056	0.0597263		Avpi1	0.368681	2.73942	9.05918	0.0113521	0.136356		Lsm10	0.206507	5.48083	7.10835	0.0159276	0.208913		E2f2	0.365133	3.18471	7.5986	0.0181703	0.237229		Gpr141
Srsf3	-0.332524	9.2076	9.75271	0.0111871	0.153425		Yeats4	-0.238686	6.81293	8.97978	0.0118668	0.155637		Src	1.20581	0.835734	10.7789	0.00318225	0.0421849		Zfp810	0.54309	2.31901	10.2523	0.0046931	0.0597263		Clspn	-0.154633	6.54468	9.05735	0.0113584	0.136356		Rasa1	-0.186704	5.8656	7.10797	0.01593	0.208913		Tmem53	0.885807	0.349662	7.59842	0.0181714	0.237229		B230217O12Rik
Mt2	-0.749113	1.63255	9.68649	0.0112005	0.153425		Zfhx3	0.406802	3.49305	8.97888	0.01187	0.155637		Atpif1	-0.196105	10.1741	10.745	0.00318415	0.0421849		Kctd21	1.44341	-0.120594	10.2424	0.00470935	0.0598615		Tmem201	0.262639	3.35067	9.05733	0.0113585	0.136356		Itgb3bp	-0.239148	5.11539	7.10776	0.0159313	0.208913		Nfic	-0.190701	6.57946	7.59596	0.0181861	0.237229		Rnf130
Nelfcd	-0.271145	4.68844	9.68617	0.0112014	0.153425		Trim59	-0.301722	4.89143	8.9717	0.0118957	0.155637		Tcf3	-0.221389	5.86017	10.7441	0.00318513	0.0421849		Casp4	0.480274	2.82057	10.2347	0.0047221	0.0599058		Atp6v0d1	-0.189593	5.13525	9.04172	0.0114123	0.136435		Scd2	0.33322	5.97719	8.24538	0.0159869	0.209392		Cep68	0.277233	4.34489	7.59474	0.0181934	0.237229		Dtx3l
Dynlt1f	-0.395743	5.01096	9.79638	0.0112115	0.153425		Tef	0.324837	3.35659	8.97011	0.0119014	0.155637		Gm1604a	-0.56419	2.52125	10.7201	0.00321374	0.0425132		Rab4a	-0.186812	6.10112	10.228	0.00473315	0.0599058		Trim10	-0.405326	3.40658	9.25368	0.0114181	0.136435		Zfp958	-0.347	3.52908	7.08346	0.0160849	0.209953		Prmt3	-0.276008	5.20099	7.57588	0.0183066	0.238265		Decr2
Bcl7c	-0.229455	7.43776	9.68039	0.011219	0.153425		Smim20	-0.276975	5.38721	8.96888	0.0119058	0.155637		Mtcp1	0.484306	3.09106	10.7031	0.00323408	0.0427313		Cebpzos	-0.219246	5.36845	10.2254	0.00473748	0.0599058		Prr13	-0.175311	6.01837	9.03931	0.0114207	0.136435		Ccr2	1.12598	0.331176	7.07745	0.0161232	0.209953		Zfp326	-0.215451	5.93981	7.57427	0.0183164	0.238265		Slc22a15
2004-09-01	0.639518	2.51401	9.67355	0.0112399	0.153528		Car2	-0.70296	7.27937	10.6698	0.0119146	0.155637		Calr	-0.201618	9.13494	10.6989	0.00323911	0.042747		Ankrd26	-0.248482	4.9568	10.2253	0.0047377	0.0599058		Rpl10a	-0.124467	11.922	9.03787	0.0114257	0.136435		Bst2	0.496122	6.95288	10.5103	0.0161245	0.209953		Il1rl2	0.645955	1.01151	7.56443	0.0183758	0.238592		Nme6
Cdca5	-0.63423	3.81971	10.1367	0.0113259	0.154519		Pebp1	-0.280801	9.26163	8.96527	0.0119188	0.155637		Sfr1	-0.197076	7.75485	10.6846	0.00325643	0.0429246		Nrros	0.220368	5.52673	10.2227	0.00474201	0.0599058		Hist1h2ab	-0.326424	5.58996	10.332	0.0114469	0.136435		Cops6	-0.192041	6.75634	7.07686	0.0161269	0.209953		Slc7a8	0.325358	3.57048	7.56039	0.0184003	0.238592		Ubash3a
Nr4a2	-0.777212	2.16291	9.63588	0.0113658	0.15488		Setd7	0.295355	5.1265	8.95329	0.011962	0.156016		Erp29	-0.199598	7.48675	10.6651	0.00328019	0.0431158		Ttc21b	0.477158	2.97543	10.2199	0.00474657	0.0599058		Gphn	0.291854	3.5137	9.03001	0.011453	0.136435		Mat2a	0.193833	8.19807	7.07487	0.0161396	0.209953		Tfdp2	-0.23984	5.63897	7.5593	0.0184069	0.238592		Apaf1
Crtc3	0.251574	5.50092	9.62602	0.0113862	0.154974		Il6st	0.435098	3.28898	8.94207	0.0120026	0.15636		Higd1a	-0.280038	7.1013	11.7467	0.00328226	0.0431158		Calm3	-0.176069	8.26503	10.2073	0.0047677	0.0600556		Map7d1	0.442659	2.69673	9.06975	0.01146	0.136435		Rps6ka3	0.231806	4.9731	7.07413	0.0161443	0.209953		C1qtnf12	-0.211801	4.84766	7.55378	0.0184404	0.238744		Hsd17b12
Dbndd2	0.788665	0.906479	9.61627	0.0114165	0.155203		Leng8	0.268837	4.73324	8.93065	0.0120441	0.156715		Ppie	-0.221573	6.55667	10.6631	0.00328258	0.0431158		Hist1h3c	0.294102	6.17684	11.4144	0.00476972	0.0600556		Tmem50a	-0.146157	6.92393	9.01767	0.0114959	0.136701		Tle4	-0.222638	4.94168	7.0631	0.0162149	0.210622		Sema4a	0.792602	1.26916	7.54414	0.0184992	0.239221		Psip1
Arhgap23	0.315021	3.91475	9.59993	0.0114676	0.155529		Chchd6	-0.324719	5.34631	8.92357	0.0120699	0.156866		Atp5j	-0.210285	8.95315	10.6374	0.00331421	0.04348		Stxbp5	0.291927	5.02522	10.2619	0.00477663	0.0600615		Psmd8	-0.131262	7.55753	9.00843	0.0115282	0.136747		Eno3	-0.415749	3.20961	7.05812	0.0162469	0.210787		Edem2	0.185159	5.96715	7.52268	0.0186307	0.240459		Macrod2
Mboat7	0.26384	4.53565	9.59522	0.0114823	0.155529		Arhgef10l	0.824653	0.520423	8.91638	0.0120962	0.157022		Rgs18	-0.195814	7.89018	10.6335	0.00331899	0.0434913		Dld	-0.226669	5.66118	10.1966	0.00478556	0.0600615		Sp3os	0.195775	4.38637	9.00761	0.0115311	0.136747		Hspa5	-0.179733	9.34761	7.05173	0.016288	0.210868		Prg3	-1.16469	0.737964	7.60403	0.018647	0.240459		Mtfr1l
S1pr1	0.551329	3.71615	9.78039	0.0114973	0.155529		Atp5k	-0.413025	7.71962	9.03897	0.0121414	0.157296		Snhg20	0.302577	5.13401	10.7458	0.00332687	0.0435432		Manbal	-0.289145	4.5252	10.1957	0.0047871	0.0600615		Wsb2	-0.262159	3.92366	9.00489	0.0115406	0.136747		Anp32a	-0.164324	8.49377	7.05119	0.0162915	0.210868		Acyp2	-0.525533	1.98689	7.51661	0.0186681	0.240459		Slc2a6
Trim62	0.698025	0.926348	9.58395	0.0115177	0.155529		Poc1a	-0.38148	3.72858	8.90083	0.0121532	0.157296		Cyp51	0.302997	4.93289	10.6281	0.00333316	0.0435673		Trip10	0.419284	3.02671	10.1878	0.00480047	0.0600882		Gm30025	-0.39749	2.14092	9.00083	0.0115548	0.136755		Gltp	-0.186277	5.74933	7.04588	0.0163258	0.210995		Adk	-0.264687	6.06315	7.51422	0.0186829	0.240459		Acot1
Zfp369	0.269501	4.4068	9.58337	0.0115195	0.155529		Klc4	0.350702	3.08545	8.89895	0.0121601	0.157296		Rpl6	-0.192386	11.9759	10.6648	0.00333848	0.0435673		Sdhc	-0.202409	6.54181	10.1877	0.00480051	0.0600882		Wsb1	0.261838	3.85869	8.98395	0.0116143	0.137025		Tram1	-0.163319	7.26176	7.04128	0.0163556	0.210995		Pign	0.210808	4.42893	7.51051	0.0187058	0.240472		Lpp
Ccnb1	-0.565768	5.12426	10.5113	0.0115345	0.155529		Snap23	0.321378	5.1233	8.89076	0.0121903	0.1574		Rpl15	-0.167881	12.1941	10.6162	0.00334047	0.0435673		Hras	-0.232181	6.18023	10.2107	0.00480941	0.0601026		Sh2d4a	-0.712595	5.40917	14.2212	0.0116195	0.137025		Zfp652os	-0.969153	0.430773	7.0401	0.0163632	0.210995		Wdr34	0.280067	3.90399	7.5035	0.0187492	0.240501		Fads2
Prdx1	-0.394887	8.62554	9.77072	0.0115486	0.155529		Hist1h1b	-0.57549	7.3241	9.97971	0.0121971	0.1574		Mif	-0.35503	9.045	13.827	0.00335113	0.043655		Ptpra	-0.191373	6.73742	10.1804	0.00481294	0.0601026		Nfyb	-0.161339	5.96057	8.97623	0.0116416	0.137025		Unc119	-0.176968	8.07217	7.03781	0.0163781	0.210995		Bcl2l1	0.375878	2.91848	7.50304	0.018752	0.240501		Dync1h1
Pglyrp1	-0.301622	4.69975	9.57411	0.0115487	0.155529		Mgst2	1.07786	4.5899	12.4417	0.0122575	0.1574		Fcer1a	2.19977	4.30593	34.5515	0.00335795	0.0436927		Spag9	0.186457	6.17997	10.171	0.00482879	0.0602299		Psph	0.178811	5.34379	8.97553	0.0116441	0.137025		Gpx1	-0.161635	9.36719	7.0332	0.016408	0.211133		2900060B14Rik	-0.413762	2.30923	7.49134	0.0188248	0.240814		Agpat5
Sumo2	-0.255403	9.30411	9.56702	0.0115711	0.15555		Me2	-0.318895	5.30762	8.8724	0.0122584	0.1574		Fam104a	-0.189422	7.3567	10.5878	0.00337604	0.0438451		Ipmk	-0.255322	4.85052	10.1528	0.00485983	0.060493		Bmpr2	0.439681	2.11596	8.97506	0.0116457	0.137025		Arhgap6	-0.199486	6.33055	7.02639	0.0164523	0.211427		Polg	0.30719	3.73234	7.48584	0.0188591	0.240814		Paox
Stat5b	0.2704	5.35315	9.56506	0.0115773	0.15555		Ankfy1	0.27297	4.38597	8.87181	0.0122606	0.1574		Carnmt1	-0.25995	6.21793	10.7668	0.00337755	0.0438451		Cox6c	-0.232381	9.15189	10.2392	0.00486596	0.060493		Fbxl20	-0.306819	2.8475	8.97069	0.0116612	0.137047		Ptpn18	0.164011	8.45106	7.02378	0.0164694	0.211427		Pcgf2	0.499083	2.09422	7.4843	0.0188687	0.240814		Sema4d
Mbtps2	0.257799	4.20094	9.55353	0.0116139	0.155846		Syce2	-0.360748	7.20643	8.88109	0.0122646	0.1574		Sae1	-0.212865	6.97078	10.5635	0.00340686	0.044174		Sfpq	-0.176639	8.33038	10.1486	0.00486693	0.060493		Eva1b	1.07078	-0.151315	8.9569	0.0117103	0.137323		Mbnl2	-0.200168	5.71438	6.98245	0.0167417	0.214423		Atxn7l3b	-0.182861	7.32016	7.48398	0.0188707	0.240814		Galnt3
Tfpi	-0.478978	4.46001	9.7535	0.0116265	0.155846		Enpp1	0.649055	1.45063	8.86973	0.0122683	0.1574		Mob3a	0.249333	5.12159	10.5332	0.00344569	0.0445799		Aarsd1	-0.19759	6.40634	10.1362	0.00488816	0.0606572		Pex6	-0.244131	4.07502	8.95641	0.011712	0.137323		2300009A05Rik	0.204019	5.60808	6.98245	0.0167417	0.214423		U2surp	-0.208371	7.29286	7.47812	0.0189074	0.240814		1700037H04Rik
Ifi35	0.380672	5.36372	9.66627	0.0116447	0.155852		Lyplal1	-0.628348	1.2138	8.85524	0.0123224	0.15791		Fndc3a	0.238248	5.4115	10.5328	0.0034462	0.0445799		Adgrg3	0.331661	4.89851	10.6111	0.00489983	0.0606572		Jak1	-0.154712	6.67039	8.94291	0.0117603	0.137606		Kcnq1ot1	0.202078	8.59482	6.99364	0.0168434	0.215474		Ube2h	0.407803	3.6369	7.53307	0.0189085	0.240814		Nutf2-ps1
Leng8	0.262562	5.32672	9.54094	0.011654	0.155852		Sh3d19	0.522101	2.59703	8.84594	0.0123572	0.158173		Osgep	-0.211296	6.46351	10.5272	0.00345338	0.0446057		Mrpl12	-0.198331	7.91991	10.1278	0.00490264	0.0606572		Mageh1	0.934854	0.288884	8.94201	0.0117635	0.137606		Prr11	0.329616	3.66323	6.95381	0.0169335	0.216374		Mapre2	-0.20081	5.37788	7.46582	0.0189846	0.241369		Tnik
Rnf167	0.268383	5.0998	9.53252	0.0116809	0.15603		Zmym1	-0.283363	4.07394	8.83495	0.0123986	0.158517		Slc25a3	-0.186472	9.21563	10.524	0.00345762	0.0446057		Hist3h2a	-0.444794	4.15549	10.9205	0.00490292	0.0606572		Exoc4	0.215441	4.62727	8.93533	0.0117875	0.137727		Usp50	0.388478	3.28842	6.94373	0.0170015	0.216991		Mbd6	0.243785	4.19482	7.46398	0.0189962	0.241369		Slfn8
Eid1	-0.213298	7.11758	9.52347	0.0117099	0.156084		Glcci1	-0.752589	1.10742	8.80639	0.0125068	0.159715		Hmgcr	0.233407	5.78892	10.5219	0.00346023	0.0446057		Lias	-0.22452	5.24226	10.1149	0.00492493	0.0607338		Btbd2	-0.243074	3.90124	8.9271	0.0118171	0.137912		Slc39a6	0.276821	4.15161	6.93842	0.0170375	0.217199		Mef2c	-0.32249	7.32398	7.57563	0.0190316	0.24138		H2-Oa
Tmem82	0.981061	1.3768	9.52189	0.0117253	0.156084		Herc6	0.552944	3.88992	9.22905	0.0125327	0.15986		Hsd17b10	-0.203063	6.79506	10.4977	0.00349183	0.0449609		Skil	0.349184	3.5499	10.1111	0.00493166	0.0607338		A630001G21Rik	0.339016	2.95596	8.91819	0.0118493	0.138037		Cbr4	-0.278859	3.72904	6.92288	0.0171433	0.218294		Slc35b2	-0.256076	5.61301	7.45366	0.0190614	0.24138		Psap
Prdm15	0.37185	3.14947	9.51859	0.0117256	0.156084		Haus1	-0.351055	5.23519	8.80482	0.0125517	0.159895		Usp2	0.676579	1.95637	10.4909	0.00350074	0.0450004		Fech	-0.284354	4.38623	10.1082	0.00493662	0.0607338		Bola3	-0.142021	8.21037	8.91492	0.0118611	0.138037		Sucla2	-0.234729	5.66431	6.92204	0.0171796	0.218332		Trim34a	0.469772	3.39667	7.57568	0.0190633	0.24138		Pmvk
Tom1	0.538678	2.22406	9.51284	0.0117441	0.156149		Cryab	-1.18812	0.438254	8.79663	0.012583	0.159895		Gtf2h5	-0.210916	7.09967	10.4861	0.00350691	0.0450004		Rps17	-0.175212	11.4369	10.1079	0.00493709	0.0607338		Pak1	0.466078	2.62568	8.97357	0.011869	0.138037		Smco4	0.200944	6.34289	6.91459	0.0172	0.218332		Kcnn4	-0.208205	5.26901	7.44512	0.0191154	0.241581		Clstn3
Ywhaq	-0.342207	7.86195	9.50864	0.0117739	0.156365		Sos2	0.352813	4.44393	8.78578	0.0125855	0.159895		Lfng	0.735218	1.83524	10.486	0.00350705	0.0450004		U2af1	-0.193972	8.10566	10.1076	0.00493761	0.0607338		B230354K17Rik	0.27739	3.22789	8.90185	0.0119086	0.138286		Cenpk	-0.212639	5.40307	6.91373	0.0172059	0.218332		Usp46	-0.251917	3.83147	7.44389	0.0191233	0.241581		Cd274
Slc27a1	0.410564	2.97792	9.4783	0.011856	0.156868		Man1c1	0.555236	2.01403	8.78371	0.0125935	0.159895		Wwc2	0.292479	4.56758	10.4694	0.003529	0.0451689		Hnrnpab	-0.1861	9.10411	10.099	0.00495268	0.0607968		Stt3b	-0.172958	6.14299	8.89736	0.0119249	0.138286		Gm26982	-0.77485	0.721782	6.90693	0.0172527	0.21851		Gpr141	0.776044	1.65404	7.45203	0.0191477	0.24161		Ltbp3
Prdx2	-0.213348	8.79201	9.47829	0.0118561	0.156868		Selenoh	-0.297689	8.1108	8.77844	0.0126137	0.159967		Apoc1	-0.566958	3.00622	10.5387	0.00353	0.0451689		Agpat5	-0.217752	6.4719	10.0981	0.00495415	0.0607968		Ccdc15	-0.260513	3.52409	8.89553	0.0119316	0.138286		Irf2bpl	0.625864	1.61065	6.90591	0.0172597	0.21851		Itih5	-0.306544	4.84325	7.44543	0.0191896	0.241657		Abca7
Dynlrb1	-0.201857	7.03475	9.47614	0.0118631	0.156868		Slfn5	2.21552	3.24469	14.1675	0.012638	0.160042		Mttp	-0.565612	2.79815	10.4668	0.00353238	0.0451689		Lsp1	0.772413	1.48293	10.0919	0.00496503	0.0608601		Hagh	-0.272549	6.06772	9.71002	0.0119513	0.138339		Trim26	0.410529	2.90212	6.90271	0.0172817	0.218537		Irf7	1.31553	2.69218	9.11398	0.019197	0.241657		Rtl5
Nfu1	-0.213439	6.538	9.46917	0.0118858	0.156868		Neurl3	0.616334	4.71134	9.94048	0.0126573	0.160042		Adarb1	0.869655	1.40882	10.4539	0.00354952	0.0453359		Cep164	-0.379433	3.43477	10.0803	0.00498537	0.0610393		Higd2a	-0.130327	6.74921	8.88452	0.0119718	0.138339		Lmo2	-0.165379	8.94679	6.8882	0.0173821	0.219141		Qdpr	-0.240029	6.4369	7.42906	0.0192177	0.241657		Cul1
Hck	1.00714	0.979494	9.4679	0.01189	0.156868		Cdca3	-0.347149	5.73647	8.77576	0.0126632	0.160042		Fundc2	-0.197149	7.5355	10.4442	0.00356254	0.04545		Mdh2	-0.199006	8.12111	10.0746	0.0049954	0.0610919		Rps20	-0.118527	12.7491	8.88298	0.0119775	0.138339		Grhpr	-0.258083	4.39528	6.88528	0.0174023	0.219141		Rtf1	-0.194934	7.12064	7.42294	0.0192568	0.241871		Tlk1
Gm20300	0.553834	2.21528	9.46507	0.0118992	0.156868		Rab20	0.552058	1.62648	8.75138	0.0127183	0.160123		Atp5l	-0.197665	9.13204	10.4384	0.00357028	0.0454562		Rpn2	-0.186315	6.81592	10.0709	0.00500201	0.0611025		Morf4l2	-0.128386	7.7978	8.8759	0.0120035	0.13848		Il4ra	0.691245	2.26656	7.23935	0.0174088	0.219141		Pithd1	-0.209181	4.55605	7.41758	0.0192912	0.241982		Cux1
Manba	0.327411	3.75191	9.46261	0.0119073	0.156868		Il3ra	0.246039	5.52489	8.75134	0.0127185	0.160123		Cdc42	-0.200497	8.27999	10.4359	0.00357365	0.0454562		Pxmp2	-0.429806	3.84254	10.2546	0.00501682	0.0612132		Ppp6r1	0.196787	5.59912	8.85982	0.0120627	0.138898		Efnb1	-0.349302	3.38958	6.88429	0.0174092	0.219141		Zfp367	-0.231629	4.59958	7.41089	0.0193342	0.241982		Yif1a
Pnisr	0.262272	7.93708	9.45628	0.0119281	0.156962		Mfge8	0.268615	4.8416	8.74589	0.0127397	0.160123		Sirt3	0.208855	6.50347	10.4301	0.00358145	0.0454562		Sell	0.656607	2.12286	10.0591	0.00502284	0.0612165		Bcas3	-0.281405	3.41308	8.85858	0.0120673	0.138898		Hoxb4	0.292225	3.82719	6.87692	0.0174606	0.21917		Spice1	0.259831	4.14266	7.40707	0.0193588	0.241982		Pole4
Tmem141	0.262679	4.21943	9.44279	0.0119725	0.157221		Inppl1	0.776632	0.689086	8.74583	0.0127399	0.160123		Hnrnpa3	-0.201315	9.19106	10.4258	0.00358715	0.0454562		Tcrg-C1	3.54554	2.37234	26.2237	0.00503062	0.0612414		Timm21	-0.210789	5.72221	8.84484	0.0121182	0.139235		Osbpl9	0.231311	4.44532	6.87582	0.0174682	0.21917		Parp14	0.682922	4.44209	8.4579	0.0193739	0.241982		Cenpq
4930513N10Rik	-0.74944	1.27051	9.43592	0.0119951	0.157221		Cks1b	-0.331546	7.6912	8.74464	0.0127445	0.160123		Apool	-0.265358	5.03649	10.4236	0.00359012	0.0454562		Meis1	0.535907	5.5664	15.4117	0.0050396	0.0612807		Zcchc3	-0.25016	3.63973	8.8432	0.0121243	0.139235		Agps	0.238365	4.4458	6.87537	0.0174714	0.21917		Sumo2	-0.229877	9.50755	7.40436	0.0193763	0.241982		Zfp760
Fry	0.286334	4.02707	9.43511	0.0119978	0.157221		Sla2	0.715564	1.04925	8.74147	0.0127569	0.160123		BC049715	-1.04294	0.942403	10.4235	0.00359037	0.0454562		Glo1	-0.191519	6.85376	10.0347	0.00506637	0.0615358		Hebp1	-0.354431	7.2046	11.5392	0.012195	0.139265		Tanc2	-0.392346	2.80171	6.86462	0.0175466	0.219863		Gpn2	0.264382	3.9387	7.40086	0.0193988	0.241987		Rnasel
Gm15706	-0.538637	3.88793	9.63002	0.0120133	0.157221		Prim1	-0.350276	5.85027	8.74551	0.0127805	0.160237		Dnaja3	-0.305738	4.56259	10.4225	0.00359166	0.0454562		Ifrd2	-0.18526	6.59473	10.0234	0.00508656	0.0616593		Kif21b	0.686763	0.987953	8.82267	0.0122008	0.139265		Ppfibp2	-0.601187	1.62977	6.86157	0.017568	0.21988		C1ra	-0.744561	1.02637	7.38969	0.0194711	0.242613		Nr1d1
Gsta4	-0.36136	3.92307	9.42957	0.0120161	0.157221		E130307A14Rik	-0.390399	2.61971	8.72948	0.0128037	0.160345		Ndufa5	-0.242637	7.17464	10.7536	0.00359831	0.0454885		Mgll	-1.03538	1.61886	10.4937	0.00509026	0.0616593		Arrdc3	-0.42804	2.33317	8.82073	0.0122081	0.139265		Trim47	0.230693	4.63622	6.84698	0.0176709	0.220916		Sfpq	-0.212212	8.26626	7.37993	0.0195346	0.243127		Eif4h
Pde2a	0.618595	2.26353	9.42148	0.012043	0.157393		Ptch1	0.329474	3.66817	8.72471	0.0128224	0.160397		Vrk1	-0.215154	6.35055	10.4122	0.00360563	0.0455293		Prkra	-0.237938	5.44617	10.0193	0.0050939	0.0616593		Dctn4	-0.210364	5.30982	8.81863	0.012216	0.139265		Ak6	-0.243924	5.85774	6.93872	0.0177862	0.222106		Nsf	0.215492	4.82293	7.37609	0.0195596	0.243162		Nuak2
Ier3ip1	-0.225129	6.52963	9.41067	0.012079	0.157685		Macrod1	-0.328032	5.21105	8.71707	0.0128524	0.16059		Ehd2	-1.28884	0.579798	10.3853	0.00364224	0.0459394		Epha7	-0.731565	1.53524	10.0085	0.00511334	0.0618056		Mrps26	-0.12336	7.4893	8.81652	0.0122239	0.139265		Fam53c	-0.386289	2.89669	6.82402	0.0178341	0.22245		Ring1	0.216415	4.42901	7.37188	0.0195871	0.243226		Cd82
Cracr2b	0.832336	1.49229	9.40495	0.012098	0.157755		Snapc3	0.326275	3.72731	8.71257	0.0128701	0.160629		Smpd4	-0.326142	4.13663	10.3685	0.00366533	0.0461782		Gm20300	0.716345	1.44527	10.0062	0.00511759	0.0618056		Nfic	0.237325	4.58539	8.81575	0.0122268	0.139265		Hmgn3	-0.192868	6.31774	6.79838	0.0180183	0.224494		Rnf187	-0.231348	6.83624	7.34864	0.0197396	0.244843		Lrrc8c
Timm50	-0.336925	5.93099	9.40488	0.0121148	0.157795		Cst7	0.341288	6.50123	8.71398	0.0129041	0.160871		Reep2	0.804219	1.79784	10.3583	0.00368157	0.0462868		Tyms	-0.188653	6.4348	9.9894	0.00514809	0.0619895		Slc29a1	-0.169521	6.59071	8.81506	0.0122294	0.139265		Lfng	0.584674	1.74369	6.79069	0.018074	0.224719		Rhbdf2	0.707434	1.19359	7.34185	0.0197845	0.244897		Tmem108
Pcbd2	-0.29085	5.83459	9.38629	0.0121606	0.158076		Rfc2	-0.247039	7.52992	8.69903	0.0129236	0.160884		Ccnd3	0.191836	7.1888	10.3562	0.00368228	0.0462868		Stx2	-0.219978	5.96129	9.98867	0.00514942	0.0619895		Atp5a1	-0.114908	9.3022	8.80608	0.0122632	0.139265		Lrp8	0.272453	4.10564	6.78765	0.0180961	0.224719		Dnlz	-0.266343	5.79492	7.33694	0.019817	0.244897		Rbmx2
Tbxa2r	-0.402503	3.25844	9.37822	0.0121877	0.158076		Fgd3	0.452177	2.48589	8.69555	0.0129374	0.160884		Gale	-0.569175	2.68883	10.3433	0.00370024	0.0464599		Prelid1	-0.206875	6.95329	9.9882	0.00515028	0.0619895		Rfc3	-0.218241	6.06595	8.91354	0.0122853	0.139265		Ilk	-0.185445	6.23996	6.78201	0.0181371	0.224719		H2-Ab1	-0.227146	5.21644	7.33559	0.0198259	0.244897		Flt3
Nup133	-0.392703	4.27854	9.37686	0.0121923	0.158076		Nab2	0.469747	2.49243	8.69261	0.0129491	0.160884		Cdk4	-0.237256	8.07316	10.6497	0.00371888	0.0465632		Coro2a	0.767064	2.22932	10.5252	0.00517535	0.0622203		Brca1	-0.202413	4.81899	8.79976	0.012287	0.139265		Lcor	-0.311299	4.11909	6.77816	0.0181651	0.224719		Stard6	-0.85937	0.524024	7.33445	0.0198335	0.244897		Unc93b1
Hmgb2	-0.378054	9.86707	9.8535	0.0121972	0.158076		Slc35e4	0.511968	2.37586	8.68335	0.0129859	0.160891		Sumo1	-0.199024	7.34931	10.3285	0.00372088	0.0465632		Zbtb46	-0.702195	2.29434	10.0134	0.00518113	0.0622203		Crtc3	0.21288	4.1588	8.7993	0.0122887	0.139265		Slc25a38	-0.340619	3.29843	6.77803	0.0181661	0.224719		Hs2st1	-0.220171	4.53844	7.32532	0.0198941	0.245218		Fnbp4
Tmem71	0.574447	4.73433	10.1672	0.0122153	0.158076		Aip	0.274857	5.62061	8.68267	0.0129886	0.160891		Tmem238	-0.26786	5.55726	10.3437	0.00372103	0.0465632		Rpl7a	-0.195613	11.001	9.93158	0.00525464	0.063032		Jak2	-0.246068	4.38027	8.79818	0.0122929	0.139265		2005-03-01	0.189738	6.09099	6.77623	0.0181793	0.224719		Per1	0.491089	2.05643	7.32378	0.0199044	0.245218		Atp6ap2
Osbpl5	0.564429	2.92699	9.36898	0.0122189	0.158076		Pdcd1lg2	0.898878	0.250435	8.68098	0.0129953	0.160891		Bri3bp	-0.209894	6.58347	10.3252	0.00372552	0.046564		Gpr183	1.72881	2.50065	18.7736	0.00526595	0.0630966		Etv6	0.285603	4.09733	8.80283	0.0123384	0.139272		Hist1h3a	-0.430519	3.92627	7.26545	0.0182006	0.224719		Ftl1	-0.20145	9.77055	7.30847	0.0200067	0.245614		Siah1b
Mgat5	0.224804	5.33377	9.36133	0.0122448	0.158084		Cyp51	0.252075	4.56034	8.67599	0.0130152	0.160891		Rnf180	0.491273	2.82706	10.3224	0.00372947	0.046564		2900060B14Rik	-0.491375	2.83675	9.91571	0.00528431	0.0631449		Uqcrc1	-0.148014	7.87144	8.78355	0.0123484	0.139272		Pqbp1	0.199038	5.33361	6.77102	0.0182173	0.224719		Tcp11l1	0.262302	4.20377	7.30797	0.02001	0.245614		Dleu7
Ppp1ca	-0.223839	8.17907	9.36067	0.012247	0.158084		Ube2h	0.424246	4.3273	8.76389	0.0130227	0.160891		Nudt1	-0.250215	5.43179	10.3171	0.00373695	0.0466049		Tmx1	-0.210125	5.82698	9.914	0.00528752	0.0631449		Rad17	-0.192666	5.42544	8.77916	0.0123651	0.139272		Aco2	-0.167194	6.4541	6.76972	0.0182268	0.224719		Prdx6	-0.281843	8.18182	7.30716	0.0200154	0.245614		Crebrf
Vdac1	-0.292707	7.49535	9.35538	0.012265	0.158117		Dtd1	-0.242784	6.44656	8.66718	0.0130505	0.160931		Ms4a6b	0.520062	2.68676	10.3025	0.0037576	0.0466754		Prkd2	0.437601	3.07445	9.90933	0.0052963	0.0631449		U2surp	-0.12536	7.65393	8.77454	0.0123826	0.139272		Prkcb	-0.877371	0.45536	6.7678	0.0182409	0.224719		Gas2	-0.400513	2.34412	7.30503	0.0200297	0.245614		Nup107
Daglb	0.325307	3.48566	9.35183	0.012277	0.158117		Depdc1b	-0.414905	2.28185	8.66601	0.0130551	0.160931		Supt16	-0.213512	7.9986	10.3019	0.00375847	0.0466754		Ndufc1	-0.239397	7.41118	10.2131	0.00530607	0.0631449		Stx3	0.716862	1.49278	8.81153	0.0123931	0.139272		Trem2	-0.731937	1.23387	6.76408	0.0182682	0.224803		4933406P04Rik	-0.93294	0.603435	7.3022	0.0200487	0.245614		Daglb
Selenon	0.265575	4.0144	9.34534	0.0122991	0.158138		Hspb6	-0.827928	0.209602	8.65236	0.01311	0.161336		Apobec3	0.194424	6.91588	10.3016	0.00375881	0.0466754		Ppic	0.431534	2.78252	9.90315	0.00530795	0.0631449		Uvssa	-0.258431	3.35542	8.7706	0.0123977	0.139272		Coro1a	-0.173253	7.37106	6.7609	0.0182915	0.224839		Cstf2t	-0.246061	3.76811	7.28208	0.0201845	0.246555		Lrr1
Zc3h12a	0.455137	3.07194	9.34327	0.0123062	0.158138		Kcnk5	0.648904	1.70718	8.65052	0.0131174	0.161336		Cox7c	-0.205431	9.28309	10.3012	0.0037594	0.0466754		Aimp1	-0.192587	7.65197	9.90189	0.0053103	0.0631449		Rpl11	-0.111764	12.2408	8.76957	0.0124016	0.139272		Fbxo44	0.792342	1.00987	6.7507	0.0183668	0.225511		Hacd1	-0.265365	5.90009	7.28137	0.0201893	0.246555		Tlr2
Ski	0.303483	4.38618	9.33539	0.0123331	0.158307		Tiparp	0.278217	4.15921	8.64494	0.0131399	0.161433		Pgls	-0.192	8.416	10.2966	0.00376591	0.0467041		Fbxl5	0.272558	4.41594	9.90127	0.00531148	0.0631449		Usp45	-0.229971	4.65377	8.76885	0.0124044	0.139272		Diaph3	-0.177827	5.94874	6.74271	0.0184259	0.225985		Ubtd1	0.313731	3.17461	7.28079	0.0201932	0.246555		Gsdme
Cnbd2	0.591489	1.38266	9.3279	0.0123587	0.158384		Lsm4	-0.266256	7.9499	8.61699	0.0132533	0.162637		Parl	-0.236688	5.74735	10.2894	0.00377623	0.0467797		Tmem71	0.599296	2.01589	9.88804	0.00533651	0.0633718		Itpr2	0.412201	2.05078	8.76323	0.0124258	0.139358		Mga	0.177625	6.23512	6.73582	0.0184771	0.226359		Lipt2	-0.34636	3.42762	7.27501	0.0202324	0.2466		Rrbp1
Trim56	0.360906	5.12593	9.37766	0.0123667	0.158384		Slc35f5	0.503335	2.50034	8.61355	0.0132674	0.162637		Prdx6	-0.190892	8.0795	10.2841	0.00378378	0.0468211		Elob	-0.215959	8.69752	9.87883	0.00535401	0.0635088		Pdxk	0.262635	3.87254	8.75431	0.0124601	0.139442		Sf3b5	-0.177046	8.21789	6.73209	0.0185048	0.226447		Klhl2	0.296652	3.52449	7.27361	0.0202419	0.2466		Cry1
Rab26os	-0.301766	4.41084	9.29146	0.0124844	0.159714		Tmpo	-0.274554	7.38809	8.59167	0.0133571	0.16341		Ap2s1	-0.187628	7.42818	10.2807	0.00378858	0.0468284		Nanos3	0.525751	2.35543	9.87498	0.00536135	0.0635251		Xlr4a	-0.6932	1.78631	8.81105	0.0124611	0.139442		AI661453	0.867451	0.768496	6.72716	0.0185416	0.226624		Pdk3	-0.206909	5.32002	7.25098	0.0203964	0.248138		Ptger2
Rpl6	-0.167201	11.98	9.28203	0.0125172	0.159775		Rbm14	-0.287525	4.66176	8.58732	0.013375	0.16341		Pmf1	-0.208852	6.3476	10.2736	0.00379882	0.0469028		Adgrl2	0.288093	5.91329	10.801	0.00536854	0.0635397		Rpgrip1l	-0.326702	3.2295	8.74382	0.0125004	0.139572		Ptprj	-0.324335	3.73244	6.72463	0.0185605	0.226624		Tpp1	0.284727	4.82092	7.24848	0.0204135	0.248138		Foxo1
Tshz3	0.759458	1.24693	9.27743	0.0125332	0.159775		Emd	-0.230098	6.10638	8.58461	0.0133862	0.16341		Cox7b	-0.213244	8.45724	10.2695	0.00380467	0.0469091		2310009B15Rik	-0.28796	5.31451	9.96666	0.00540024	0.0638439		Ikbkb	0.198354	4.79349	8.7407	0.0125124	0.139572		Mpst	0.232188	5.16939	6.71123	0.018661	0.227598		Cisd3	0.264541	3.50822	7.23972	0.0204738	0.248594		Arid3b
Abcg3	-0.90385	2.06762	9.40159	0.0125387	0.159775		Svil	0.27599	4.82062	8.58373	0.0133899	0.16341		Sdhb	-0.205729	7.06954	10.2674	0.00380778	0.0469091		Idh3g	-0.187323	7.33117	9.84607	0.00541677	0.0638785		Hoxa5	1.0302	0.141066	8.74021	0.0125143	0.139572		Atp6v0a1	-0.328476	3.31189	6.70658	0.018696	0.227772		Palm	0.185352	5.38436	7.21276	0.0206605	0.25046		Ubr3
Klhl4	0.598186	2.0604	9.27413	0.0125447	0.159775		Haao	-0.445905	3.08027	8.56553	0.0134653	0.164148		Mtch1	-0.206514	6.8818	10.2583	0.00382081	0.0469863		Gbp2	0.889758	3.10212	13.6099	0.00541943	0.0638785		Stag1	-0.164723	5.61738	8.73577	0.0125314	0.139608		Cul4b	0.252395	4.46507	6.70146	0.0187346	0.22799		Gatm	0.314513	6.59719	7.35306	0.0206753	0.25046		Mvb12a
Ggt5	0.54991	4.155	9.66616	0.0125695	0.159913		Dtd2	-0.284284	4.72327	8.55963	0.0134898	0.164205		Zfhx2	0.390656	3.51785	10.2475	0.00383651	0.0469863		Hist2h4	-1.00946	2.15604	11.3505	0.00542407	0.0638785		Me2	-0.137801	6.4106	8.72895	0.0125578	0.13968		3110040N11Rik	-0.278528	4.43182	6.69793	0.0187613	0.228062		C1rl	0.525624	2.23991	7.20764	0.0206961	0.25046		BC029722
Coq2	-0.274019	5.57454	9.25716	0.0126041	0.160169		Ms4a6b	0.635962	5.31748	10.1155	0.0135011	0.164205		Gabbr1	0.522743	2.76961	10.2464	0.00383804	0.0469863		Timm22	-0.220764	5.4977	9.84069	0.00542715	0.0638785		Ass1	0.420151	5.84264	11.5889	0.0125701	0.13968		Lyn	-0.2229	5.67759	6.6767	0.0189227	0.22977		Bdh1	0.748228	0.954804	7.20022	0.020748	0.25081		Cacna1a
Ndrg1	0.350104	6.12193	9.36945	0.0126175	0.160169		Suv39h1	-0.255221	5.16347	8.55316	0.0135168	0.164205		Uggt1	0.261604	4.94364	10.246	0.00383861	0.0469863		Itgb4	1.00806	0.646362	9.82873	0.00545033	0.0640805		Ndufa9	-0.162683	6.90326	8.72336	0.0125795	0.13968		Armcx3	-0.250781	4.60864	6.67286	0.0189521	0.229873		Zfp608	-0.238111	5.73935	7.19539	0.0207818	0.250942		Prkcz
Ppt1	0.232599	5.21829	9.2332	0.0126886	0.160613		Ly6e	0.22207	9.47797	8.55011	0.0135296	0.164205		Acat1	-0.196988	6.81757	10.2423	0.00384403	0.0469863		Rp9	-0.181821	8.12496	9.82444	0.00545866	0.0640821		Sdhaf2	-0.181486	5.34623	8.71374	0.0126169	0.1398		Psmd8	-0.168	7.81079	6.66524	0.0190106	0.230328		Fgfbp3	-0.437309	1.91639	7.18563	0.0208504	0.251019		Atp5k
Zswim8	0.356876	3.70481	9.22529	0.0127166	0.160613		Slc23a2	0.397851	2.50265	8.53787	0.0135808	0.164361		Pdia6	-0.214124	7.35757	10.242	0.00384448	0.0469863		Ptp4a3	0.216947	5.54225	9.82247	0.0054625	0.0640821		Ptger3	0.515962	1.79327	8.70545	0.0126493	0.1398		Eif2b5	0.19505	5.70799	6.65599	0.0190818	0.230376		Tollip	0.282443	3.15068	7.18432	0.0208597	0.251019		Per3
Wipf1	0.31335	4.92956	9.22505	0.0127174	0.160613		Pdlim7	-0.306846	3.64357	8.5324	0.0136039	0.164361		Shisa8	-0.778718	1.68132	10.238	0.00385025	0.0469863		Bid	-0.311781	4.44908	9.81655	0.00547404	0.0641182		Atp5c1	-0.140864	9.00693	8.70364	0.0126564	0.1398		5031425E22Rik	-0.220792	4.86756	6.6552	0.0190879	0.230376		Nemp1	0.302251	3.87148	7.18255	0.0208721	0.251019		Dock7
Cetn3	-0.289687	7.16458	9.22468	0.0127187	0.160613		Crybg3	0.435236	3.01348	8.53055	0.0136116	0.164361		Rnaseh2b	-0.230724	6.25482	10.2358	0.00385339	0.0469863		Dmwd	-0.274947	4.56982	9.81471	0.00547762	0.0641182		Aldh2	0.157714	7.29081	8.70177	0.0126637	0.1398		Gm10353	0.670763	1.06421	6.65309	0.0191041	0.230376		Adgrg7	-0.344527	2.90497	7.18142	0.02088	0.251019		Sf3b5
Lmna	-0.838199	1.64355	9.21676	0.0127469	0.160613		Tesmin	-0.723249	0.814447	8.52644	0.013629	0.164361		Itsn1	-0.430815	3.28961	10.2346	0.00385516	0.0469863		Atrn	0.359489	3.34735	9.80699	0.00549271	0.0642243		Hipk3	0.24142	3.32616	8.69864	0.0126759	0.1398		Nfrkb	-0.226691	4.51457	6.65025	0.0191261	0.230376		Kcnq3	0.936369	0.582408	7.1751	0.0209247	0.251155		Nhlrc3
Pard3b	-0.35019	3.9702	9.2162	0.0127489	0.160613		Gins4	-0.228183	5.45328	8.52324	0.0136425	0.164361		Paox	0.372385	3.80617	10.2306	0.00386105	0.0469863		Rrm1	-0.190725	6.79688	9.7969	0.00551253	0.0643854		Pih1d1	-0.193211	5.81648	8.69809	0.0126781	0.1398		Etfa	-0.164693	6.58657	6.64656	0.0191547	0.230376		Aip	0.199669	5.58164	7.17333	0.0209372	0.251155		Raph1
D030056L22Rik	-0.286794	5.06341	9.21583	0.0127502	0.160613		Bcl2l2	0.498165	2.46264	8.52315	0.0136429	0.164361		Oosp1	-0.755675	1.60916	10.2281	0.00386468	0.0469863		Adgrl4	0.752181	3.07627	12.1111	0.00555509	0.0648114		Utp4	0.200209	5.47344	8.69376	0.0126951	0.1398		Nudt1	-0.252334	5.32122	6.7113	0.0191591	0.230376		Ppif	-0.207822	5.64705	7.16945	0.0209647	0.251209		Ndufb8
Gdf3	-0.577779	2.2853	9.20705	0.0127815	0.160752		Erap1	0.232241	5.39031	8.52105	0.0136517	0.164361		Alad	-0.242188	5.81923	10.2171	0.00388087	0.0469863		Emid1	0.405349	3.49939	9.76529	0.00557506	0.0649733		Il2rg	0.403295	2.48872	8.69211	0.0127015	0.1398		Efcab7	-0.413732	2.57217	6.6457	0.0191614	0.230376		Dtx3l	0.363608	4.79668	7.35448	0.0211216	0.252355		Elovl5
Dlgap5	-0.524906	4.67995	9.69811	0.0127891	0.160752		Slc38a5	-1.76585	0.235029	8.93225	0.0136619	0.164361		Rab13	0.473781	3.00278	10.2156	0.003883	0.0469863		Mrpl16	-0.187014	6.01028	9.7555	0.0055946	0.0651297		Abcb9	-0.511211	1.93928	8.68264	0.0127388	0.140057		Smc3	-0.153309	8.00854	6.63693	0.0192295	0.230755		Card9	0.236991	4.08878	7.14629	0.0211295	0.252355		Pikfyve
5430416N02Rik	-0.289548	4.39247	9.19996	0.0128068	0.160799		Arhgap27os3	0.795433	0.860836	8.50504	0.0137196	0.164824		Itga5	0.387633	3.66651	10.2151	0.00388374	0.0469863		Afg3l2	-0.242903	5.24988	9.75092	0.00560378	0.0651654		Rffl	-0.222417	3.93116	8.65114	0.0128637	0.14097		Angptl3	-0.753853	0.990741	6.63624	0.0192348	0.230755		Rrm1	-0.197307	7.63308	7.14534	0.0211364	0.252355		Nav2
Jade1	0.226629	5.68348	9.1884	0.0128483	0.161015		Calm3	-0.269932	7.90239	8.50129	0.0137355	0.164824		Ptprc	0.209018	6.635	10.2118	0.00388855	0.0469863		Dynlt3	-0.233486	5.92655	9.7459	0.00561384	0.0652112		Afap1l1	0.918829	0.85945	8.76428	0.0128918	0.14097		Zfp239	-0.32621	3.5886	6.6311	0.0192749	0.230983		Oas1a	0.529668	2.32082	7.14307	0.0211526	0.252355		Ugt1a7c
Lgals8	0.419664	4.70084	9.30501	0.0128733	0.161015		Ikbkb	0.220543	5.66841	8.49808	0.0137492	0.164824		C330018D20Rik	-0.453741	3.15352	10.2107	0.00389021	0.0469863		Mtfr2	0.422247	3.38478	9.73426	0.00563726	0.0653278		Rad9b	-0.546139	1.68126	8.64393	0.0128925	0.14097		Reep4	0.201969	5.09518	6.62531	0.0193201	0.231128		Gm10053	-0.563263	2.06449	7.13764	0.0211915	0.252544		Zfp277
Zfp239	-0.56508	3.31905	9.25815	0.0128808	0.161015		Kat6a	0.225728	5.59445	8.49548	0.0137603	0.164824		Adap1	-0.386427	4.10894	10.3036	0.00389043	0.0469863		Hk2	0.553177	3.43855	10.8762	0.00563842	0.0653278		Gpi1	0.190258	7.34055	8.89063	0.0128944	0.14097		Pts	-0.153515	6.99106	6.62418	0.019329	0.231128		Smagp	0.797139	0.551791	7.13321	0.0212233	0.252647		Zfp407
Arap3	0.528517	2.48847	9.17543	0.012895	0.161015		4930579G24Rik	-0.345162	3.42981	8.49168	0.0137765	0.164839		Itgb6	0.867675	1.50562	10.2082	0.00389389	0.0469863		Eif3e	-0.188306	8.73657	9.72897	0.00564793	0.0653278		Atp4a	-0.499618	2.48232	8.67893	0.0129073	0.14097		Daam1	-0.293385	3.71708	6.61171	0.0194269	0.232046		Ak3	-0.212707	4.58714	7.12367	0.0212921	0.253018		Mogat2
Pitpnm1	0.437675	2.85745	9.17095	0.0129112	0.161015		Zmym2	0.248964	4.60377	8.48718	0.0137958	0.16489		Pde4dip	0.631724	2.34634	10.2079	0.00389438	0.0469863		Psmd8	-0.190687	7.27888	9.72703	0.00565185	0.0653278		Pdia6	0.135106	7.31791	8.63871	0.0129134	0.14097		Psma8	0.614661	2.82905	7.1221	0.0195469	0.232906		Hist1h2bn	0.264217	5.91791	7.12247	0.0213007	0.253018		Vcpip1
Kcnn4	-0.210298	5.77895	9.1677	0.0129229	0.161015		Mtmr10	0.656317	0.861186	8.47872	0.013832	0.165144		Ercc6l	-0.299329	4.36076	10.2016	0.00390356	0.0470236		Ap2s1	-0.187664	7.07939	9.7257	0.00565454	0.0653278		Zfp385a	0.425494	3.0645	8.88395	0.0129199	0.14097		Gnai2	-0.149341	8.66356	6.59641	0.0195478	0.232906		Srsf11	-0.222994	7.81329	7.10908	0.0213977	0.253894		Yipf3
Cmip	0.227061	5.48274	9.16672	0.0129265	0.161015		Aatk	0.796721	0.988974	8.46286	0.0139003	0.16578		Gramd1b	0.519591	2.81985	10.2	0.00390594	0.0470236		Gm20633	-1.12307	0.76129	9.71348	0.00567933	0.065543		Ppp6r2	-0.279371	4.11767	8.63299	0.0129363	0.140996		Vdac3	-0.162405	7.8727	6.59291	0.0195756	0.232906		Ctsd	0.202267	7.00567	7.08983	0.021538	0.254611		Mcts1
Rab3il1	0.504142	2.84281	9.16406	0.0129361	0.161015		Nt5dc2	-0.373641	5.66179	8.54975	0.0139189	0.165821		H2afj	-0.481043	8.37393	16.2449	0.00392351	0.0471487		Fmr1	-0.196784	5.92823	9.70774	0.005691	0.0656067		Ltv1	0.196091	5.92483	8.62027	0.0129874	0.14133		Atp8b2	0.444992	2.89159	6.59189	0.0195837	0.232906		Dst	0.417805	3.11845	7.08879	0.0215456	0.254611		Sidt2
Hist1h2bh	-0.683754	2.08216	9.14551	0.0130035	0.161583		Sft2d2	0.312087	4.28254	8.44774	0.0139658	0.1662		Gm16140	0.45901	3.68373	10.6003	0.00392693	0.0471487		Foxp1	0.188235	7.07242	9.69908	0.00570868	0.0657393		Irs2	0.978384	2.69218	11.787	0.012995	0.14133		Papss1	-0.212301	4.86213	6.58512	0.0196376	0.233294		Cd163	-0.677651	0.614653	7.08858	0.0215471	0.254611		Smox
Sapcd2	-0.922398	2.753	9.74015	0.0130303	0.161583		Ssh1	0.385786	2.75322	8.43153	0.0140364	0.166721		Aldh1l1	0.452705	3.10845	10.1826	0.0039318	0.0471487		Asf1a	-0.213729	6.45653	9.69395	0.00571919	0.0657892		Gcat	0.806416	1.65939	9.17719	0.0130376	0.141522		Got1	0.25849	4.58876	6.57894	0.0196868	0.233488		Gm26597	-0.776875	0.539911	7.08804	0.0215511	0.254611		B4galt4
Ppp1r7	-0.282235	5.8883	9.13643	0.0130367	0.161583		Gstt2	0.24112	4.75873	8.43074	0.0140398	0.166721		Ndufa7	-0.200978	8.16506	10.178	0.00393873	0.0471487		Tlcd1	-0.416679	3.14466	9.68479	0.00573799	0.0658343		H2afz	-0.129134	11.3879	8.60707	0.0130408	0.141522		Slc40a1	-0.981381	0.44945	6.57775	0.0196964	0.233488		Afap1l1	0.218528	4.49093	7.08011	0.0216093	0.25495		S100a1
Adrb2	-0.646083	2.60013	9.13224	0.013052	0.161583		Atp6ap1	0.214131	5.43024	8.41737	0.0140984	0.166986		Gnb4	-0.297857	6.59681	11.5835	0.00394123	0.0471487		Zfp292	0.199945	6.36463	9.68368	0.00574027	0.0658343		Hat1	-0.168074	7.18047	8.59384	0.0130946	0.141737		Polrmt	0.383976	2.79515	6.5596	0.0198421	0.234813		Cdc37l1	0.192984	5.79077	7.07588	0.0216403	0.25495		Parl
Rps4x	-0.123583	12.5184	9.13052	0.0130583	0.161583		Nadk	0.264684	5.20794	8.41426	0.0141121	0.166986		Exosc3	-0.217229	6.35177	10.1759	0.00394179	0.0471487		Pik3ip1	0.261907	5.40119	9.73762	0.00574165	0.0658343		Ctnna1	-0.175974	5.13151	8.59349	0.013096	0.141737		2310022B05Rik	0.411542	2.52413	6.55721	0.0198614	0.234813		Enox2	-0.260916	3.53978	7.06676	0.0217076	0.25495		P2ry2
Skil	0.511353	3.69024	9.23919	0.0130756	0.161583		Cacfd1	0.313333	3.23759	8.41271	0.0141189	0.166986		Adgrl4	0.263743	6.63023	10.8795	0.00400863	0.0478966		Mrpl48	-0.184012	6.18303	9.67991	0.00574803	0.0658366		Arl2bp	-0.173222	5.23389	8.59179	0.0131029	0.141737		Ltbr	0.242175	4.16377	6.55586	0.0198723	0.234813		B930036N10Rik	-0.503155	4.07457	7.36184	0.0217351	0.25495		Car1
Cln3	0.377951	3.98779	9.12217	0.013089	0.161583		Hist1h2br	-0.587629	2.22315	8.41182	0.0141228	0.166986		Suclg2	-0.22124	6.13239	10.1234	0.00402105	0.0479935		Chd7	0.819322	1.52679	9.65591	0.00579772	0.0663005		Siah2	0.235103	3.43084	8.57466	0.0131729	0.142265		Rpl36a-ps1	0.290506	5.31575	6.87109	0.0198964	0.234845		Fam104a	-0.18625	7.14037	7.06285	0.0217365	0.25495		Wipf1
Uqcc3	0.231644	6.85115	9.12038	0.0130955	0.161583		Mpo	-0.250242	11.0409	8.40348	0.0141595	0.167241		Cnn2	0.218961	6.07781	10.1179	0.00402949	0.0480426		Trim30d	0.48168	3.16225	9.70867	0.00580098	0.0663005		Cd48	0.716097	4.47015	12.9758	0.0131921	0.142265		Gm31597	0.426023	2.61207	6.54831	0.0199334	0.235031		Als2cl	-0.778071	0.465263	7.06252	0.0217389	0.25495		Gstm1
Akap13	0.250366	8.35017	9.11694	0.0131082	0.161583		Cby1	-0.244111	4.87783	8.39565	0.0141941	0.167368		Krt18	0.287388	5.58485	10.5157	0.00404503	0.0481761		Creg1	-0.176691	8.75505	9.63948	0.00583201	0.0665837		Rai1	0.27347	4.25924	8.59608	0.0132087	0.142265		Rab33b	-0.346162	2.99644	6.53643	0.02003	0.235916		Lpcat1	-0.283057	3.59944	7.06198	0.021743	0.25495		mt-Atp8
Cdk1	-0.513349	6.13696	9.96576	0.0131299	0.161677		Dyrk3	0.298562	3.50808	8.39416	0.0142007	0.167368		Nsf	0.27008	5.18476	10.075	0.00409572	0.0486414		Phf21a	0.30033	4.19789	9.63481	0.0058418	0.0665927		Zfc3h1	0.205643	4.38191	8.56554	0.0132104	0.142265		Rab26os	-0.284864	3.95848	6.52674	0.0201092	0.236533		Kpna6	0.248706	3.87973	7.05495	0.0217951	0.255054		Cysltr1
Gm17473	0.437882	3.04884	9.10629	0.0131475	0.161721		Tbxa2r	-0.691347	1.65646	8.38883	0.0142244	0.167467		Tk1	-0.207955	6.382	10.0726	0.00409944	0.0486414		Nol7	-0.199823	7.72265	9.63226	0.00584716	0.0665927		5031425E22Rik	-0.223457	4.07472	8.5608	0.0132299	0.142265		Epb41	0.18549	6.10979	6.52475	0.0201254	0.236533		Ptar1	-0.318474	3.06862	7.05448	0.0217985	0.255054		Sap25
AI463229	0.932336	2.04128	9.28345	0.0132241	0.162489		Tbc1d8	0.646264	1.5404	8.38154	0.0142568	0.167669		Ier5	0.28432	4.7986	10.0636	0.00411357	0.0486414		Hist1h2bb	-0.368715	3.73362	9.62968	0.00585259	0.0665927		Slc35e2	-0.272337	4.06752	8.55369	0.0132593	0.142265		Ralbp1	-0.156083	7.39267	6.51762	0.020184	0.236814		Tmem9b	0.309334	3.54586	7.03245	0.0219628	0.256469		Hacd3
Oas1g	0.955104	0.779328	9.08151	0.0132394	0.162504		Tubb2a	-0.449193	2.24337	8.37657	0.0142789	0.167672		Clip1	0.277221	4.98751	10.0623	0.00411557	0.0486414		9930111J21Rik2	0.964181	1.23815	9.70913	0.00585781	0.0665927		Atp5o	-0.16004	8.54949	9.22714	0.0132595	0.142265		3830406C13Rik	-0.194763	5.52293	6.51557	0.0202008	0.236814		2011-09-01	-0.223588	5.94666	7.03198	0.0219663	0.256469		Ccna2
Zfp697	-0.791782	0.446668	9.06696	0.0132938	0.162997		Lrrk1	0.258861	3.87466	8.37465	0.0142875	0.167672		Psap	0.232903	5.9315	10.0621	0.00411583	0.0486414		Fzd3	-0.946566	1.43859	9.61177	0.00589038	0.0667942		Haus8	-0.208949	4.78795	8.55234	0.0132649	0.142265		Trps1	0.423833	2.40081	6.51397	0.020214	0.236814		Rabgap1l	-0.223684	6.78863	7.01936	0.0220611	0.257301		U2af1
Tamm41	-0.387271	4.26273	9.0533	0.013345	0.163414		BC030867	-0.593048	2.26776	8.36986	0.0143089	0.167745		Vsir	0.619467	2.15801	10.0599	0.00411937	0.0486414		Iqgap2	0.187184	7.17817	9.61073	0.00589257	0.0667942		Gnpnat1	0.254745	4.27503	8.54713	0.0132864	0.142344		C530008M17Rik	0.337651	3.78881	6.50836	0.0202602	0.236941		Hoxb3os	0.623533	1.1296	7.00953	0.0221353	0.257892		Adcy3
Srebf1	0.291587	4.19318	9.04794	0.0133652	0.163414		Naip2	0.53846	2.75373	8.35634	0.0143695	0.168105		Gm9887	-0.728028	1.95355	10.0593	0.00412026	0.0486414		Rbm3	-0.195194	9.18633	9.60704	0.0059004	0.0667942		Fyb	-0.21622	5.25786	8.53805	0.0133241	0.142406		Fopnl	-0.193247	5.38231	6.50475	0.0202901	0.236941		Coq8b	0.283823	3.41481	6.99907	0.0222145	0.258539		Dgat1
Arap2	-0.319608	4.24198	9.04658	0.0133703	0.163414		Parpbp	-0.511363	1.93094	8.35057	0.0143954	0.168105		Samm50	-0.193841	6.55293	10.0563	0.00412497	0.0486414		Washc4	0.315949	4.14242	9.60694	0.00590061	0.0667942		1700037H04Rik	-0.150784	5.63378	8.53657	0.0133303	0.142406		Xlr4c	-0.989899	0.207904	6.50276	0.0203066	0.236941		Ezh2	-0.184578	7.81681	6.98993	0.0222841	0.259073		Ppie
Eva1b	0.480117	4.8479	9.45196	0.0133994	0.163594		Thoc3	-0.256497	5.70943	8.35029	0.0143966	0.168105		Pabpc4	-0.27845	5.64887	10.3055	0.00412672	0.0486414		Pdgfrb	0.621083	3.74776	12.1157	0.00592523	0.0668514		Stx7	-0.224879	3.97885	8.53552	0.0133346	0.142406		Polr2d	-0.182052	5.88661	6.50221	0.0203111	0.236941		Dlg3	-0.399488	2.6073	6.98249	0.0223408	0.259457		Timm8b
Sertad1	0.389182	3.96283	9.02959	0.0134346	0.163851		Gm10848	-0.717881	1.12725	8.34583	0.0144168	0.168105		Sec14l1	0.353226	3.87963	10.0542	0.00412826	0.0486414		Nsmce4a	-0.196247	7.14488	9.5953	0.00592536	0.0668514		Ccdc69	0.436056	2.2626	8.52814	0.0133654	0.142583		Fmnl3	0.444199	2.55445	6.49745	0.0203506	0.237041		Casp12	0.468755	2.41786	6.97863	0.0223704	0.259525		Atp6ap1
Pole3	-0.380088	6.04698	9.20935	0.0134771	0.164106		Trim30a	0.51496	5.69753	9.22754	0.0144315	0.168105		Ing2	-0.238381	5.44407	10.0517	0.00413224	0.0486414		Ctxn1	0.743566	1.872	9.63728	0.00592555	0.0668514		Elob	-0.158336	9.13975	8.53478	0.0134622	0.143231		Cc2d2b	0.407736	3.43825	6.55727	0.0203744	0.237041		Ext2	0.239196	4.89736	6.97068	0.0224313	0.259859		Gm34006
Tiparp	0.310213	4.19237	9.01659	0.013484	0.164106		Utrn	0.363518	4.66586	8.34843	0.0144471	0.168105		Dmwd	-0.373906	3.75262	10.041	0.00414907	0.0487877		Dennd2d	0.410228	3.30002	9.59276	0.00593077	0.0668514		Minpp1	-0.145448	7.79319	8.5006	0.0134809	0.143231		Grn	0.239431	5.11486	6.49139	0.0204009	0.237041		Nadk	0.247656	5.11085	6.96868	0.0224467	0.259859		Rictor
Selenoh	-0.318008	7.68309	9.00739	0.0135191	0.164205		Car12	0.554071	1.91289	8.33595	0.0144614	0.168105		Pabpn1	-0.200205	7.5935	10.0242	0.00417574	0.0490292		Hdac1	-0.197043	6.32436	9.58423	0.00594901	0.0669466		Helz2	0.604509	1.95232	8.5353	0.0134932	0.143231		Pdp1	-0.409713	2.43068	6.49079	0.020406	0.237041		Paqr8	0.411337	2.64033	6.96528	0.0224728	0.259887		Cenpx
Sap18	-0.345366	5.85712	9.08325	0.0135207	0.164205		Ahnak	0.945401	1.43635	8.41966	0.0144618	0.168105		Slc7a1	0.335998	4.46827	10.051	0.00417842	0.0490292		Cachd1	-1.20376	0.511271	9.57843	0.00596144	0.0669466		Rab8b	-0.209752	5.04948	8.49747	0.0134941	0.143231		1810009A15Rik	-0.516312	2.54641	6.50336	0.0204343	0.23712		Ppie	-0.22972	6.67193	6.96091	0.0225065	0.260001		Cntln
Arfgef1	0.201921	5.95998	8.99464	0.013568	0.164605		Pole3	-0.311756	6.18764	8.32466	0.0145126	0.168518		Trafd1	0.319377	4.57525	9.97325	0.00425759	0.0499054		Lbp	0.848054	1.10849	9.57768	0.00596305	0.0669466		Cables1	0.757194	0.742121	8.49403	0.0135086	0.143231		Slc7a7	0.792681	0.93713	6.46254	0.0206427	0.239046		Ttll4	0.251956	3.48343	6.95365	0.0225626	0.260285		Gtf2f2
Cpne3	0.206017	6.24277	8.97925	0.0136272	0.164917		Fam129a	0.336295	3.27257	8.30991	0.0145798	0.16912		Uba2	-0.195917	6.58779	9.95811	0.00428226	0.0500983		Hnrnpd	-0.276464	8.58787	10.6861	0.00596436	0.0669466		Hba-a1	-1.30358	7.14077	16.5725	0.0135299	0.143231		Slc19a1	0.233664	4.59906	6.46241	0.0206438	0.239046		Neurl3	0.681993	3.7519	7.65977	0.0225824	0.260285		Ankrd17
Ube2t	-0.319099	4.77935	8.97689	0.0136363	0.164917		Lamc1	0.580813	1.5968	8.29584	0.0146443	0.169689		Phf12	0.247369	5.13135	9.95762	0.00428306	0.0500983		Iqgap1	0.186685	6.80395	9.56085	0.0059993	0.0672679		Clcn3	-0.209935	5.4226	8.48167	0.0135609	0.143231		Slc30a4	0.894648	0.56508	6.45623	0.020696	0.239153		Nphs1	0.449291	2.59789	6.94851	0.0226024	0.260285		Map3k6
Angpt2	-0.586355	1.37045	8.97672	0.013637	0.164917		Cntln	-0.22576	4.93416	8.28486	0.0146949	0.170096		Hmgcs1	0.284103	4.74263	9.95123	0.00429353	0.0501679		Ube2v2	-0.225522	6.10587	9.55117	0.00603235	0.0675673		Galk1	0.561385	6.14208	13.0145	0.0135643	0.143231		Dab2ip	0.280394	4.54285	6.472	0.0206965	0.239153		Gm15706	-0.545738	3.14075	7.16695	0.0226645	0.260553		Insl6
Tubb5	-0.320773	9.28656	9.05691	0.013651	0.164917		Cd53	0.311224	6.58792	8.27698	0.0147313	0.170338		Fkbp2	-0.193723	6.9526	9.94657	0.00430119	0.0502046		Tomm5	-0.218889	8.22782	9.58622	0.00605961	0.0678015		Pbx3	-0.367006	2.94063	8.47874	0.0135734	0.143231		Pfn1	-0.152728	10.757	6.45027	0.0207464	0.239478		Ppdpf	-0.192098	6.67537	6.93938	0.0226733	0.260553		Zfp202
Ifnar1	0.286168	4.77798	8.9693	0.0136657	0.16492		Rfc5	-0.350021	5.86524	8.33097	0.0147784	0.170704		Psmc4	-0.213224	6.50731	9.93977	0.00431237	0.0502823		Sh3bgrl	-0.185255	7.00226	9.52675	0.00607351	0.0678856		Men1	0.225585	3.89497	8.47813	0.013576	0.143231		Slc3a2	0.200621	6.50746	6.45778	0.020806	0.239756		H2-Aa	-0.937193	0.938378	6.93595	0.0227	0.260586		Tyk2
Rab11fip3	0.563002	2.3236	8.95017	0.01374	0.165494		Usp6nl	0.320071	3.0572	8.25708	0.0148237	0.171048		Chd7	0.774734	1.42088	9.9269	0.00433363	0.0504773		Ppm1e	0.956861	0.761061	9.50681	0.00611738	0.0682719		Slc35f6	-0.333187	2.98542	8.47258	0.0135996	0.143231		Zfp414	-0.232074	4.25802	6.4423	0.0208142	0.239756		Il5ra	0.909242	0.473049	6.92834	0.0227594	0.260994		Hoxb3
Itgal	0.319737	4.27025	8.94799	0.0137485	0.165494		Mef2c	-0.296302	7.36713	8.25351	0.0148403	0.17106		Tmem82	1.22739	0.414675	9.91684	0.00435034	0.0506188		Mdn1	0.183221	6.14866	9.50523	0.00612088	0.0682719		Gm45716	-0.290582	4.44125	8.64392	0.0136078	0.143231		Frmd6	0.322115	3.65552	6.43521	0.0208747	0.240201		Eef2k	0.19753	5.79388	6.92246	0.0228054	0.261247		Sytl1
Dpy30	-0.274229	7.01057	8.94425	0.0137631	0.165494		Wdr76	-0.291801	5.38498	8.24806	0.0148658	0.171175		Cox7a2	-0.20249	8.61936	9.90197	0.00437516	0.0508293		Zfp599	0.394831	3.13146	9.50045	0.00613146	0.0683183		G430095P16Rik	-0.215652	4.32846	8.46678	0.0136243	0.143231		Rps6ka5	0.272356	4.35919	6.43169	0.0209048	0.240296		Hdac2	-0.22494	6.38953	6.91357	0.0228752	0.261559		Snrpc
Neurl3	0.546097	5.38738	9.86866	0.0137708	0.165494		Ddx17	0.308058	6.70902	8.23658	0.0149196	0.171614		Plac8	0.677398	10.1623	22.6115	0.00437758	0.0508293		Gtf3c2	0.246851	4.83393	9.48727	0.00616073	0.0685727		Tmem9	-0.179312	5.09552	8.46653	0.0136254	0.143231		AW112010	-0.235402	5.49586	6.46128	0.0209406	0.240342		Nap1l1	-0.235557	9.47131	6.90745	0.0229233	0.261559		Nemp1
Gm19426	-0.790498	1.37697	8.9253	0.0138373	0.166007		Clec4e	0.318098	4.56159	8.23204	0.0149409	0.171681		1110004F10Rik	-0.184256	7.40801	9.89464	0.00438745	0.0508908		Clip1	0.235584	4.79625	9.4571	0.00622831	0.0692526		Ifitm1	2.42495	5.52337	16.6839	0.0136816	0.143671		Dnaja4	0.543155	2.07608	6.42384	0.0209721	0.240342		Rpl9-ps6	0.376243	5.80223	7.19445	0.0229261	0.261559		Phb
Scarb2	0.264835	4.28547	8.92318	0.0138457	0.166007		Hpse	0.449633	2.94316	8.22382	0.0149797	0.171795		Pa2g4	-0.221891	8.14726	9.99207	0.00439697	0.050948		Naip5	0.475178	2.64264	9.45024	0.00624378	0.0693522		Mettl22	-0.201612	4.26215	8.44916	0.0136998	0.143712		Art4	0.614201	2.90312	7.13256	0.0209807	0.240342		Pebp1	-0.232069	9.24676	6.90682	0.0229283	0.261559		Frmd4a
Scd2	0.262534	6.89938	8.91785	0.0138667	0.166007		Dab2ip	0.263112	4.46841	8.21968	0.0149993	0.171795		Dtnbp1	0.192415	7.24602	9.87722	0.0044168	0.0510876		Nme7	-0.416254	3.51423	9.43258	0.00628384	0.0697244		Txn2	-0.115167	7.86294	8.4434	0.0137245	0.143822		Sars	0.172184	6.40143	6.42102	0.0209963	0.240342		Cic	0.207043	4.84525	6.89839	0.0229949	0.262046		Enpp1
Aff4	0.243366	5.84282	8.91589	0.0138744	0.166007		Uaca	0.519974	1.42494	8.2191	0.015002	0.171795		Pros1	0.756689	1.60915	9.87639	0.00441822	0.0510876		Syk	0.271766	5.21609	9.47287	0.00631058	0.069942		Trim34a	0.807106	2.02126	9.47177	0.013831	0.144787		Hba-a1	-2.31355	0.651912	8.9304	0.0210272	0.240413		Gm36839	-0.781168	1.39187	6.88556	0.0230966	0.262932		2600006K01Rik
Haus8	-0.446126	4.47816	9.0686	0.0138993	0.166007		Epb41l4aos	0.344602	6.25889	8.22445	0.0150196	0.171795		Pign	0.308404	4.57317	9.8728	0.00442429	0.0511047		Ewsr1	-0.182245	7.50271	9.41824	0.00631658	0.069942		Fkbp5	0.360276	4.00083	8.90627	0.0138969	0.145325		Crtc2	0.323371	3.26268	6.41478	0.02105	0.240413		Mospd3	-0.303906	5.86441	6.9985	0.0231828	0.263494		Gpr89
Ezh2	-0.317337	7.21582	8.90686	0.0139214	0.166007		Cyld	0.254447	5.22223	8.21341	0.0150289	0.171795		Fam184a	0.430746	3.18911	9.86188	0.00444283	0.0512498		Gadd45b	0.782011	1.26237	9.40893	0.00633794	0.0700749		Maml3	0.267628	3.23596	8.39643	0.0139286	0.145505		Ssna1	-0.16661	6.91214	6.41027	0.0210889	0.240413		Atp11a	0.37329	2.73317	6.87333	0.0231942	0.263494		Utrn
Knstrn	-0.358029	5.22323	8.97428	0.0139266	0.166007		Gm26782	0.306504	4.20997	8.20555	0.0150663	0.17193		Ndufa11	-0.20471	7.48979	9.85998	0.00444608	0.0512498		Uqcrc2	-0.171091	7.43763	9.40409	0.00634907	0.0700749		Bmp2k	0.26297	3.49284	8.38992	0.0139571	0.145518		Txnrd2	-0.237989	4.4419	6.40754	0.0211126	0.240413		Trem1	0.612203	1.09832	6.86828	0.0232346	0.2635		Cenps
Gm4070	1.01727	3.61741	10.3563	0.0139289	0.166007		H3f3a	-0.187101	10.8278	8.20241	0.0150812	0.17193		Mcm5	-0.208374	6.86821	9.83845	0.00448293	0.0516042		Gm11837	-0.588939	2.74072	9.45502	0.00635169	0.0700749		Ube2e1	0.13371	6.26712	8.38919	0.0139604	0.145518		Mcm4	-0.173928	6.74837	6.40714	0.021116	0.240413		Atp6v1a	0.222781	5.05389	6.86716	0.0232436	0.2635		Stat5b
Fam111a	-0.356795	6.92113	9.00012	0.0139703	0.166184		Nfat5	0.336737	5.05539	8.21011	0.0150876	0.17193		Gnai2	-0.176875	8.8027	9.8366	0.00448611	0.0516042		Epb41l2	0.514824	2.83873	9.41028	0.00635489	0.0700749		Tm7sf3	-0.156467	5.77719	8.38626	0.0139732	0.145518		Plscr2	0.885155	0.576774	6.40291	0.0211527	0.240413		Ppox	0.280264	3.61248	6.86424	0.023267	0.2635		Bcl6
Arl6ip1	-0.217013	8.66782	8.88939	0.0139794	0.166184		Hoxa9	0.237232	5.8886	8.19163	0.0151326	0.171989		Ggct	-0.363333	4.05417	9.8245	0.00450698	0.0517906		Ctsf	0.559467	2.27371	9.39537	0.00636919	0.0701599		Smc6	-0.141607	7.0202	8.3776	0.0140114	0.145765		Car3	-0.355621	3.14385	6.40257	0.0211557	0.240413		Nlrp10	-0.737044	1.16969	6.85772	0.0233194	0.26382		Mrpl42
Capn1	0.311968	4.6057	8.88273	0.0140059	0.166184		BC049715	-0.852237	0.701184	8.18889	0.0151457	0.171989		Bcap31	-0.197934	7.32449	9.82126	0.00451259	0.0518016		Ssbp3	-0.205598	6.19889	9.39082	0.0063797	0.0702031		Camk2g	0.254726	3.18602	8.36652	0.0140604	0.146008		Ddah2	0.301676	4.92264	6.69058	0.0212566	0.241311		Abcc4	0.291631	3.96698	6.84507	0.0234215	0.264309		Cxcr2
Zfp738	0.296565	4.41165	8.87536	0.0140354	0.166184		1700019D03Rik	0.761844	1.4591	8.18885	0.0151459	0.171989		Dynlt1b	-1.34777	0.567827	9.83913	0.00452927	0.0519393		Gid8	-0.199053	6.11944	9.37417	0.00641837	0.0705557		Usf3	-0.231588	4.75548	8.36576	0.0140638	0.146008		Wrn	-0.207736	5.5501	6.38155	0.0213388	0.241748		Pabpn1	-0.233045	7.48791	6.84425	0.023428	0.264309		Kdm5a
Glo1	-0.217285	6.38905	8.87424	0.0140398	0.166184		Ctnnbip1	-0.318415	3.6959	8.18689	0.0151552	0.171989		Ost4	-0.245823	8.04567	10.3215	0.00453492	0.0519505		Gm2a	0.186771	6.3121	9.36059	0.00645013	0.0708318		Wipf1	0.3889	2.43253	8.36095	0.0140851	0.146078		Man2b1	0.204807	5.50344	6.38049	0.0213481	0.241748		Alg1	0.274175	3.44344	6.84338	0.0234351	0.264309		Oas3
Igf2r	-0.899298	1.65459	8.87086	0.0140534	0.166184		Cox7a2l	0.248349	8.69732	8.17618	0.0152066	0.172394		C1rl	0.80206	1.6381	9.80022	0.00454919	0.0520604		Plcg1	0.397871	3.15642	9.35662	0.00645943	0.0708608		Ttll4	0.280258	3.48213	8.31568	0.0142878	0.148028		Pcbd1	-0.320009	3.36753	6.379	0.0213612	0.241748		Bzw1	-0.229755	7.92367	6.82793	0.0235606	0.265182		Ppif
Traf1	0.708129	1.44709	8.86594	0.0140731	0.166184		E430024P14Rik	0.580061	1.54405	8.16741	0.0152488	0.172694		Arhgdia	-0.183289	7.16075	9.78474	0.00457632	0.0522215		Zfp710	0.30268	3.92569	9.35377	0.00646613	0.0708613		1600020E01Rik	-0.40117	2.65807	8.30807	0.0143222	0.148088		Dock11	-0.198022	5.50271	6.36565	0.0214786	0.242531		Slfn8	0.663807	3.73118	7.50326	0.0235609	0.265182		Doc2g
Atp2a3	0.239328	5.23226	8.86126	0.0140919	0.166184		Cpeb4	0.779559	1.9115	8.23141	0.01531	0.173126		Utrn	0.228764	5.47282	9.7847	0.0045764	0.0522215		Pfn4	-0.580199	2.26157	9.34946	0.00647627	0.0708995		Pnp2	-0.19331	4.25928	8.30789	0.0143231	0.148088		5930430L01Rik	0.53759	1.7208	6.363	0.021502	0.242531		Gm10138	-0.27889	3.42469	6.82066	0.0236199	0.265192		Stk16
Dmac1	-0.212452	6.20292	8.85415	0.0141205	0.166184		Micall2	0.407874	3.64723	8.15302	0.0153184	0.173126		Nme2	-0.254831	8.99984	9.82357	0.00458076	0.0522215		Ech1	-0.169437	6.77028	9.34556	0.00648546	0.0709272		Adk	-0.126024	6.97516	8.29599	0.0143771	0.148265		Rpusd4	-0.249487	4.14792	6.36292	0.0215027	0.242531		Optn	0.604095	2.02298	6.82015	0.0236241	0.265192		Dclre1c
Apobec1	0.393819	3.34206	8.85116	0.0141326	0.166184		Rtkn	0.688331	0.626789	8.13301	0.0154157	0.174048		D930028M14Rik	-0.871965	1.31957	9.78148	0.00458207	0.0522215		Luzp1	0.45736	2.73767	9.32444	0.00653547	0.0714009		Tradd	0.180885	4.74128	8.29563	0.0143787	0.148265		Hoxb5	0.63341	1.22949	6.35934	0.0215344	0.242531		Dclre1c	0.423577	2.51654	6.81886	0.0236346	0.265192		Wrnip1
Tubb2a	-0.499894	2.26205	8.84076	0.0141746	0.166184		Plcb2	0.292903	5.17647	8.12613	0.0154494	0.17412		Dock11	-0.215231	5.9021	9.75113	0.00463586	0.0527804		Dpagt1	0.313059	3.89929	9.31418	0.00655991	0.0715944		Dnajc12	-0.480147	2.33124	8.29439	0.0143844	0.148265		Fam110b	-0.49096	3.58914	7.03652	0.0215599	0.242531		Dcun1d1	-0.22471	5.79754	6.81449	0.0236704	0.265322		4930555A03Rik
Nap1l3	-0.380733	3.40192	8.83786	0.0141863	0.166184		Slc41a1	0.323422	3.43792	8.12288	0.0154653	0.17412		Ppm1e	0.832627	1.23421	9.74079	0.00465434	0.0529366		Snrpd2	-0.189524	8.99614	9.30466	0.00658269	0.0716657		Hmbs	-0.28596	8.20975	10.2008	0.0144313	0.148596		Mlx	-0.233858	4.70696	6.35444	0.0215778	0.242531		Tspan13	-0.24052	6.41733	6.81006	0.0237066	0.265456		2006-03-01
Ckm	-0.988484	1.02266	8.83724	0.0141889	0.166184		Diaph3	-0.286224	4.62966	8.12201	0.0154696	0.17412		Snrpg	-0.225366	9.21525	10.0183	0.00466698	0.053009		Pink1	-0.302683	5.24347	9.66344	0.00659254	0.0716657		Chchd5	-0.218152	4.62025	8.27877	0.0144557	0.148646		Rhd	-0.907433	1.102	6.50299	0.0215848	0.242531		Ganc	0.444888	3.92507	7.04367	0.0237865	0.266078		Kcnk6
Tubd1	-0.428127	2.38574	8.83604	0.0141937	0.166184		Mgat4b	0.210122	5.05771	8.11452	0.0155064	0.174356		Med13l	0.228511	5.45995	9.73193	0.00467025	0.053009		Ikzf1	-0.168659	6.6882	9.29714	0.00660076	0.0716657		Abcb10	-0.356157	4.9995	9.55074	0.0144656	0.148646		Ech1	-0.167262	7.1699	6.34936	0.0216229	0.242711		Ltbp3	0.330072	3.17392	6.79629	0.02382	0.266181		Cd72
Ctsf	0.445428	4.13386	8.91831	0.0141983	0.166184		Heatr5a	0.268928	5.66775	8.10599	0.0155484	0.17465		A630089N07Rik	0.294724	4.70307	9.72917	0.00467521	0.0530112		Hcst	0.494453	3.23395	9.59914	0.00660385	0.0716657		Ddx5	-0.145007	8.8605	8.26857	0.0145025	0.148872		Phactr2	-0.176511	5.60485	6.3428	0.0216813	0.24288		Rab24	0.212887	5.80904	6.78301	0.0239299	0.266924		Tubb2a
Ccpg1	0.371084	4.82611	8.83751	0.0142058	0.166184		Lrrc36	0.680492	1.50026	8.09999	0.015578	0.174694		Smarcb1	-0.215361	6.36337	9.72521	0.00468234	0.0530379		Vdac2	-0.181832	8.12981	9.29353	0.00660944	0.0716657		Scd2	0.635653	5.47798	12.8198	0.0145394	0.149099		Smim11	-0.153819	7.13115	6.34151	0.0216928	0.24288		Bcl7c	-0.196325	7.31736	6.78235	0.0239353	0.266924		Dgat2
Sgo1	-0.555772	4.34426	9.28702	0.0142256	0.166184		Tlr7	0.948303	0.224635	8.09876	0.0155841	0.174694		Clec2d	0.328432	6.92645	12.0449	0.00469062	0.05305		Hdac11	0.760104	1.18327	9.29252	0.00661187	0.0716657		Ninl	-0.497091	2.44438	8.288	0.0145777	0.149295		Snhg6	0.18807	6.21918	6.34023	0.0217043	0.24288		Zfp472	-0.242964	3.77483	6.77883	0.0239646	0.266979		Fastkd1
Slc39a7	0.23203	4.86297	8.82766	0.0142277	0.166184		Mob3c	0.365635	2.99655	8.08518	0.0156515	0.175271		Skp1a	-0.200193	7.56919	9.71933	0.00469296	0.05305		Wdr83os	-0.176666	7.51483	9.29183	0.00661353	0.0716657		Mfap1a	-0.198466	4.26038	8.24999	0.0145882	0.149295		Siah1b	0.301566	3.74798	6.32824	0.0218116	0.243833		Aldh2	-0.183209	8.27796	6.77372	0.0240071	0.26718		Npl
Baz2a	0.240928	5.20597	8.82302	0.0142466	0.166184		Zfp687	0.2848	3.63589	8.07863	0.0156841	0.175354		Hint1	-0.182852	9.7093	9.71598	0.00469901	0.0530581		Stat4	0.572165	2.13379	9.28857	0.00662141	0.0716781		Cox19	-0.156034	6.02692	8.24402	0.0146158	0.149426		Sptssa	-0.171016	7.30248	6.31952	0.0218901	0.244462		Gba	0.335456	3.60135	6.76825	0.0240527	0.267415		Ift88
Rufy3	0.264047	4.04657	8.82298	0.0142468	0.166184		Gatm	0.274851	6.06191	8.0773	0.0156907	0.175354		Gnas	-0.174125	9.18033	9.71366	0.00470322	0.0530581		Atp5j	-0.199002	8.89443	9.28497	0.0066301	0.0716993		Irak2	-0.278413	3.44068	8.23586	0.0146538	0.149535		Impa2	-0.175348	6.02961	6.30253	0.0220439	0.24593		Rad9a	0.327094	3.37264	6.76375	0.0240903	0.267561		Gzf1
Ccdc149	-0.657556	1.5148	8.82287	0.0142473	0.166184		Rnaseh2c	-0.314822	7.76876	8.06965	0.015729	0.175603		Rps29	-0.216525	12.1062	10.4612	0.00471511	0.0531383		Npm3	-0.17338	8.19631	9.26746	0.00667257	0.0720854		Ndufa7	-0.154133	8.44323	8.23534	0.0146562	0.149535		Nars	0.253355	6.97576	6.80878	0.0221481	0.246832		Hes5	-0.858936	0.580106	6.75806	0.024138	0.267704		Eps8l1
Mysm1	0.227653	5.86307	8.8134	0.0142859	0.166437		Parp10	0.396227	3.03473	8.05994	0.0157776	0.175968		Mdfi	0.41705	3.50256	9.67908	0.00476635	0.0536613		Snx18	0.244562	4.52659	9.26374	0.00668163	0.0721064		Hist1h3b	-0.563632	2.72619	8.87929	0.0146747	0.149572		Galt	0.235658	4.31941	6.28873	0.0221697	0.246832		Prr13	0.271136	5.73621	6.79921	0.0241804	0.267704		Zbtb7a
Hist1h4h	-0.432729	4.04179	8.81491	0.0142978	0.166437		Tctn1	0.540609	1.70319	8.05463	0.0158043	0.176087		Rwdd1	-0.206443	7.03716	9.67459	0.00477461	0.0536999		Paip2	-0.171223	8.0553	9.26111	0.00668805	0.0721064		Acat1	-0.166073	6.65458	8.22487	0.0147051	0.149729		Creg1	0.149038	8.20911	6.27977	0.0222518	0.247495		Dcaf1	-0.183057	5.15392	6.75232	0.0241862	0.267704		Nfkbiz
Serpina3f	1.56337	1.27958	9.45018	0.0143129	0.166442		H2-Oa	0.391262	3.75595	8.03392	0.0159089	0.177041		Snrpf	-0.222878	9.14052	9.92822	0.00478323	0.0537424		Uxt	-0.223812	5.34066	9.25806	0.00669549	0.0721136		Cul4a	-0.247318	5.82256	8.64686	0.0147199	0.149729		Bcap31	-0.160218	7.42627	6.27702	0.0222771	0.247526		Rsad2	1.33955	1.98259	7.66645	0.0242045	0.267704		Kif18a
Spsb2	0.452104	3.82303	8.81139	0.0143272	0.166442		Brca1	-0.496771	4.08566	8.34188	0.0159425	0.177041		Ppib	-0.18309	8.74142	9.6641	0.00479398	0.0538088		Prcp	-0.206468	5.5422	9.2534	0.00670689	0.0721634		Hsdl2	-0.232229	4.97008	8.2384	0.0147728	0.150108		Slc35d2	-0.495128	1.82652	6.2734	0.0223105	0.247646		Hist3h2a	-0.366654	3.76203	6.74694	0.0242314	0.267704		Ranbp1
Clybl	-0.315872	3.67295	8.79595	0.0143574	0.166624		Shcbp1	-0.527501	3.94878	8.42864	0.0159442	0.177041		Dus1l	-0.286733	4.97235	9.6564	0.00480826	0.053866		Eral1	-0.386321	3.35016	9.24981	0.00671567	0.072185		Arhgap5	0.212837	4.08417	8.20691	0.0147892	0.150108		P3h3	0.273138	3.89141	6.26712	0.0223684	0.248039		Sumo3	-0.19197	7.25275	6.74357	0.0242598	0.267704		A630072M18Rik
Prdx4	-0.431324	5.88436	9.20041	0.0144124	0.167035		Clspn	-0.387791	5.35249	8.18301	0.0159543	0.177041		Muc13	0.188101	7.30905	9.65612	0.00480878	0.053866		Hbb-bs	-0.845418	2.2847	9.81771	0.00675897	0.0725771		Zfp593	0.179127	6.36443	8.20421	0.0148019	0.150108		Matk	-0.198588	5.50104	6.26196	0.0224161	0.248317		Pnkp	0.210369	5.31874	6.74184	0.0242745	0.267704		Zfp609
Cenpw	-0.540406	5.57712	9.66562	0.0144219	0.167035		Bpifc	-1.03023	3.69601	10.4507	0.0159712	0.177051		Dsel	0.608567	2.09945	9.6532	0.0048142	0.0538725		Lsm4	-0.177591	8.03744	9.22684	0.00677226	0.0725965		Shisa5	0.26957	4.25186	8.2305	0.0148215	0.150155		Gm49207	0.744183	1.75274	6.33685	0.0224888	0.248336		Limd2	-0.178837	7.07032	6.73331	0.0243466	0.268229		Klhl5
C1rl	0.401685	3.00396	8.76402	0.0144895	0.167361		Recql4	-0.535337	1.68321	7.99039	0.0161315	0.178647		Fastkd2	-0.321563	3.96281	9.64941	0.00482125	0.0538971		Exoc6b	0.396985	3.40568	9.22598	0.0067744	0.0725965		1600002K03Rik	-0.1998	5.41074	8.17467	0.0149419	0.150953		Mrpl28	-0.179502	6.68806	6.2535	0.0224947	0.248336		Tor2a	0.260778	5.12255	6.7252	0.0244154	0.268717		Dnajc13
B9d2	0.191824	6.70836	8.76388	0.01449	0.167361		Ube2s	-0.264271	8.09594	7.98677	0.0161502	0.178668		Acsl3	0.262451	5.19807	9.62464	0.00486761	0.0543579		Gtf2a2	-0.172274	6.93511	9.21382	0.00680456	0.0728464		Vdac1	-0.123663	8.29916	8.17432	0.0149435	0.150953		BC051142	-0.661561	0.99638	6.25269	0.0225022	0.248336		Snap23	0.334018	4.71438	6.81841	0.024491	0.26874		Ppp1r15b
Hist1h2bj	-0.652484	2.86272	8.86699	0.0144972	0.167361		Nupr1	1.82624	0.679599	8.88416	0.0161699	0.178668		Gpx4	-0.179061	9.17673	9.62217	0.00487226	0.0543579		Atxn2l	0.183213	6.0485	9.20662	0.0068225	0.0729652		Top1	-0.16691	8.25631	8.24044	0.0149486	0.150953		Ccdc90b	-0.205233	4.95997	6.25204	0.0225082	0.248336		St6galnac3	0.303479	3.14714	6.71528	0.0244999	0.26874		Zc3h12a
Zhx2	0.802948	0.908346	8.75681	0.0145194	0.167361		Hibadh	-0.206883	5.95318	7.97992	0.0161856	0.178668		C030034L19Rik	0.388225	3.44931	9.61228	0.00489092	0.0545115		Fdps	0.393484	5.62676	11.5362	0.00690449	0.073737		Cops3	-0.162117	6.81972	8.17081	0.0149603	0.150953		Glo1	-0.164322	6.55144	6.24425	0.0225809	0.248504		Arhgef40	0.346196	2.75834	6.71333	0.0245165	0.26874		Zbp1
Tra2b	-0.25764	7.54975	8.7541	0.0145308	0.167361		Galnt3	0.63576	1.60009	7.97684	0.0162015	0.178668		Kcnn4	-0.227726	6.10022	9.60382	0.00490696	0.0546074		Ift57	0.412557	3.35966	9.17149	0.00691081	0.073737		Prdx6	-0.1308	9.34583	8.16647	0.014981	0.150994		Rtkn2	-0.528352	2.02528	6.24407	0.0225826	0.248504		Cd9	0.210778	5.29359	6.70958	0.0245486	0.26874		Ptk2b
H2afj	-0.397016	8.18729	8.95912	0.0145451	0.167361		Fancd2	-0.576986	2.13082	7.97082	0.0162328	0.178668		Ttc39c	-0.957165	1.07779	9.60099	0.00491234	0.0546074		Srgap2	0.326499	3.65094	9.16909	0.00691689	0.073737		Nedd4l	0.57433	1.48163	8.16292	0.0149979	0.150994		Shisa5	0.265753	4.55751	6.24308	0.0225918	0.248504		Mtdh	-0.194141	8.2251	6.70534	0.0245849	0.26874		Otogl
Gm26692	0.752194	2.24586	8.76136	0.0145583	0.167361		Dyrk2	0.314437	3.95863	7.97019	0.0162361	0.178668		Cox20	-0.205276	6.43825	9.59666	0.00492058	0.0546074		Cby1	-0.285049	4.75251	9.16526	0.0069266	0.073737		Cenpp	-0.214347	5.53149	8.19406	0.0150167	0.150994		Sh3bp2	0.554976	1.68102	6.23946	0.0226256	0.248504		Mcur1	0.22969	4.81082	6.70472	0.0245902	0.26874		Hivep2
Ndufv1	-0.250177	6.22714	8.74557	0.0145664	0.167361		Lars2	0.349806	6.04348	8.02798	0.0162486	0.178668		Neurl3	0.676417	4.36401	14.3544	0.00492125	0.0546074		Mrps35	-0.180823	6.02782	9.1642	0.00692928	0.073737		9530077C05Rik	-0.45943	3.01208	8.51405	0.0150244	0.150994		Mark4	0.301191	3.66536	6.23827	0.0226368	0.248504		Cdk5	0.260892	3.69207	6.70438	0.0245931	0.26874		Sirt3
Ccnd3	0.241739	6.69175	8.73396	0.0146151	0.167702		Chid1	0.293763	3.83149	7.96435	0.0162665	0.178668		Lpin2	-0.228731	6.04976	9.59481	0.0049241	0.0546074		Ptma	-0.181974	12.1357	9.14158	0.006987	0.074277		Slc6a6	0.181382	5.01283	8.15104	0.015055	0.151035		H2-K1	0.178037	9.6737	6.23535	0.0226642	0.248504		Slc25a29	0.674084	0.698673	6.70077	0.0246241	0.26874		Taf7
Mylk	0.50344	2.9146	8.73153	0.0146253	0.167702		Hoxa5	0.54251	2.74165	7.97045	0.0162795	0.178668		Hist1h2br	-0.425829	3.37829	9.58958	0.00493407	0.0546634		Panx1	0.350375	3.46165	9.13307	0.00700885	0.0744349		Pigp	-0.186022	5.88406	8.15031	0.0150584	0.151035		Ikbkb	0.185407	5.48147	6.23332	0.0226833	0.248504		Syne2	0.501205	3.75098	6.97147	0.0246386	0.26874		Ticam2
Arl5c	0.734601	0.692781	8.71051	0.014714	0.168552		Prpf38a	-0.258053	5.71465	7.95315	0.0163249	0.178793		Bhlhe40	1.14831	0.619681	9.57641	0.00495929	0.0548881		Cdc123	-0.173157	6.46688	9.12123	0.00703936	0.0746845		Vat1	1.07015	1.59149	9.64469	0.0150751	0.151051		Csrp1	-0.155192	6.71115	6.23107	0.0227044	0.248504		Mthfd1l	-0.269511	5.06692	6.69235	0.0246966	0.268884		Scaf4
Zfyve26	0.342056	3.56481	8.69176	0.0147937	0.169137		Rfc3	-0.34773	5.80955	8.01431	0.016338	0.178793		Isy1	-0.223323	5.92074	9.57349	0.0049649	0.0548955		Psmb8	0.199899	8.39145	9.11538	0.00705451	0.0747708		Emc9	-0.172404	5.9932	8.13054	0.0151538	0.15156		Rpl9-ps6	0.500909	6.02675	8.64465	0.0227851	0.24914		Alox5ap	0.189958	7.82147	6.69104	0.0247078	0.268884		Fam210b
Rrm2b	0.265793	4.15927	8.69157	0.0147945	0.169137		Akr1a1	-0.232995	7.62318	7.95035	0.0163396	0.178793		Washc4	0.300679	4.4068	9.55908	0.0049927	0.0551479		Lyz2	0.54742	3.99139	11.1333	0.00710842	0.0752673		Tshz1	0.186872	4.68184	8.12647	0.0151736	0.15156		H2-Q7	-0.173168	8.12654	6.21988	0.0228098	0.249162		Il12rb2	-0.510586	1.59958	6.68898	0.0247256	0.268884		Scamp1
Pdss1	-0.562793	3.32244	8.78301	0.0148483	0.169469		Rasgrp2	-0.214826	7.20409	7.94308	0.0163777	0.179032		Mcts1	-0.210788	6.15432	9.54507	0.00501988	0.0553932		Ubl5	-0.199919	8.29765	9.08416	0.00713588	0.0753961		Khk	0.206964	5.88198	8.18545	0.0151784	0.15156		Lim2	-1.01326	5.37986	11.6683	0.0228816	0.249414		Ptov1	-0.200087	6.27515	6.68038	0.0247999	0.269425		Ypel5
Slc25a45	0.317428	4.47992	8.67788	0.014853	0.169469		Mrps11	-0.289279	5.59242	7.93326	0.0164293	0.179418		4732440D04Rik	0.474669	3.28813	9.61532	0.00502922	0.0554411		Arhgap23	0.419044	3.11087	9.08349	0.00713764	0.0753961		Bop1	0.164884	5.6249	8.12387	0.0151862	0.15156		Kalrn	-0.251696	4.743	6.20977	0.0229055	0.249414		H1f0	0.259668	5.22147	6.67545	0.0248426	0.269621		Kcng2
Clip1	0.195255	5.82669	8.67219	0.0148775	0.169579		Pkmyt1	-0.401154	3.97657	7.93118	0.0164853	0.179851		Set	-0.193111	9.73876	9.53262	0.00504418	0.0555509		Eml4	0.247892	5.1036	9.07948	0.00714817	0.0753961		Kctd12	0.76246	1.22521	8.1508	0.0152241	0.151713		Washc2	0.24706	4.71541	6.20651	0.0229365	0.249414		Nutf2-ps1	0.610826	2.87004	6.7963	0.0248822	0.269783		Hmga1
Etfa	-0.224493	6.17347	8.66383	0.0149134	0.169704		6030458C11Rik	0.274761	4.09592	7.9089	0.0165583	0.180469		G6pc3	-0.250063	5.84286	9.54447	0.00506538	0.0557292		Gm1604a	-0.465845	2.99143	9.07761	0.0071531	0.0753961		Znrf3	0.38704	2.30851	8.11453	0.0152316	0.151713		Pck2	0.168651	5.86206	6.20349	0.0229652	0.249414		2310034G01Rik	-0.414733	2.232	6.65732	0.0250006	0.270799		Tomm6
Tecpr1	0.656985	3.54316	9.10682	0.0149179	0.169704		Gpx1	-0.199885	10.6072	7.89353	0.0166403	0.181183		Hoxb5	0.969214	0.763841	9.51521	0.00507836	0.0557967		Fndc3a	0.247023	4.6983	9.07576	0.00715797	0.0753961		Med9	-0.152561	6.11343	8.10367	0.0152847	0.152069		Cebpb	0.313481	3.64884	6.20162	0.0229831	0.249414		Hlf	-0.436734	6.1299	7.15341	0.0250398	0.270862		Slc22a3
Flt3l	0.503061	2.90795	8.65507	0.0149512	0.169914		Klf7	0.427106	3.56182	7.87766	0.0167709	0.182235		Zwint	-0.21124	6.1611	9.51359	0.00508156	0.0557967		Slc26a1	-0.828353	1.38061	9.07383	0.00716306	0.0753961		Psma8	0.537083	1.9113	8.0996	0.0153046	0.152069		Lsm4	-0.16242	8.15511	6.19782	0.0230194	0.249414		Tmc6	0.278558	3.08639	6.651	0.025056	0.270862		Pdap1
Haus4	-0.353117	5.57221	8.75375	0.0149718	0.16998		Plekho1	0.234698	5.0667	7.86497	0.0167939	0.182235		Sesn3	-0.366518	4.40364	9.84152	0.00508802	0.0558125		Idh1	0.314231	3.78273	9.07064	0.00717145	0.07541		Pdhb	-0.142468	6.48056	8.09795	0.0153127	0.152069		Tbc1d8b	-0.373462	2.82248	6.19698	0.0230274	0.249414		Tmem108	0.877943	0.934228	6.6442	0.0251156	0.270948		Cops3
Pebp1	-0.255861	9.06082	8.64505	0.0149945	0.170071		Trib2	-1.10716	1.46633	8.19389	0.0167945	0.182235		Rnf25	0.431145	3.15269	9.49583	0.00511673	0.0560721		Cdc42ep3	-0.184983	6.90736	9.06129	0.00719619	0.0755839		Triobp	0.229769	3.74839	8.09244	0.0153397	0.152181		Eogt	0.804059	0.444458	6.19602	0.0230365	0.249414		Kmt2b	0.174573	5.1662	6.64248	0.0251307	0.270948		Prim1
Polr3g	-0.338812	4.11103	8.63029	0.0150586	0.17063		Coro7	0.289908	5.28349	7.86217	0.0168091	0.182235		Idh3g	-0.191972	7.28525	9.49221	0.00512393	0.0560957		Lncpint	0.597558	2.12401	9.05843	0.00720376	0.0755839		Emc3	-0.158074	5.65906	8.08949	0.0153542	0.152181		Pbx1	0.152909	9.47866	6.19469	0.0230492	0.249414		Arhgap29	0.742631	0.60004	6.64163	0.0251382	0.270948		Baz2a
Kras	-0.276522	6.19281	8.62608	0.015077	0.17067		Pbx1	0.300892	5.48246	7.85658	0.0168394	0.182235		Nop10	-0.26399	8.917	10.54	0.00513248	0.0561035		Slc25a38	-0.338358	4.34825	9.1139	0.00720928	0.0755839		2810001G20Rik	-0.2188	4.21506	8.07739	0.0154139	0.152622		Tmem250-ps	-0.229748	4.87806	6.19133	0.0230814	0.249414		Acp1	-0.235909	6.72356	6.61061	0.025413	0.27364		Fundc2
Nuf2	-0.566807	3.86754	8.91211	0.0151823	0.171693		Stk24	0.22819	6.06735	7.85513	0.0168472	0.182235		Slc28a2	0.48992	2.70931	9.48678	0.00513475	0.0561035		Cish	0.667898	1.87421	9.03998	0.00725286	0.0759069		Ccdc28a	-0.310252	2.87941	8.0731	0.0154351	0.152665		Lyst	-0.256476	4.06668	6.19121	0.0230825	0.249414		Pradc1	-0.228966	4.75574	6.60706	0.0254447	0.273712		Idh1
Sap18b	-0.573838	1.54457	8.58832	0.0152429	0.172208		Plk4	-0.381242	4.89135	7.93193	0.0168655	0.182235		Slc48a1	-0.219371	6.28136	9.47428	0.00515976	0.0563214		Rilpl2	0.334749	4.03144	9.03943	0.00725434	0.0759069		Ipo13	0.332091	2.68892	8.07036	0.0154487	0.152665		Fam173a	0.159671	6.04399	6.18483	0.0231437	0.249829		Tesk1	-0.265053	3.43562	6.59876	0.025519	0.274241		Oas2
Lck	-0.54735	2.53937	8.57941	0.0152823	0.172328		Plac8	0.262732	11.6067	7.85945	0.0168693	0.182235		Mrpl20	-0.20444	7.42662	9.46764	0.00517308	0.0564115		Rhog	0.19044	5.73721	9.02646	0.00728909	0.0761957		Psmd9	-0.242564	6.63923	8.80447	0.0154924	0.152947		Aldh5a1	0.667973	1.13205	6.17632	0.0232256	0.250353		Asrgl1	-0.172737	6.36155	6.59514	0.0255514	0.274321		Dkkl1
Olfr1369-ps1	0.459932	3.74574	8.58341	0.0152834	0.172328		Mitf	0.536818	1.9567	7.84447	0.0169052	0.182444		Dnajc9	-0.205633	7.56762	9.44778	0.00521322	0.0567934		Zfp346	-0.420124	3.08077	9.02065	0.00730474	0.0762844		Nsmce1	-0.135215	6.12835	8.05509	0.0155245	0.153075		Tuba4a	-0.167156	7.96737	6.17297	0.023258	0.250353		Mapkapk2	0.192077	6.61902	6.59119	0.0255869	0.274432		Tmem104
Gaa	0.232853	4.84588	8.57457	0.0153038	0.172389		Dut	-0.398827	8.57986	7.97471	0.0169331	0.182565		Pex2	-0.300646	4.42141	9.43371	0.00524184	0.0570493		P4ha1	0.417045	2.96249	9.01624	0.00731662	0.0763336		Ly9	0.848254	0.503532	8.05285	0.0155357	0.153075		Hcls1	-0.17266	5.84677	6.17257	0.0232619	0.250353		Scamp3	0.208515	6.09022	6.58138	0.0256753	0.27485		Mir17hg
Serpinh1	1.07289	0.93476	8.56461	0.0153601	0.172539		Asf1b	-0.419601	4.43231	7.94705	0.0170017	0.182724		Polr2k	-0.244581	6.85437	9.90962	0.00525	0.0570822		Rap1gds1	0.315557	4.06397	9.00809	0.00733863	0.0764884		Polr2d	-0.150876	6.04776	8.04604	0.0155698	0.153213		Camsap1	0.29668	3.60051	6.17034	0.0232834	0.250353		Uba7	0.423037	4.44211	6.84536	0.0256761	0.27485		Aqp11
Trem3	0.981266	1.38525	8.59577	0.0153615	0.172539		Ube2e2	-0.447065	2.27588	7.82622	0.0170051	0.182724		Eif3l	-0.191361	6.91834	9.42052	0.00526882	0.0572308		Coq10b	-0.697303	4.16846	12.7927	0.00736522	0.0766526		Ccnb1ip1	0.64609	0.708314	8.04395	0.0155802	0.153213		D11Wsu47e	0.346796	3.01312	6.16767	0.0233092	0.250386		Fam219a	0.753042	0.834965	6.57405	0.0257415	0.27528		Donson
Synpo2	-0.581969	2.19191	8.56148	0.0153621	0.172539		Xrcc1	-0.238195	4.62255	7.82482	0.0170128	0.182724		Chpt1	0.338153	3.80632	9.40821	0.00529416	0.05745		Sf3b6	-0.167075	8.21558	8.99698	0.00736878	0.0766526		Isoc2a	0.660862	2.79889	9.41564	0.0156708	0.153953		Haus8	-0.213187	4.82668	6.16021	0.0233815	0.250806		Ogdh	-0.197761	6.28198	6.56055	0.0258641	0.276123		L3hypdh
Hlf	-0.38479	8.23766	8.7263	0.0154045	0.172766		Erf	0.285912	3.76494	7.82457	0.0170141	0.182724		Ddx46	-0.181416	7.50355	9.40091	0.00530924	0.0575281		Madd	0.266089	5.06754	8.99394	0.00737706	0.0766639		Map2k3os	0.508588	1.59095	8.01509	0.0157255	0.154204		Anxa7	0.198115	5.0716	6.15894	0.0233939	0.250806		Snrpb	-0.214501	8.7809	6.55982	0.0258707	0.276123		Mbd2
Slc39a8	0.470008	2.94346	8.55023	0.0154124	0.172766		Xaf1	0.968144	4.70009	10.554	0.0170927	0.183257		Itga9	1.05596	0.706254	9.39971	0.00531172	0.0575281		Rpl28	-0.175598	12.7323	8.98918	0.00739003	0.0767238		Kctd2	-0.293694	3.25032	8.0148	0.0157269	0.154204		Wdr83os	-0.163757	7.59335	6.14793	0.0235013	0.251711		Xrn1	0.201509	5.16971	6.55182	0.0259438	0.276632		Engase
Gpr22	0.771979	0.564522	8.53566	0.0154779	0.173331		Lancl2	-0.275674	3.716	7.80951	0.0170971	0.183257		Pgs1	0.315499	3.89487	9.39507	0.00532134	0.0575761		Kcnk5	0.554045	2.21985	8.98412	0.00740387	0.0767926		Lrrfip1	0.369147	4.11947	8.77459	0.0157991	0.15476		Mtf2	0.155917	6.52004	6.14156	0.0235636	0.252133		Tle3	0.252031	4.07367	6.54428	0.0260128	0.277098		Catsperz
Grina	0.325039	4.61077	8.52411	0.01553	0.173572		Ska3	-0.490907	2.71397	7.79387	0.0171838	0.184007		Pon3	0.341081	3.87598	9.39187	0.00532799	0.057592		H2afx	-0.191059	7.71414	8.97991	0.00741537	0.0768371		Zrsr1	-0.454054	2.00564	7.98911	0.0158576	0.155183		Rgs10	-0.192591	7.60145	6.15152	0.0235967	0.252242		Ifi27l2a	1.30582	3.78745	9.14324	0.0261948	0.278624		Gm45606
Eri1	-0.24148	5.83998	8.52279	0.015536	0.173572		Relt	0.323447	3.17368	7.78944	0.0172084	0.184092		Slc37a1	0.507162	2.86617	9.38596	0.00534027	0.0576687		Mrpl28	-0.208655	6.83972	9.02142	0.00742851	0.0768584		Itpkb	0.53272	1.95954	7.97205	0.0159451	0.155811		Rrp1b	0.217651	5.90924	6.17227	0.0236437	0.252498		Ttyh2	0.423222	2.05548	6.51693	0.026265	0.278624		Trim11
Orai1	0.204013	6.54169	8.52088	0.0155446	0.173572		Smc4	-0.234389	7.21851	7.78243	0.0172476	0.184331		Sla2	0.561297	2.57434	9.38029	0.00535211	0.0577404		Vcl	-0.308882	3.94338	8.9739	0.00743186	0.0768584		Rab30	-0.957908	0.630671	7.97056	0.0159528	0.155811		Cox20	-0.199095	6.36108	6.12954	0.0236818	0.252551		Sae1	-0.190813	7.28388	6.51575	0.026276	0.278624		Akap13
Ska3	-0.704616	2.70168	8.648	0.015564	0.173619		Spcs3	-0.255708	5.83688	7.76077	0.017369	0.185126		Ndufaf6	-0.248054	4.86806	9.37355	0.00536619	0.0578362		Ndufb10	-0.177897	7.96468	8.95061	0.00749611	0.0774477		Nomo1	0.216434	5.51136	8.02244	0.016004	0.156134		4632404H12Rik	0.331215	3.43169	6.12824	0.0236946	0.252551		Smg9	0.234554	4.09657	6.51503	0.0262827	0.278624		Clec12a
Pvr	0.431935	2.53039	8.50269	0.0156273	0.173947		Dnajc9	-0.323172	7.11051	7.76763	0.0173767	0.185126		Tuba4a	-0.194683	7.88598	9.36727	0.00537937	0.0579221		Nedd4l	0.443848	2.97541	8.94257	0.00751846	0.0776034		Il6st	1.20442	-0.14248	8.05339	0.0160192	0.156134		Cavin3	-0.216186	4.8537	6.11929	0.0237831	0.253248		5031439G07Rik	-0.406093	3.48993	6.58044	0.0262833	0.278624		Sos2
Cdca8	-0.643517	6.29187	9.84295	0.015628	0.173947		Hnrnpd	-0.362058	8.64825	7.82577	0.0173813	0.185126		A630072M18Rik	0.242038	5.39019	9.36392	0.00538639	0.0579415		Slc26a2	0.287681	3.91377	8.93071	0.00755152	0.0778495		Abcc5	-0.235818	4.30358	7.95513	0.0160324	0.156134		Il17ra	0.230688	4.67232	6.1143	0.0238327	0.253531		Dtd1	-0.213453	6.51242	6.50778	0.02635	0.27906		Dlg4
Trim3	0.537247	1.64659	8.50017	0.0156388	0.173947		1810009A15Rik	-0.477193	2.51967	7.75718	0.0173892	0.185126		Ndufb2	-0.235452	7.25072	9.71657	0.0053921	0.0579468		Mrpl22	-0.202905	6.25099	8.92878	0.00755692	0.0778495		Myl6	-0.110864	8.97334	7.94941	0.0160621	0.156272		Klf16	0.275122	3.60113	6.11027	0.0238727	0.253711		Jade1	0.192058	5.46791	6.50278	0.0263967	0.279284		Tbkbp1
Mettl25	0.332918	3.21426	8.48057	0.0157285	0.174643		Pomgnt2	0.297289	3.32869	7.73426	0.0175191	0.186328		Rpf2	-0.258008	5.42452	9.3598	0.0054058	0.0580379		Mcm4	-0.187175	6.59697	8.91506	0.0075954	0.0781568		Chmp1b	-0.238016	4.02794	7.93955	0.0161134	0.156619		Pecam1	0.273428	4.91212	6.2418	0.0239461	0.254245		Isoc2b	0.329912	2.98784	6.49693	0.0264513	0.279592		Vdac1
Prkaa2	-1.02975	2.10916	8.87875	0.0157447	0.174643		Golm1	0.244188	4.2156	7.72763	0.0175568	0.18655		Dus3l	0.311358	4.15732	9.32449	0.00547001	0.0586706		Rpl14	-0.170848	12.2263	8.9118	0.00760458	0.0781568		Cops6	-0.14837	7.01142	7.93649	0.0161293	0.156623		Robo3	0.260482	4.41254	6.08915	0.0240839	0.255058		Grina	0.334155	3.99254	6.49263	0.0264916	0.279704		Hist1h2ak
Ptma	-0.299731	12.0394	9.11062	0.0157469	0.174643		Iqgap3	-0.621933	1.8265	7.72308	0.0175828	0.186646		Eno1	-0.615462	5.72551	15.8234	0.0054872	0.0587982		Acat1	-0.175054	6.43602	8.90818	0.0076148	0.0781568		Mgat5	0.337762	3.16931	7.92333	0.0161981	0.157139		Slbp	-0.195456	7.11855	6.10914	0.0240921	0.255058		Mtch1	-0.190154	7.00896	6.49034	0.0265131	0.279704		Fbl
Ndc80	-0.456951	4.33941	8.62236	0.0158381	0.175485		Ccne2	-0.462562	3.86222	7.86174	0.0176337	0.18685		Rgs3	0.963012	0.857048	9.30727	0.00550696	0.0589532		Tet1	0.275069	4.16347	8.90716	0.00761769	0.0781568		Rpl41	-0.129183	12.5038	7.91727	0.01623	0.157241		Prdx1	-0.19266	9.05824	6.13651	0.0240923	0.255058		Pik3r5	0.585588	1.10357	6.486	0.0265538	0.279864		Gnas
Mbd6	0.331811	4.3331	8.44563	0.01589	0.175867		Angpt1	-0.30257	6.87729	7.71378	0.017636	0.18685		Tmem147	-0.197001	6.71089	9.30379	0.00551446	0.0589766		Svil	0.262964	5.26041	8.95216	0.00762344	0.0781568		Dync1i2	-0.167005	6.33567	7.91538	0.0162399	0.157241		Slfn2	2.21295	3.07257	11.5454	0.0242313	0.256282		Nsmce2	-0.190429	5.83874	6.48312	0.0265809	0.279879		Gimap9
Gm49032	-0.935508	1.82268	8.54085	0.0159085	0.175867		Zmynd8	0.226414	6.10728	7.70925	0.017662	0.186946		Gins1	-0.303596	4.29411	9.28192	0.00556187	0.0593829		Cd55	0.197574	5.46165	8.8945	0.0076535	0.0783895		Comt	-0.145878	7.36304	7.90448	0.0162974	0.157316		Ankrd33b	0.301798	3.56552	6.06784	0.0242992	0.256632		Zfp560	-0.199887	4.72246	6.47788	0.0266303	0.28013		Dnajc3
Rpp21	-0.211354	6.06389	8.43953	0.0159184	0.175867		Nde1	-0.224362	4.91133	7.70152	0.0177065	0.187058		Camk1	0.275032	4.72347	9.28133	0.00556314	0.0593829		Zbtb16	0.53223	2.7793	8.94904	0.00766567	0.0784073		Ndufb5	-0.11336	8.54449	7.90296	0.0163054	0.157316		Fig4	0.339193	3.31501	6.06667	0.024311	0.256632		Stard9	0.729189	0.655688	6.47277	0.0266784	0.280367		Oat
Gm5111	-0.340829	5.25504	8.45892	0.0159556	0.176006		Sumo3	-0.269921	7.15075	7.70012	0.0177146	0.187058		Polr3k	-0.20526	6.43125	9.27839	0.00556957	0.0593829		Slc30a2	1.17977	0.196732	8.88807	0.00767177	0.0784073		Myc	0.148357	7.02131	7.90049	0.0163184	0.157316		Narf	-0.24395	5.76155	6.24107	0.0243447	0.25674		Hist1h1c	0.265923	7.57459	6.46535	0.0267486	0.280611		Zfp114
Gas2	-0.592885	1.62555	8.43013	0.0159623	0.176006		Atxn10	-0.208456	6.5875	7.69855	0.0177236	0.187058		Pear1	0.297132	4.1358	9.27643	0.00557383	0.0593829		Nfu1	-0.192314	6.42034	8.88508	0.00768028	0.0784073		Smpd4	-0.177344	4.64212	7.90005	0.0163208	0.157316		Ikbip	-0.225047	4.40018	6.05805	0.0243988	0.257012		Gid4	-0.184925	5.30172	6.46385	0.0267629	0.280611		Arl6ip1
[truncated: 10,458 more rows]
[truncated: 23 more columns]
